# Supplementary material for: Bis[2-(2-hy­droxy­phen­yl)-1H-benzimidazol-3-ium] chloranilate
Source: IUCrdata. 2021 Nov 4;6(Pt 11):x211150. doi: 10.1107/S2414314621011500 (PMC9462293; doi:10.1107/S2414314621011500)
Supplement: Supplementary file 1 [file x-06-x211150-sup1.cif]

##############################################################################
#                                                                            #
# This CIF contains the data for a data article accepted for                 #
# publication in IUCrData. It conforms to the requirements of                #
# Notes for Authors for IUCrData, and has been                               #
# peer reviewed under the auspices of IUCrData.                              #
#                                                                            #
# Full details of the Crystallographic Information File format               #
# are given in the paper "The Crystallographic Information File (CIF):       #
# a New Standard Archive File for Crystallography" by S. R. Hall, F. H.      #
# Allen and I. D. Brown [Acta Cryst. (1991), A47, 655-685].                  #
#                                                                            #
# The current version of the core CIF dictionary is obtainable from          #
# ftp://ftp.iucr.org/pub/cif_core.dic.                                       #
#                                                                            #
# Software is freely available for graphical display of the structure(s)     #
# in this CIF. For information consult the CIF software page                 #
# http://www.iucr.org/resources/cif/software.                                #
#                                                                            #
# This file may be used for bona fide research purposes within the           #
# scientific community so long as proper attribution is given to the data    # 
# article from which it was obtained.                                        #
#                                                                            #
##############################################################################
data_global
_audit_creation_method     'by CrystalStructure 4.3'
_journal_date_recd_electronic     2021-10-27
_journal_date_accepted     2021-10-31
_journal_name_full     'IUCrData'
_journal_year     2021
_journal_volume     6
_journal_issue     11
_journal_page_first     0
_journal_page_last     0
_journal_paper_category     HO
_journal_paper_doi     10.1107/S2414314621011500
_journal_coeditor_code     HB4396
_publ_contact_author_name     ' Prof. Hiroyuki Ishida'
_publ_contact_author_address
;
Department of Chemistry
Faculty of Science
Okayama University
Okayama 700-8530
Japan
;
_publ_contact_author_email     ' ishidah@cc.okayama-u.ac.jp '
_publ_contact_author_fax     ' 81-86-251-7832'
_publ_contact_author_phone     ' 81-86-251-7832'
_publ_section_title
;
Bis[2-(2-hydroxyphenyl)-1<i>H</i>-benzimidazol-3-ium] chloranilate
;
loop_
    _publ_author_name
    _publ_author_address
    'Ishida, Hiroyuki'
;
Department of Chemistry
Faculty of Science
Okayama University
Okayama 700-8530
Japan
;
_publ_section_synopsis
;
In the crystal of the title organic salt, the cation and the anion are connected
<i>via</i> bifurcated N---H...(O,O) hydrogen bonds, forming a centrosymmetric
2:1 unit of the cation and anion. The units are further linked by O---H...O
and N---H...Cl hydrogen bonds.
;
data_I
_chemical_name_systematic
;
Bis[2-(2-hydroxyphenyl)-1<i>H</i>-benzimidazol-3-ium]
2,5-dichloro-3,6-dioxocyclohexa-1,4-diene-1,4-diolate
;
_chemical_formula_moiety     '2(C13 H11 N2 O +), C6 Cl2 O4 2-'
_chemical_formula_sum     'C32 H22 Cl2 N4 O6'
_chemical_formula_iupac     '2C13 H11 N2 O +, C6 Cl2 O4 2-'
_chemical_formula_weight     629.45
_chemical_melting_point     ?
_space_group_crystal_system     triclinic
_space_group_name_H-M_alt     'P -1'
_space_group_name_Hall     '-P 1'
loop_
    _space_group_symop_id
    _space_group_symop_operation_xyz
    1 '+X,+Y,+Z'
    2 '-X,-Y,-Z'
_cell_length_a     8.6694(11)
_cell_length_b     9.1751(13)
_cell_length_c     10.0313(14)
_cell_angle_alpha     113.654(4)
_cell_angle_beta     95.963(5)
_cell_angle_gamma     105.579(4)
_cell_volume     683.47(17)
_cell_formula_units_Z     1
_cell_measurement_reflns_used     10316
_cell_measurement_theta_min     3.36
_cell_measurement_theta_max     30.09
_cell_measurement_temperature     180.0(10)
_exptl_crystal_description     block
_exptl_crystal_colour     brown
_exptl_crystal_size_max     0.230
_exptl_crystal_size_mid     0.170
_exptl_crystal_size_min     0.060
_exptl_crystal_density_diffrn     1.529
_exptl_crystal_density_meas     ?
_exptl_crystal_density_method     'not measured'
_exptl_crystal_F_000     324.00
_exptl_absorpt_coefficient_mu     0.294
_exptl_absorpt_correction_type     multi-scan
_exptl_absorpt_process_details
;
(ABSCOR; Higashi, 1995)
;
_exptl_absorpt_correction_T_min     0.871
_exptl_absorpt_correction_T_max     0.983
_diffrn_ambient_temperature     180(2)
_diffrn_radiation_type     'Mo K\a'
_diffrn_radiation_wavelength     0.71075
_diffrn_measurement_device_type     'Rigaku R-AXIS RAPIDII'
_diffrn_measurement_method     \w
_diffrn_detector_area_resol_mean     10.000
_diffrn_reflns_number     14095
_diffrn_reflns_av_R_equivalents     0.0254
_diffrn_reflns_av_unetI/netI     0.0236
_diffrn_reflns_theta_min     3.353
_diffrn_reflns_theta_max     30.019
_diffrn_reflns_theta_full     25.242
_diffrn_measured_fraction_theta_max     0.998
_diffrn_measured_fraction_theta_full     0.998
_diffrn_reflns_limit_h_min     -12
_diffrn_reflns_limit_h_max     11
_diffrn_reflns_limit_k_min     -12
_diffrn_reflns_limit_k_max     12
_diffrn_reflns_limit_l_min     -14
_diffrn_reflns_limit_l_max     14
_diffrn_standards_number     0
_diffrn_standards_interval_count     .
_diffrn_standards_decay_%     ?
_refine_special_details
;
 Reflections were merged by SHELXL according to the crystal
 class for the calculation of statistics and refinement.
 _reflns_Friedel_fraction is defined as the number of unique
 Friedel pairs measured divided by the number that would be
 possible theoretically, ignoring centric projections and
 systematic absences.
;
_reflns_number_total     3980
_reflns_number_gt     3105
_reflns_threshold_expression     'I > 2\s(I)'
_refine_ls_structure_factor_coef     Fsqd
_refine_ls_R_factor_all     0.0531
_refine_ls_R_factor_gt     0.0379
_refine_ls_wR_factor_gt     0.0912
_refine_ls_wR_factor_ref     0.1008
_refine_ls_goodness_of_fit_ref     1.102
_refine_ls_restrained_S_all     1.102
_refine_ls_number_reflns     3980
_refine_ls_number_parameters     211
_refine_ls_number_restraints     0
_refine_ls_hydrogen_treatment     mixed
_refine_ls_weighting_scheme     calc
_refine_ls_weighting_details
            'w = 1/[\s^2^(Fo^2^)+(0.0460P)^2^+0.2103P] where P=(Fo^2^+2Fc^2^)/3'
_atom_sites_solution_hydrogens     mixed
_atom_sites_solution_primary     direct
_atom_sites_solution_secondary     difmap
_refine_ls_shift/su_max     0.000
_refine_ls_shift/su_mean     0.000
_refine_diff_density_max     0.451
_refine_diff_density_min     -0.258
_refine_ls_extinction_method     none
_refine_ls_extinction_coef     .
loop_
    _atom_type_symbol
    _atom_type_description
    _atom_type_scat_dispersion_real
    _atom_type_scat_dispersion_imag
    _atom_type_scat_source
    'C' 'C' 0.0033 0.0016
                         'International Tables Vol C Tables 4.2.6.8 and 6.1.1.4'
    'H' 'H' 0.0000 0.0000
                         'International Tables Vol C Tables 4.2.6.8 and 6.1.1.4'
    'O' 'O' 0.0106 0.0060
                         'International Tables Vol C Tables 4.2.6.8 and 6.1.1.4'
    'N' 'N' 0.0061 0.0033
                         'International Tables Vol C Tables 4.2.6.8 and 6.1.1.4'
    'Cl' 'Cl' 0.1484 0.1585
                         'International Tables Vol C Tables 4.2.6.8 and 6.1.1.4'
_computing_data_collection
;
<i>PROCESS-AUTO</i> (Rigaku, 2006)
;
_computing_cell_refinement
;
<i>PROCESS-AUTO</i> (Rigaku, 2006)
;
_computing_data_reduction
;
<i>PROCESS-AUTO</i> (Rigaku, 2006)
;
_computing_structure_solution
;
<i>SHELXT2018/2</i> (Sheldrick, 2015<i>a</i>)
;
_computing_structure_refinement
;
<i>SHELXL2018/3</i> (Sheldrick, 2015<i>b</i>)
;
_computing_molecular_graphics
;
ORTEP-3 for Windows (Farrugia, 2012) and Mercury (Macrae et al.,
2020)
;
_computing_publication_material
;
CrystalStructure (Rigaku, 2018) and PLATON (Spek, 2020)
;
loop_
    _atom_site_type_symbol
    _atom_site_label
    _atom_site_fract_x
    _atom_site_fract_y
    _atom_site_fract_z
    _atom_site_U_iso_or_equiv
    _atom_site_adp_type
    _atom_site_calc_flag
    _atom_site_occupancy
    _atom_site_disorder_assembly
    _atom_site_disorder_group
    Cl Cl1 0.09994(4) 0.34752(4) -0.02027(4) 0.02882(10) Uani d 1 . .
    O O1 -0.14183(13) 0.01196(13) -0.24683(11) 0.0289(2) Uani d 1 . .
    O O2 0.21238(14) 0.27933(13) 0.23324(12) 0.0346(3) Uani d 1 . .
    O O3 0.75991(14) 0.23427(14) 0.69412(12) 0.0329(2) Uani d 1 . .
    N N1 0.35863(16) 0.30308(17) 0.50287(14) 0.0295(3) Uani d 1 . .
    N N2 0.55002(15) 0.40290(15) 0.70561(13) 0.0254(2) Uani d 1 . .
    C C1 -0.07044(16) 0.01567(16) -0.12934(14) 0.0209(3) Uani d 1 . .
    C C2 0.04335(16) 0.15741(16) -0.00910(15) 0.0215(3) Uani d 1 . .
    C C3 0.11500(16) 0.15402(16) 0.12180(15) 0.0220(3) Uani d 1 . .
    C C4 0.59135(17) 0.19499(17) 0.47216(15) 0.0243(3) Uani d 1 . .
    C C5 0.71650(18) 0.16090(17) 0.54313(16) 0.0257(3) Uani d 1 . .
    C C6 0.7897(2) 0.0516(2) 0.45539(18) 0.0322(3) Uani d 1 . .
    H H6 0.873099 0.026322 0.502062 0.039 Uiso calc 1 . .
    C C7 0.7424(2) -0.0201(2) 0.30162(19) 0.0358(3) Uani d 1 . .
    H H7 0.792239 -0.095973 0.242994 0.043 Uiso calc 1 . .
    C C8 0.6224(2) 0.0171(2) 0.23097(18) 0.0361(3) Uani d 1 . .
    H H8 0.592107 -0.031076 0.124678 0.043 Uiso calc 1 . .
    C C9 0.54818(19) 0.12356(19) 0.31562(17) 0.0305(3) Uani d 1 . .
    H H9 0.466344 0.149222 0.267406 0.037 Uiso calc 1 . .
    C C10 0.50320(17) 0.29865(17) 0.55883(15) 0.0240(3) Uani d 1 . .
    C C11 0.31061(19) 0.41400(18) 0.61747(16) 0.0283(3) Uani d 1 . .
    C C12 0.1694(2) 0.4589(2) 0.6176(2) 0.0384(4) Uani d 1 . .
    H H12 0.084527 0.412181 0.529115 0.046 Uiso calc 1 . .
    C C13 0.1595(2) 0.5750(2) 0.7532(2) 0.0386(4) Uani d 1 . .
    H H13 0.065121 0.609007 0.758876 0.046 Uiso calc 1 . .
    C C14 0.2855(2) 0.6435(2) 0.88216(19) 0.0362(4) Uani d 1 . .
    H H14 0.275017 0.724559 0.973058 0.043 Uiso calc 1 . .
    C C15 0.4247(2) 0.59789(19) 0.88273(18) 0.0330(3) Uani d 1 . .
    H H15 0.509383 0.644482 0.971298 0.040 Uiso calc 1 . .
    C C16 0.43388(18) 0.48016(17) 0.74661(16) 0.0264(3) Uani d 1 . .
    H H1 0.299(3) 0.241(3) 0.406(3) 0.076(8) Uiso d 1 . .
    H H2 0.644(2) 0.422(2) 0.763(2) 0.041(5) Uiso d 1 . .
    H H3 0.812(3) 0.170(3) 0.723(3) 0.065(7) Uiso d 1 . .
loop_
    _atom_site_aniso_label
    _atom_site_aniso_U_11
    _atom_site_aniso_U_22
    _atom_site_aniso_U_33
    _atom_site_aniso_U_12
    _atom_site_aniso_U_13
    _atom_site_aniso_U_23
    Cl1 0.0365(2) 0.01955(15) 0.03055(19) 0.00738(13) 0.00309(14) 0.01391(13)
    O1 0.0337(6) 0.0260(5) 0.0248(5) 0.0086(4) -0.0031(4) 0.0128(4)
    O2 0.0404(6) 0.0222(5) 0.0279(6) 0.0001(4) -0.0093(4) 0.0094(4)
    O3 0.0398(6) 0.0352(6) 0.0259(5) 0.0201(5) 0.0016(4) 0.0128(5)
    N1 0.0285(6) 0.0326(6) 0.0233(6) 0.0135(5) -0.0001(5) 0.0083(5)
    N2 0.0262(6) 0.0227(5) 0.0233(6) 0.0085(5) 0.0008(5) 0.0078(5)
    C1 0.0220(6) 0.0210(6) 0.0222(6) 0.0094(5) 0.0053(5) 0.0106(5)
    C2 0.0252(6) 0.0166(6) 0.0238(6) 0.0073(5) 0.0047(5) 0.0103(5)
    C3 0.0225(6) 0.0191(6) 0.0228(6) 0.0066(5) 0.0034(5) 0.0088(5)
    C4 0.0267(7) 0.0201(6) 0.0255(7) 0.0072(5) 0.0057(5) 0.0101(5)
    C5 0.0278(7) 0.0233(6) 0.0261(7) 0.0076(5) 0.0050(5) 0.0123(5)
    C6 0.0327(8) 0.0328(8) 0.0378(8) 0.0170(6) 0.0107(6) 0.0179(7)
    C7 0.0404(9) 0.0329(8) 0.0387(9) 0.0167(7) 0.0202(7) 0.0151(7)
    C8 0.0443(9) 0.0342(8) 0.0264(8) 0.0119(7) 0.0110(7) 0.0106(6)
    C9 0.0322(8) 0.0313(7) 0.0273(7) 0.0102(6) 0.0039(6) 0.0137(6)
    C10 0.0256(7) 0.0215(6) 0.0238(7) 0.0063(5) 0.0019(5) 0.0112(5)
    C11 0.0321(8) 0.0264(7) 0.0286(7) 0.0132(6) 0.0073(6) 0.0123(6)
    C12 0.0353(8) 0.0438(9) 0.0406(9) 0.0198(7) 0.0058(7) 0.0199(8)
    C13 0.0389(9) 0.0401(9) 0.0498(10) 0.0230(7) 0.0190(8) 0.0243(8)
    C14 0.0462(9) 0.0297(7) 0.0392(9) 0.0176(7) 0.0202(7) 0.0163(7)
    C15 0.0407(9) 0.0257(7) 0.0302(8) 0.0110(6) 0.0090(6) 0.0105(6)
    C16 0.0284(7) 0.0225(6) 0.0289(7) 0.0085(5) 0.0064(5) 0.0122(6)
_geom_special_details
;
 All esds (except the esd in the dihedral angle between two l.s. planes)
 are estimated using the full covariance matrix.  The cell esds are taken
 into account individually in the estimation of esds in distances, angles
 and torsion angles; correlations between esds in cell parameters are only
 used when they are defined by crystal symmetry.  An approximate (isotropic)
 treatment of cell esds is used for estimating esds involving l.s. planes.
;
loop_
    _geom_bond_atom_site_label_1
    _geom_bond_atom_site_label_2
    _geom_bond_site_symmetry_2
    _geom_bond_distance
    _geom_bond_publ_flag
    Cl1 C2 . 1.7333(13) ?
    O1 C1 . 1.2562(15) ?
    O2 C3 . 1.2392(16) ?
    O3 C5 . 1.3477(18) ?
    O3 H3 . 0.95(2) ?
    N1 C10 . 1.3368(18) ?
    N1 C11 . 1.3851(19) ?
    N1 H1 . 0.91(3) ?
    N2 C10 . 1.3359(18) ?
    N2 C16 . 1.3860(19) ?
    N2 H2 . 0.88(2) ?
    C1 C2 . 1.3872(18) ?
    C1 C3 2 1.5351(18) ?
    C2 C3 . 1.4088(18) ?
    C4 C9 . 1.399(2) ?
    C4 C5 . 1.4079(19) ?
    C4 C10 . 1.452(2) ?
    C5 C6 . 1.390(2) ?
    C6 C7 . 1.375(2) ?
    C6 H6 . 0.9500 ?
    C7 C8 . 1.390(2) ?
    C7 H7 . 0.9500 ?
    C8 C9 . 1.370(2) ?
    C8 H8 . 0.9500 ?
    C9 H9 . 0.9500 ?
    C11 C16 . 1.386(2) ?
    C11 C12 . 1.393(2) ?
    C12 C13 . 1.379(2) ?
    C12 H12 . 0.9500 ?
    C13 C14 . 1.396(3) ?
    C13 H13 . 0.9500 ?
    C14 C15 . 1.379(2) ?
    C14 H14 . 0.9500 ?
    C15 C16 . 1.387(2) ?
    C15 H15 . 0.9500 ?
loop_
    _geom_angle_atom_site_label_1
    _geom_angle_atom_site_label_2
    _geom_angle_atom_site_label_3
    _geom_angle_site_symmetry_1
    _geom_angle_site_symmetry_3
    _geom_angle
    _geom_angle_publ_flag
    C5 O3 H3 . . 107.6(14) ?
    C10 N1 C11 . . 108.93(12) ?
    C10 N1 H1 . . 125.9(17) ?
    C11 N1 H1 . . 125.2(17) ?
    C10 N2 C16 . . 109.44(12) ?
    C10 N2 H2 . . 123.2(13) ?
    C16 N2 H2 . . 127.3(13) ?
    O1 C1 C2 . . 125.88(12) ?
    O1 C1 C3 . 2 115.72(11) ?
    C2 C1 C3 . 2 118.39(11) ?
    C1 C2 C3 . . 123.02(11) ?
    C1 C2 Cl1 . . 118.52(10) ?
    C3 C2 Cl1 . . 118.46(10) ?
    O2 C3 C2 . . 124.66(12) ?
    O2 C3 C1 . 2 116.80(11) ?
    C2 C3 C1 . 2 118.54(11) ?
    C9 C4 C5 . . 119.33(13) ?
    C9 C4 C10 . . 119.64(13) ?
    C5 C4 C10 . . 121.00(13) ?
    O3 C5 C6 . . 122.30(13) ?
    O3 C5 C4 . . 118.68(13) ?
    C6 C5 C4 . . 119.02(13) ?
    C7 C6 C5 . . 120.51(14) ?
    C7 C6 H6 . . 119.7 ?
    C5 C6 H6 . . 119.7 ?
    C6 C7 C8 . . 120.71(15) ?
    C6 C7 H7 . . 119.6 ?
    C8 C7 H7 . . 119.6 ?
    C9 C8 C7 . . 119.56(15) ?
    C9 C8 H8 . . 120.2 ?
    C7 C8 H8 . . 120.2 ?
    C8 C9 C4 . . 120.82(14) ?
    C8 C9 H9 . . 119.6 ?
    C4 C9 H9 . . 119.6 ?
    N2 C10 N1 . . 108.68(13) ?
    N2 C10 C4 . . 126.61(13) ?
    N1 C10 C4 . . 124.71(13) ?
    N1 C11 C16 . . 106.88(13) ?
    N1 C11 C12 . . 131.05(15) ?
    C16 C11 C12 . . 122.06(15) ?
    C13 C12 C11 . . 116.36(15) ?
    C13 C12 H12 . . 121.8 ?
    C11 C12 H12 . . 121.8 ?
    C12 C13 C14 . . 121.24(15) ?
    C12 C13 H13 . . 119.4 ?
    C14 C13 H13 . . 119.4 ?
    C15 C14 C13 . . 122.52(15) ?
    C15 C14 H14 . . 118.7 ?
    C13 C14 H14 . . 118.7 ?
    C14 C15 C16 . . 116.18(15) ?
    C14 C15 H15 . . 121.9 ?
    C16 C15 H15 . . 121.9 ?
    N2 C16 C11 . . 106.04(12) ?
    N2 C16 C15 . . 132.34(14) ?
    C11 C16 C15 . . 121.61(14) ?
loop_
    _geom_torsion_atom_site_label_1
    _geom_torsion_atom_site_label_2
    _geom_torsion_atom_site_label_3
    _geom_torsion_atom_site_label_4
    _geom_torsion_site_symmetry_1
    _geom_torsion_site_symmetry_2
    _geom_torsion_site_symmetry_3
    _geom_torsion_site_symmetry_4
    _geom_torsion
    _geom_torsion_publ_flag
    O1 C1 C2 C3 . . . . 177.85(13) ?
    C3 C1 C2 C3 2 . . . -2.5(2) ?
    O1 C1 C2 Cl1 . . . . -2.1(2) ?
    C3 C1 C2 Cl1 2 . . . 177.54(9) ?
    C1 C2 C3 O2 . . . . -177.30(14) ?
    Cl1 C2 C3 O2 . . . . 2.7(2) ?
    C1 C2 C3 C1 . . . 2 2.5(2) ?
    Cl1 C2 C3 C1 . . . 2 -177.54(9) ?
    C9 C4 C5 O3 . . . . 178.22(13) ?
    C10 C4 C5 O3 . . . . -3.7(2) ?
    C9 C4 C5 C6 . . . . -2.4(2) ?
    C10 C4 C5 C6 . . . . 175.59(13) ?
    O3 C5 C6 C7 . . . . -179.73(14) ?
    C4 C5 C6 C7 . . . . 1.0(2) ?
    C5 C6 C7 C8 . . . . 1.0(2) ?
    C6 C7 C8 C9 . . . . -1.4(3) ?
    C7 C8 C9 C4 . . . . -0.1(2) ?
    C5 C4 C9 C8 . . . . 2.1(2) ?
    C10 C4 C9 C8 . . . . -176.01(14) ?
    C16 N2 C10 N1 . . . . -1.01(16) ?
    C16 N2 C10 C4 . . . . 179.62(13) ?
    C11 N1 C10 N2 . . . . 0.01(17) ?
    C11 N1 C10 C4 . . . . 179.39(13) ?
    C9 C4 C10 N2 . . . . -164.99(14) ?
    C5 C4 C10 N2 . . . . 17.0(2) ?
    C9 C4 C10 N1 . . . . 15.7(2) ?
    C5 C4 C10 N1 . . . . -162.30(14) ?
    C10 N1 C11 C16 . . . . 0.99(17) ?
    C10 N1 C11 C12 . . . . -178.19(16) ?
    N1 C11 C12 C13 . . . . 179.91(16) ?
    C16 C11 C12 C13 . . . . 0.8(2) ?
    C11 C12 C13 C14 . . . . 0.4(3) ?
    C12 C13 C14 C15 . . . . -1.1(3) ?
    C13 C14 C15 C16 . . . . 0.5(2) ?
    C10 N2 C16 C11 . . . . 1.60(16) ?
    C10 N2 C16 C15 . . . . -179.40(15) ?
    N1 C11 C16 N2 . . . . -1.55(16) ?
    C12 C11 C16 N2 . . . . 177.72(14) ?
    N1 C11 C16 C15 . . . . 179.32(13) ?
    C12 C11 C16 C15 . . . . -1.4(2) ?
    C14 C15 C16 N2 . . . . -178.19(15) ?
    C14 C15 C16 C11 . . . . 0.7(2) ?
loop_
    _geom_hbond_atom_site_label_D
    _geom_hbond_atom_site_label_H
    _geom_hbond_atom_site_label_A
    _geom_hbond_site_symmetry_A
    _geom_hbond_distance_DH
    _geom_hbond_distance_HA
    _geom_hbond_distance_DA
    _geom_hbond_angle_DHA
    _geom_hbond_publ_flag
    N1 H1 O2 . 0.91(3) 2.01(3) 2.7635(18) 139(3) y
    N1 H1 O1 2_555 0.91(3) 2.16(3) 2.9336(18) 142(3) y
    N2 H2 O3 . 0.878(18) 2.138(19) 2.6704(19) 118.4(15) y
    N2 H2 Cl1 2_666 0.878(18) 2.823(18) 3.5907(14) 146.9(16) y
    O3 H3 O1 1_656 0.94(3) 1.73(3) 2.6524(18) 165(3) y
_shelx_hkl_file
;
   0   0   2   23.07    0.37
   0   0   2   22.67    0.32
   0   0   2   21.90    0.66
   0   0   2   22.30    0.72
   0   0  -2   23.02    0.65
   0   0   3   97.30    1.57
   0   0   3   97.40    0.88
   0   0   3   94.29    1.83
   0   0   3   97.52    0.92
   0   0  -3   95.81    1.50
   0   0   4 1967.06   16.99
   0   0   4 1875.38   19.12
   0   0   4 1985.56   16.99
   0   0   4 1861.33   19.51
   0   0   5  119.89    2.23
   0   0   5  114.08    2.08
   0   0   6    0.75    0.95
   0   0   6   -0.22    1.35
   0   0   7  198.82    3.76
   0   0   7  206.68    3.61
   0   0   8  304.13    5.25
   0   0   8  293.86    5.92
   0   0   9  117.78    3.26
   0   0   9  121.12    4.73
   0   0  10    8.97    2.26
   0   0  10    8.46    1.98
   0   0  11    8.90    2.60
   0   0  11    8.13    3.65
   0   0  12   14.71    5.09
   0   0  12   19.43    2.95
   0  -1  13    5.26    3.11
   0  -1  13    4.79    4.35
   0  -1  12   32.14    3.20
   0  -1  12   31.60    3.00
   0  -1  11   49.19    4.23
   0  -1  11   48.97    3.12
   0  -1  10   25.68    2.35
   0  -1  10   22.41    2.13
   0  -1   9   31.48    2.91
   0  -1   9   34.20    3.33
   0  -1   8  353.18    5.43
   0  -1   8  355.07    5.64
   0   1  -7  243.33    3.91
   0  -1   7  250.05    3.90
   0  -1   7  254.90    4.11
   0  -1   7  243.54    2.15
   0  -1   7  248.45    2.25
   0   1  -6   11.26    1.07
   0  -1   6   13.57    1.10
   0  -1   6   14.30    0.46
   0  -1   6   14.69    0.50
   0  -1   6   14.34    1.20
   0   1  -5  433.65    5.20
   0   1  -5  440.29    4.25
   0  -1   5  447.75    4.34
   0  -1   5  436.64    5.20
   0   1  -4   48.07    1.12
   0   1  -4   46.99    0.81
   0  -1   4   50.20    0.88
   0  -1   4   48.16    1.11
   0   1  -3  813.01    7.62
   0   1  -3  782.87    7.84
   0  -1   3  813.20    7.64
   0  -1   3  788.81    7.90
   0   1  -2  372.29    3.90
   0   1  -2  380.17    3.60
   0  -1   2  371.32    3.69
   0  -1   2  375.46    3.93
   0   1   1  185.83    2.44
   0   1   1  189.25    2.00
   0  -1  -1  186.95    2.47
   0   1   2 1386.03   13.72
   0   1   2 1407.07   12.67
   0  -1  -2 1335.16   13.23
   0   1   3   66.78    0.85
   0   1   3   64.04    1.32
   0   1   3   65.23    1.41
   0  -1  -3   65.86    1.38
   0   1   4  196.36    1.91
   0   1   4  195.45    3.29
   0   1   4  192.18    2.93
   0  -1  -4  188.54    1.74
   0  -1  -4  189.10    2.88
   0   1   5   12.43    1.67
   0   1   5   10.21    1.20
   0   1   6   12.52    2.04
   0   1   6   14.38    1.48
   0   1   7  184.27    4.96
   0   1   7  187.44    4.52
   0   1   8   34.72    2.28
   0   1   8   32.53    2.05
   0   1   9   35.72    3.98
   0   1   9   29.51    2.32
   0   1  10    6.79    2.13
   0   1  10    5.45    2.26
   0   1  11    0.34    3.92
   0   1  11    3.24    3.42
   0   1  12   10.41    3.01
   0   1  12   13.98    3.41
   0  -2  13    5.39    2.55
   0  -2  13    3.34    2.78
   0  -2  12   -0.12    1.95
   0  -2  12    1.73    2.12
   0  -2  11   44.04    4.24
   0  -2  11   39.78    2.57
   0  -2  10   15.57    2.99
   0  -2  10   13.97    3.18
   0   2  -9   -0.06    1.82
   0  -2   9    0.03    0.25
   0  -2   9   -0.60    1.14
   0  -2   9    0.35    0.24
   0  -2   9   -0.13    2.03
   0   2  -8  277.97    2.98
   0   2  -8  289.55    5.38
   0  -2   8  281.97    4.52
   0  -2   8  289.02    3.27
   0  -2   8  279.82    3.12
   0   2  -7  134.79    2.66
   0   2  -7  134.32    1.94
   0  -2   7  137.85    1.99
   0  -2   7  135.16    2.58
   0   2  -6  157.03    2.63
   0   2  -6  156.35    1.98
   0  -2   6  160.70    2.01
   0  -2   6  159.81    3.14
   0   2  -5   24.97    0.70
   0   2  -5   26.75    0.99
   0  -2   5   25.36    0.71
   0  -2   5   25.97    1.02
   0   2  -4    6.36    0.65
   0   2  -4    5.91    0.78
   0  -2   4    6.00    0.53
   0  -2   4   11.55    1.09
   0   2  -3  179.77    2.23
   0   2  -3  179.23    2.24
   0  -2   3  181.21    2.23
   0  -2   3  179.55    2.28
   0   2  -2 5456.23   53.29
   0   2  -2 5471.25   54.04
   0  -2   2 5445.25   53.81
   0  -2   2 5478.23   53.95
   0   2  -1   64.18    1.16
   0   2  -1   67.14    1.25
   0  -2   1   66.61    1.66
   0  -2   1   64.54    1.18
   0   2   0   56.83    1.14
   0   2   0   53.79    1.19
   0  -2   0   56.73    1.10
   0  -2   0   56.23    1.21
   0   2   1   26.26    0.98
   0   2   1   26.45    1.05
   0  -2  -1   26.86    0.67
   0  -2  -1   25.66    1.39
   0   2   2  167.63    2.17
   0   2   2  165.29    2.91
   0  -2  -2  161.78    1.86
   0  -2  -2  163.85    2.83
   0   2   3   92.42    1.92
   0   2   3   92.11    1.44
   0  -2  -3   89.69    1.30
   0  -2  -3   91.48    1.87
   0   2   4  209.11    3.39
   0   2   4  215.40    2.46
   0  -2  -4  211.33    3.86
   0   2   5   13.24    2.28
   0   2   5   12.20    0.51
   0   2   5   12.76    1.27
   0  -2  -5   12.14    0.41
   0  -2  -5   13.56    1.39
   0   2   6  242.18    5.40
   0   2   6  244.93    4.16
   0   2   7   87.25    2.71
   0   2   7   86.32    4.10
   0   2   8    2.98    1.66
   0   2   8    1.69    1.87
   0   2   9   22.57    2.35
   0   2   9   19.43    2.67
   0   2  10   19.54    2.66
   0   2  10   16.16    4.69
   0   2  11   28.15    3.61
   0   2  11   25.38    3.24
   0  -3  13    9.53    2.64
   0  -3  13   12.86    2.88
   0  -3  12    1.17    2.96
   0  -3  12    0.82    1.98
   0   3 -11   48.37    2.65
   0  -3  11   47.76    2.65
   0  -3  11   46.79    2.79
   0   3 -10   14.76    2.91
   0  -3  10   15.01    0.87
   0  -3  10   16.22    2.02
   0  -3  10   15.04    0.63
   0  -3  10   16.19    1.91
   0   3  -9   -0.12    1.75
   0   3  -9   -0.39    0.45
   0  -3   9    0.59    0.44
   0  -3   9    0.16    1.12
   0   3  -8    7.65    1.33
   0   3  -8    8.91    0.72
   0  -3   8    8.51    1.08
   0  -3   8    7.24    2.06
   0   3  -7   64.06    2.49
   0   3  -7   60.56    1.70
   0  -3   7   62.05    1.32
   0  -3   7   61.99    1.81
   0   3  -6  302.35    3.75
   0   3  -6  304.37    4.14
   0  -3   6  301.45    4.10
   0  -3   6  313.15    3.83
   0   3  -5    0.42    1.05
   0   3  -5    1.63    0.59
   0  -3   5    0.97    0.59
   0  -3   5    1.68    0.69
   0   3  -4  475.43    5.65
   0   3  -4  467.80    5.66
   0  -3   4  479.24    5.38
   0  -3   4  476.89    5.41
   0   3  -3    5.50    0.65
   0   3  -3    5.18    0.73
   0  -3   3    7.31    0.73
   0  -3   3    5.46    0.66
   0   3  -2  145.99    2.17
   0   3  -2  150.01    2.09
   0  -3   2  151.54    2.54
   0  -3   2  147.90    2.62
   0   3  -1  305.85    3.69
   0   3  -1  307.92    4.04
   0  -3   1  309.76    3.71
   0  -3   1  304.41    4.05
   0   3   0 1072.90   10.96
   0   3   0 1054.88   11.35
   0  -3   0 1077.75   10.93
   0  -3   0 1061.35   11.43
   0   3   1  410.93    4.95
   0   3   1  400.44    4.86
   0  -3  -1  402.50    4.78
   0  -3  -1  406.71    4.91
   0   3   2    7.85    0.64
   0   3   2    7.91    1.02
   0  -3  -2   10.13    1.54
   0  -3  -2    7.94    0.87
   0   3   3   15.68    1.91
   0   3   3   13.09    0.67
   0  -3  -3   11.48    0.85
   0  -3  -3   11.39    1.18
   0   3   4  121.58    2.77
   0   3   4  125.41    2.06
   0  -3  -4  118.24    1.84
   0  -3  -4  125.62    3.50
   0   3   5   62.21    2.10
   0   3   5   57.29    1.31
   0   3   5   59.15    3.41
   0  -3  -5   59.55    2.27
   0   3   6   81.07    2.60
   0   3   6   78.82    1.23
   0   3   6   81.97    2.82
   0  -3  -6   87.15    2.79
   0  -3  -6   75.90    1.12
   0   3   7   -0.18    1.54
   0   3   7   -0.17    1.39
   0   3   8   72.25    4.41
   0   3   8   70.37    4.88
   0   3   9   28.81    4.76
   0   3   9   35.71    4.32
   0   3  10    5.24    4.13
   0   3  10    6.55    2.98
   0   4 -13   -0.49    1.95
   0  -4  13   -0.01    2.07
   0  -4  13   -0.65    2.03
   0   4 -12    1.90    2.04
   0  -4  12    2.21    1.96
   0  -4  12    3.92    2.15
   0   4 -11   40.76    2.52
   0   4 -11   37.26    1.58
   0  -4  11   36.19    1.57
   0  -4  11   40.51    2.51
   0   4 -10  192.93    4.14
   0   4 -10  184.37    3.32
   0  -4  10  193.99    4.06
   0  -4  10  187.26    3.29
   0   4  -9   90.58    1.90
   0   4  -9   98.98    3.57
   0  -4   9   92.18    2.67
   0  -4   9   91.30    1.86
   0   4  -8   21.07    1.51
   0   4  -8   19.72    1.12
   0  -4   8   18.70    1.66
   0  -4   8   23.24    1.58
   0   4  -7  226.19    3.34
   0   4  -7  231.53    3.69
   0  -4   7  228.73    3.37
   0  -4   7  238.28    4.45
   0   4  -6  175.38    3.28
   0   4  -6  180.00    2.89
   0  -4   6  177.97    2.93
   0  -4   6  180.79    2.82
   0   4  -5   60.71    1.97
   0   4  -5   56.20    1.51
   0  -4   5   59.38    1.52
   0  -4   5   58.59    2.08
   0   4  -4   39.78    1.30
   0   4  -4   36.14    1.65
   0  -4   4   41.21    1.31
   0  -4   4   38.99    1.27
   0   4  -3  535.62    6.10
   0   4  -3  521.73    6.17
   0  -4   3  532.69    6.21
   0  -4   3  538.12    6.21
   0   4  -2 2817.72   28.93
   0   4  -2 2819.43   29.17
   0  -4   2 2766.04   28.81
   0  -4   2 2818.51   28.79
   0   4  -1  277.77    3.68
   0   4  -1  278.36    4.23
   0  -4   1  277.23    4.13
   0  -4   1  280.98    3.76
   0   4   0    1.66    1.26
   0   4   0    3.31    0.89
   0  -4   0    3.53    0.91
   0  -4   0    2.58    1.17
   0   4   1  575.51    7.08
   0   4   1  565.74    6.91
   0  -4  -1  563.20    6.91
   0  -4  -1  550.84    6.34
   0   4   2  144.95    2.32
   0   4   2  148.25    3.61
   0  -4  -2  144.43    2.22
   0  -4  -2  145.82    2.81
   0   4   3   20.44    1.02
   0   4   3   21.66    2.60
   0  -4  -3   23.81    1.55
   0  -4  -3   21.05    0.88
   0   4   4   35.19    1.15
   0   4   4   37.78    3.12
   0  -4  -4   34.18    2.04
   0  -4  -4   33.32    1.31
   0   4   5    3.95    0.63
   0   4   5    0.29    1.69
   0  -4  -5    1.59    1.54
   0  -4  -5    1.37    0.85
   0   4   6  105.14    4.36
   0   4   6  106.48    3.45
   0   4   6  103.18    1.93
   0  -4  -6  109.41    4.63
   0   4   7    7.18    2.04
   0   4   7    6.39    2.30
   0   4   8    0.48    2.17
   0   4   8    0.41    1.89
   0   4   9    1.66    2.53
   0   4   9    0.34    2.17
   0   5 -14   14.41    2.98
   0  -5  14    8.77    4.68
   0  -5  14   14.01    3.11
   0   5 -13   61.04    3.46
   0  -5  13   66.51    3.71
   0  -5  13   63.32    5.10
   0   5 -12    2.46    3.04
   0  -5  12    1.41    3.07
   0   5 -11    3.16    2.57
   0   5 -11    1.16    0.92
   0  -5  11    0.75    0.91
   0  -5  11    0.79    2.67
   0   5 -10   50.54    1.71
   0   5 -10   49.64    2.41
   0  -5  10   52.79    2.45
   0  -5  10   50.89    2.32
   0   5  -9  136.72    2.71
   0   5  -9  139.60    4.13
   0  -5   9  144.53    3.37
   0  -5   9  142.35    4.26
   0   5  -8   52.59    1.98
   0   5  -8   54.06    2.53
   0  -5   8   56.54    2.11
   0  -5   8   56.04    2.47
   0   5  -7  438.87    5.94
   0   5  -7  458.04    6.18
   0  -5   7  455.29    6.23
   0  -5   7  461.59    6.15
   0   5  -6  152.07    3.53
   0   5  -6  156.20    3.43
   0  -5   6  163.42    3.59
   0  -5   6  160.19    2.94
   0   5  -5  212.65    4.16
   0   5  -5  224.11    3.39
   0  -5   5  216.77    4.08
   0  -5   5  220.02    4.15
   0   5  -4  185.26    3.45
   0   5  -4  183.55    3.80
   0  -5   4  186.78    3.75
   0  -5   4  185.37    3.05
   0   5  -3   22.09    1.73
   0   5  -3   20.57    1.28
   0  -5   3   19.28    1.25
   0  -5   3   17.25    1.86
   0   5  -2   75.25    2.57
   0   5  -2   70.66    2.36
   0  -5   2   70.74    2.49
   0  -5   2   70.65    1.80
   0   5  -1   50.29    1.64
   0   5  -1   47.22    1.60
   0  -5   1   46.44    1.54
   0  -5   1   48.80    1.66
   0   5   0  257.96    3.98
   0   5   0  263.98    3.91
   0  -5   0  252.80    3.97
   0  -5   0  251.81    3.68
   0   5   1  138.47    3.25
   0   5   1  140.31    2.93
   0  -5  -1  136.98    2.93
   0  -5  -1  138.42    3.01
   0   5   2   98.90    2.74
   0   5   2  103.80    2.20
   0  -5  -2  106.56    2.73
   0  -5  -2   99.75    2.00
   0   5   3    0.94    1.46
   0   5   3    0.40    0.87
   0  -5  -3    0.84    0.73
   0  -5  -3    1.91    1.37
   0   5   4    0.72    0.79
   0   5   4    0.48    1.51
   0  -5  -4    0.24    2.33
   0  -5  -4    0.83    1.08
   0   5   5  253.69    5.32
   0   5   5  253.82    4.19
   0  -5  -5  262.25    5.23
   0  -5  -5  251.97    3.48
   0   5   6   85.24    3.26
   0   5   6   80.05    1.72
   0   5   6   87.10    5.18
   0  -5  -6   77.83    1.99
   0  -5  -6   85.37    3.49
   0   5   7   12.30    3.81
   0   5   7   14.68    4.32
   0  -5  -7   12.99    2.71
   0   5   8    0.98    3.79
   0   5   8    3.84    4.24
   0   6 -14   10.73    4.44
   0  -6  14    8.36    2.91
   0  -6  14    7.80    2.96
   0   6 -13   10.48    4.01
   0  -6  13    7.31    2.59
   0   6 -12   15.83    2.27
   0   6 -12    9.46    1.43
   0  -6  12    9.30    2.40
   0  -6  12    8.28    2.14
   0   6 -11    2.89    1.26
   0   6 -11    4.37    1.82
   0  -6  11    3.81    2.92
   0  -6  11    2.12    1.90
   0   6 -10  108.53    2.72
   0   6 -10  112.34    3.23
   0  -6  10  115.52    3.54
   0  -6  10  118.89    3.36
   0   6  -9  122.07    3.06
   0   6  -9  127.76    3.76
   0  -6   9  129.71    4.27
   0  -6   9  126.83    3.63
   0   6  -8   14.46    1.54
   0   6  -8   12.56    2.33
   0  -6   8   13.44    1.51
   0  -6   8   10.70    2.62
   0   6  -7   21.23    1.54
   0   6  -7   21.18    1.63
   0  -6   7   20.66    2.49
   0  -6   7   23.69    1.72
   0   6  -6    9.16    1.47
   0   6  -6    9.69    1.27
   0  -6   6   10.51    1.45
   0  -6   6   10.83    1.44
   0   6  -5   96.04    2.96
   0   6  -5   89.96    3.36
   0  -6   5   91.40    2.41
   0  -6   5   93.31    2.44
   0   6  -4    3.00    1.08
   0   6  -4    2.02    1.25
   0  -6   4    2.89    1.92
   0  -6   4    2.50    1.18
   0   6  -3  190.89    3.52
   0   6  -3  192.41    4.02
   0  -6   3  188.63    3.39
   0  -6   3  190.89    4.17
   0   6  -2  210.89    3.72
   0   6  -2  209.74    3.61
   0  -6   2  216.52    3.66
   0  -6   2  213.30    3.71
   0   6  -1   43.48    1.84
   0   6  -1   45.22    1.93
   0  -6   1   45.37    1.76
   0  -6   1   45.14    1.96
   0   6   0  280.95    5.57
   0   6   0  276.84    4.44
   0  -6   0  281.43    5.62
   0  -6   0  281.31    4.36
   0   6   1  322.11    5.63
   0   6   1  310.17    5.24
   0  -6  -1  312.68    6.33
   0  -6  -1  308.03    4.60
   0   6   2  205.92    4.28
   0   6   2  215.26    3.74
   0  -6  -2  212.39    4.13
   0  -6  -2  211.69    4.32
   0   6   3   52.87    2.55
   0   6   3   48.86    2.67
   0  -6  -3   47.83    2.60
   0  -6  -3   49.82    2.26
   0   6   4  315.85    7.53
   0   6   4  307.47    4.66
   0  -6  -4  306.19    5.02
   0  -6  -4  314.88    7.45
   0   6   5    6.11    2.27
   0   6   5    2.75    1.71
   0  -6  -5    3.01    0.93
   0  -6  -5    5.30    2.17
   0   6   6   35.91    2.83
   0   6   6   35.89    3.26
   0  -6  -6   32.60    2.99
   0   6   7   24.37    3.38
   0   6   7   24.82    3.06
   0  -6  -7   24.59    3.30
   0   7 -13    2.04    2.09
   0   7 -13    0.37    1.37
   0  -7  13   -0.57    3.49
   0   7 -12   13.86    2.44
   0   7 -12   14.26    2.82
   0  -7  12   18.77    2.63
   0  -7  12   13.46    1.76
   0   7 -11   16.43    3.41
   0   7 -11    9.62    2.74
   0  -7  11   13.83    1.71
   0  -7  11   17.85    2.27
   0   7 -10   80.09    2.73
   0   7 -10   83.87    2.95
   0  -7  10   86.64    3.21
   0  -7  10   84.52    3.62
   0   7  -9   25.43    1.95
   0   7  -9   27.23    1.99
   0  -7   9   24.17    3.31
   0  -7   9   20.75    2.81
   0   7  -8    1.03    1.38
   0   7  -8    1.88    2.04
   0  -7   8    1.57    1.45
   0  -7   8    1.14    1.34
   0   7  -7    6.00    1.60
   0   7  -7    5.54    2.19
   0  -7   7    6.53    1.64
   0  -7   7    6.66    1.53
   0   7  -6  208.69    4.69
   0   7  -6  204.17    4.10
   0  -7   6  212.31    5.07
   0  -7   6  210.74    4.09
   0   7  -5   68.85    3.67
   0   7  -5   65.56    3.11
   0  -7   5   68.73    2.42
   0  -7   5   68.58    2.43
   0   7  -4    7.38    1.41
   0   7  -4    7.84    1.64
   0  -7   4    6.86    1.57
   0  -7   4    7.08    1.58
   0   7  -3  138.02    3.14
   0   7  -3  141.95    3.34
   0  -7   3  139.23    3.19
   0  -7   3  138.12    4.16
   0   7  -2  320.45    5.19
   0   7  -2  324.83    6.42
   0  -7   2  328.54    5.25
   0  -7   2  324.16    5.35
   0   7  -1  194.82    4.90
   0   7  -1  187.52    3.89
   0  -7   1  194.42    4.03
   0  -7   1  186.88    3.66
   0   7   0   71.36    2.46
   0   7   0   76.39    2.72
   0  -7   0   76.23    2.74
   0  -7   0   68.51    2.27
   0   7   1   18.10    1.67
   0   7   1   13.42    2.08
   0  -7  -1   17.59    1.50
   0  -7  -1   18.56    2.05
   0   7   2   61.58    2.84
   0   7   2   59.21    2.24
   0  -7  -2   55.51    4.16
   0  -7  -2   66.68    2.90
   0   7   3   22.04    2.57
   0   7   3   20.80    2.63
   0  -7  -3   22.02    2.52
   0  -7  -3   21.40    1.55
   0   7   4    3.39    2.04
   0   7   4    3.15    2.21
   0  -7  -4    1.54    1.13
   0  -7  -4    2.43    3.36
   0   7   5    2.60    3.40
   0  -7  -5    0.54    2.02
   0  -7  -5   -0.01    0.95
   0   7   6    8.29    2.78
   0   7   6   10.23    3.14
   0  -7  -6    7.61    2.92
   0   8 -13   30.58    2.47
   0   8 -13   30.80    3.10
   0  -8  13   35.37    3.42
   0  -8  13   26.35    2.28
   0   8 -12   15.19    3.93
   0   8 -12   15.58    2.17
   0  -8  12   11.34    4.30
   0  -8  12   17.22    2.05
   0   8 -11    3.37    1.82
   0   8 -11    3.03    2.02
   0  -8  11    3.30    1.72
   0  -8  11    5.16    2.19
   0   8 -10  124.39    4.92
   0   8 -10  131.48    4.91
   0  -8  10  129.37    4.71
   0  -8  10  127.32    3.91
   0   8  -9  124.32    3.43
   0   8  -9  123.57    4.67
   0  -8   9  116.95    3.37
   0  -8   9  122.50    4.96
   0   8  -8   22.28    1.93
   0   8  -8   26.04    2.24
   0  -8   8   25.80    3.38
   0  -8   8   24.73    2.12
   0   8  -7   17.20    2.04
   0   8  -7   13.60    2.74
   0  -8   7   14.85    2.98
   0  -8   7   18.26    1.95
   0   8  -6  119.47    4.05
   0   8  -6  117.57    3.41
   0  -8   6  117.80    4.42
   0  -8   6  119.17    4.46
   0   8  -5   13.24    1.96
   0   8  -5   10.79    1.66
   0  -8   5   11.35    1.91
   0  -8   5   12.17    1.83
   0   8  -4   14.88    3.19
   0   8  -4   16.98    1.85
   0  -8   4   18.45    1.87
   0  -8   4   16.27    1.93
   0   8  -3   30.20    2.04
   0   8  -3   27.93    2.25
   0  -8   3   30.40    3.29
   0  -8   3   34.31    3.16
   0   8  -2   17.18    1.96
   0   8  -2   13.89    2.96
   0  -8   2   16.28    1.86
   0  -8   2   13.26    1.99
   0   8  -1  161.20    3.91
   0   8  -1  154.71    4.89
   0  -8   1  151.99    3.49
   0  -8   1  159.41    3.96
   0   8   0   10.58    2.13
   0   8   0   12.42    2.94
   0  -8   0   13.21    2.59
   0  -8   0   12.26    2.18
   0   8   1   26.55    2.17
   0   8   1   27.08    2.57
   0  -8  -1   30.65    1.91
   0  -8  -1   26.35    2.64
   0   8   2  165.39    5.02
   0   8   2  166.50    4.68
   0  -8  -2  173.70    4.73
   0  -8  -2  170.44    3.65
   0   8   3   32.17    3.30
   0   8   3   29.75    4.76
   0  -8  -3   28.40    3.11
   0  -8  -3   33.34    2.85
   0   8   4    9.33    2.91
   0   8   4    5.57    2.70
   0  -8  -4    6.22    4.28
   0  -8  -4    5.22    2.37
   0   8   5   10.45    5.09
   0  -8  -5   11.71    3.17
   0   9 -13   40.57    3.40
   0   9 -13   43.30    2.96
   0  -9  13   39.77    2.77
   0  -9  13   42.69    5.68
   0   9 -12    0.21    2.89
   0   9 -12    0.70    3.11
   0  -9  12   -0.61    1.69
   0  -9  12    1.98    2.13
   0   9 -11   47.64    2.99
   0   9 -11   47.83    4.42
   0  -9  11   44.79    4.21
   0  -9  11   50.22    4.89
   0   9 -10   -0.95    2.64
   0   9 -10   -0.25    1.77
   0  -9  10   -0.44    1.67
   0  -9  10   -0.54    2.98
   0   9  -9  137.36    3.81
   0   9  -9  134.70    5.49
   0  -9   9  131.90    5.49
   0  -9   9  133.08    5.21
   0   9  -8    7.46    2.16
   0   9  -8    6.62    1.90
   0  -9   8    7.69    2.05
   0  -9   8    8.40    3.34
   0   9  -7    9.44    2.15
   0   9  -7    7.03    2.84
   0  -9   7    5.98    2.06
   0  -9   7    7.19    2.06
   0   9  -6    3.43    3.20
   0   9  -6    3.54    1.73
   0  -9   6    2.93    1.88
   0  -9   6    3.30    1.87
   0   9  -5   12.95    2.00
   0   9  -5   14.56    2.33
   0  -9   5   16.24    3.37
   0  -9   5   12.90    3.41
   0   9  -4    0.34    1.84
   0   9  -4    0.52    1.60
   0  -9   4    1.44    1.76
   0  -9   4    2.68    1.68
   0   9  -3  110.38    3.63
   0   9  -3  108.99    3.44
   0  -9   3  117.53    3.65
   0  -9   3  110.56    3.44
   0   9  -2    6.77    2.15
   0   9  -2    8.82    2.07
   0  -9   2    7.52    1.93
   0  -9   2    9.83    2.21
   0   9  -1    4.54    3.32
   0   9  -1    6.77    2.00
   0  -9   1    4.27    2.81
   0  -9   1    6.28    2.19
   0   9   0   -2.59    2.74
   0   9   0    1.41    2.33
   0  -9   0    0.06    2.74
   0  -9   0    0.10    2.09
   0   9   1   33.97    3.17
   0   9   1   36.59    2.59
   0  -9  -1   38.59    3.42
   0  -9  -1   35.43    3.16
   0   9   2    0.50    2.81
   0   9   2    1.51    2.37
   0  -9  -2    1.59    2.33
   0  -9  -2    0.91    1.55
   0   9   3    7.47    5.05
   0   9   3   15.61    3.41
   0  -9  -3   11.12    3.11
   0  -9  -3   13.75    2.99
   0   9   4    5.54    3.15
   0  -9  -4    6.40    3.08
   0  10 -12    4.18    2.57
   0  10 -12    5.30    4.08
   0 -10  12    9.33    4.55
   0 -10  12    6.08    2.44
   0  10 -11   52.11    3.45
   0  10 -11   50.41    3.27
   0 -10  11   48.24    3.58
   0 -10  11   54.36    4.79
   0  10 -10   23.07    2.66
   0  10 -10   22.76    2.94
   0 -10  10   24.54    2.96
   0 -10  10   24.64    2.78
   0  10  -9   44.16    4.80
   0  10  -9   33.23    2.74
   0 -10   9   35.10    3.06
   0 -10   9   37.17    2.95
   0  10  -8   14.68    2.74
   0  10  -8   14.75    3.55
   0 -10   8   19.58    2.65
   0 -10   8   17.50    2.60
   0  10  -7   37.11    2.66
   0  10  -7   40.96    4.66
   0 -10   7   37.99    2.85
   0 -10   7   36.41    2.95
   0  10  -6   40.02    3.09
   0  10  -6   43.19    4.05
   0 -10   6   42.87    4.47
   0 -10   6   39.46    2.95
   0  10  -5   48.15    3.13
   0  10  -5   42.17    2.72
   0 -10   5   41.53    2.93
   0 -10   5   42.78    3.01
   0  10  -4   18.10    4.18
   0  10  -4   17.70    2.44
   0 -10   4   18.75    4.09
   0 -10   4   21.71    3.83
   0  10  -3   90.31    5.41
   0  10  -3   98.61    5.17
   0 -10   3   93.56    3.85
   0 -10   3   96.58    3.56
   0  10  -2  132.63    5.86
   0  10  -2  124.32    4.35
   0 -10   2  130.09    5.27
   0 -10   2  134.09    4.48
   0  10  -1  146.49    4.74
   0  10  -1  150.12    4.50
   0 -10   1  149.53    4.87
   0 -10   1  145.42    5.52
   0  10   0    2.51    2.33
   0  10   0    6.99    2.68
   0 -10   0    3.32    2.77
   0 -10   0    7.34    2.06
   0  10   1   37.28    2.95
   0  10   1   35.01    5.52
   0 -10  -1   35.77    3.93
   0 -10  -1   39.48    5.51
   0  10   2   28.86    4.40
   0  10   2   34.72    3.77
   0 -10  -2   26.74    3.77
   0 -10  -2   33.45    3.83
   0  11 -11   34.91    3.52
   0  11 -11   45.41    5.00
   0 -11  11   33.39    3.42
   0 -11  11   38.71    3.74
   0  11 -10    2.30    2.16
   0  11 -10    0.67    2.45
   0 -11  10    0.56    2.43
   0 -11  10    0.04    2.31
   0  11  -9   30.76    3.49
   0  11  -9   26.85    4.42
   0 -11   9   26.77    5.10
   0 -11   9   41.73    5.03
   0  11  -8   46.95    3.76
   0  11  -8   49.13    3.20
   0 -11   8   52.49    5.41
   0 -11   8   55.41    5.13
   0  11  -7   77.24    3.51
   0  11  -7   73.78    4.08
   0 -11   7   74.65    3.92
   0 -11   7   82.67    5.65
   0  11  -6   58.52    5.71
   0  11  -6   46.59    4.72
   0 -11   6   48.67    3.52
   0 -11   6   51.35    3.55
   0  11  -5   78.58    3.78
   0  11  -5   74.74    4.09
   0 -11   5   77.11    3.87
   0 -11   5   83.44    4.03
   0  11  -4   29.91    3.42
   0  11  -4   39.65    3.18
   0 -11   4   34.40    5.03
   0 -11   4   34.76    4.85
   0  11  -3    3.99    2.48
   0  11  -3    4.30    2.64
   0 -11   3    4.40    2.34
   0 -11   3    5.09    2.73
   0  11  -2    3.07    3.84
   0  11  -2    3.81    2.47
   0 -11   2    0.58    2.58
   0 -11   2   -0.90    3.48
   0  11  -1    3.42    2.68
   0  11  -1    4.74    2.55
   0 -11   1    0.68    4.47
   0 -11   1    1.62    2.25
   0  11   0    1.41    2.34
   0  11   0    2.16    2.69
   0 -11   0   -0.39    2.77
   0 -11   0    0.70    2.01
   0  12  -9    7.43    3.25
   0  12  -9    5.08    2.68
   0 -12   9    5.86    3.05
   0 -12   9    7.12    3.03
   0  12  -8    1.28    2.18
   0  12  -8   -1.88    4.18
   0 -12   8    0.05    2.42
   0 -12   8   -2.49    2.44
   0  12  -7    5.64    3.05
   0  12  -7    1.75    2.44
   0 -12   7    1.84    2.76
   0 -12   7    2.10    2.80
   0  12  -6    0.00    3.33
   0  12  -6    0.69    2.51
   0 -12   6   -0.62    2.37
   0 -12   6   -1.77    3.70
   0  12  -5   15.36    3.50
   0  12  -5   20.58    3.07
   0 -12   5   18.10    5.38
   0 -12   5   17.74    3.22
   0  12  -4    3.66    2.86
   0  12  -4    1.09    2.59
   0 -12   4    1.40    2.80
   0 -12   4    1.30    2.47
   0  12  -3    1.58    2.59
   0  12  -3    2.66    2.69
   0 -12   3    0.82    2.68
   0 -12   3   -0.60    2.40
   1 -12   2   39.85    5.91
   1 -12   2   22.87    3.14
  -1  12  -2   30.67    3.60
  -1  12  -2   21.18    5.66
   1 -12   3   15.28    4.42
   1 -12   3   13.05    3.40
  -1  12  -3   11.08    5.13
  -1  12  -3   15.84    4.88
   1 -12   4   48.84    3.67
   1 -12   4   48.88    4.00
  -1  12  -4   46.74    5.98
  -1  12  -4   52.97    5.65
   1 -12   5   -0.55    2.41
   1 -12   5    0.02    2.20
  -1  12  -5   -0.69    3.91
  -1  12  -5    0.10    3.32
   1 -12   6  137.70    6.92
   1 -12   6  140.10    7.36
  -1  12  -6  154.70    5.56
  -1  12  -6  147.49    4.91
   1 -12   7    6.25    4.87
   1 -12   7    6.30    2.85
  -1  12  -7    6.41    2.60
  -1  12  -7    5.99    3.10
   1 -12   8    4.39    3.02
   1 -12   8    4.56    2.72
  -1  12  -8    5.38    2.50
  -1  12  -8    3.65    3.05
   1 -12   9    0.50    2.23
   1 -12   9   -0.57    2.39
  -1  12  -9    0.32    3.33
  -1  12  -9   -1.07    2.47
   1 -11  -1   -0.03    4.18
   1 -11  -1    0.05    1.87
  -1  11   1    0.75    4.09
  -1  11   1    0.63    2.15
   1 -11   0   12.49    3.23
   1 -11   0   -0.01    2.35
  -1  11   0    8.72    3.08
  -1  11   0    9.21    4.13
   1 -11   1   33.39    2.89
   1 -11   1   39.17    3.67
  -1  11  -1   37.29    3.55
  -1  11  -1   35.52    3.30
   1 -11   2   14.39    4.07
   1 -11   2   12.54    4.92
  -1  11  -2   16.10    2.97
  -1  11  -2   20.05    3.02
   1 -11   3    4.27    2.75
   1 -11   3    7.36    2.38
  -1  11  -3    5.72    2.74
  -1  11  -3    7.76    2.57
   1 -11   4   46.30    3.47
   1 -11   4   53.19    4.78
  -1  11  -4   39.41    3.19
  -1  11  -4   46.67    3.57
   1 -11   5    0.46    1.84
   1 -11   5   -0.12    3.07
  -1  11  -5   -0.80    2.00
  -1  11  -5    1.08    2.78
   1 -11   6    7.57    2.56
   1 -11   6    7.15    2.68
  -1  11  -6    5.83    2.39
  -1  11  -6    8.82    2.79
   1 -11   7   88.11    4.04
   1 -11   7   84.19    3.81
  -1  11  -7   89.33    5.99
  -1  11  -7   83.40    3.66
   1 -11   8   49.35    3.55
   1 -11   8   51.49    3.27
  -1  11  -8   49.71    4.74
  -1  11  -8   51.76    3.63
   1 -11   9    2.53    2.32
   1 -11   9    1.94    2.51
  -1  11  -9    3.74    4.00
  -1  11  -9    1.90    2.17
   1 -11  10   15.08    3.20
   1 -11  10   15.56    2.82
  -1  11 -10   16.07    3.05
  -1  11 -10   15.03    4.26
   1 -11  11   21.21    4.61
   1 -11  11   24.87    3.56
  -1  11 -11   25.55    3.14
  -1  11 -11   23.83    3.24
   1 -10  -2    1.22    2.85
   1 -10  -2    2.16    2.79
  -1  10   2    0.57    2.72
  -1  10   2    5.87    3.32
   1 -10  -1    2.61    2.49
   1 -10  -1   -0.08    2.74
  -1  10   1    1.21    2.05
  -1  10   1    0.49    2.45
   1 -10   0  205.02    6.01
   1 -10   0  214.39    7.74
  -1  10   0  216.70    6.98
  -1  10   0  213.15    7.39
   1 -10   1   84.51    4.55
   1 -10   1   84.39    3.89
  -1  10  -1   81.61    5.45
  -1  10  -1   87.09    3.64
   1 -10   2   35.44    4.58
   1 -10   2   34.09    2.54
  -1  10  -2   33.59    4.33
  -1  10  -2   30.54    2.89
   1 -10   3   13.61    2.54
   1 -10   3   13.17    2.23
  -1  10  -3   14.29    2.50
  -1  10  -3   14.91    2.37
   1 -10   4  170.48    6.17
   1 -10   4  165.46    4.35
  -1  10  -4  166.29    4.70
  -1  10  -4  175.61    4.46
   1 -10   5   69.17    4.56
   1 -10   5   66.58    3.31
  -1  10  -5   67.84    3.47
  -1  10  -5   63.07    4.32
   1 -10   6   27.40    2.77
   1 -10   6   30.10    2.63
  -1  10  -6   26.00    2.46
  -1  10  -6   30.86    4.39
   1 -10   7   30.41    4.22
   1 -10   7   30.65    2.69
  -1  10  -7   29.71    2.96
  -1  10  -7   28.25    3.81
   1 -10   8  119.24    3.85
   1 -10   8  119.22    4.19
  -1  10  -8  118.82    3.79
  -1  10  -8  117.77    5.71
   1 -10   9  153.90    4.79
   1 -10   9  153.72    5.94
  -1  10  -9  149.11    4.64
  -1  10  -9  141.21    5.77
   1 -10  10  103.95    3.67
   1 -10  10   97.98    4.16
  -1  10 -10  100.59    3.88
  -1  10 -10   98.15    3.97
   1 -10  11    0.90    3.81
   1 -10  11    1.93    1.91
  -1  10 -11   -1.07    3.34
  -1  10 -11    0.75    2.11
   1 -10  12   13.23    2.46
   1 -10  12   14.43    3.24
  -1  10 -12   11.80    2.86
  -1  10 -12   10.64    2.64
   1  -9  -4   20.15    5.23
   1  -9  -4   18.85    2.07
  -1   9   4   26.88    3.46
  -1   9   4   20.58    3.55
   1  -9  -3   21.99    3.05
   1  -9  -3   20.97    3.20
  -1   9   3   19.98    2.33
  -1   9   3   15.97    4.97
   1  -9  -2    1.03    1.54
   1  -9  -2    4.85    3.61
  -1   9   2    2.50    2.36
  -1   9   2    0.70    2.85
   1  -9  -1   47.68    3.34
   1  -9  -1   45.69    2.37
  -1   9   1   49.95    3.24
  -1   9   1   50.68    2.74
   1  -9   0   42.44    3.00
   1  -9   0   39.75    2.33
  -1   9   0   41.08    2.95
  -1   9   0   46.89    3.87
   1  -9   1   22.96    2.51
   1  -9   1   21.21    2.06
  -1   9  -1   20.71    2.32
  -1   9  -1   23.68    2.44
   1  -9   2   54.81    4.29
   1  -9   2   49.76    2.52
  -1   9  -2   52.37    2.79
  -1   9  -2   52.72    2.79
   1  -9   3   48.95    3.76
   1  -9   3   52.59    2.80
  -1   9  -3   54.51    2.84
  -1   9  -3   50.23    2.60
   1  -9   4   26.14    2.27
   1  -9   4   22.52    2.19
  -1   9  -4   20.71    2.36
  -1   9  -4   26.83    2.16
   1  -9   5   18.77    2.21
   1  -9   5   22.93    3.51
  -1   9  -5   19.96    2.03
  -1   9  -5   16.31    3.65
   1  -9   6    1.20    1.77
   1  -9   6    5.98    1.88
  -1   9  -6    5.19    1.92
  -1   9  -6    1.47    2.68
   1  -9   7   22.03    2.40
   1  -9   7   22.79    2.24
  -1   9  -7   22.41    3.64
  -1   9  -7   23.71    2.13
   1  -9   8    2.77    1.79
   1  -9   8    4.28    3.18
  -1   9  -8    3.97    1.95
  -1   9  -8    3.41    1.77
   1  -9   9    2.69    1.74
   1  -9   9    2.08    3.23
  -1   9  -9    2.55    1.88
  -1   9  -9   -0.53    2.82
   1  -9  10   12.94    3.21
   1  -9  10   10.47    2.58
  -1   9 -10   11.26    2.27
  -1   9 -10   11.96    2.24
   1  -9  11    8.14    2.01
   1  -9  11    8.94    2.57
  -1   9 -11    8.61    3.64
  -1   9 -11    9.46    2.18
   1  -9  12    5.91    4.28
   1  -9  12    5.71    1.96
  -1   9 -12    6.46    2.52
  -1   9 -12    7.54    3.33
   1  -9  13    5.16    2.77
   1  -9  13    3.17    1.84
  -1   9 -13   -0.13    2.04
  -1   9 -13    3.17    2.51
   1  -8  -6    1.96    2.60
  -1   8   6   -0.65    4.39
  -1   8   6    0.32    2.48
   1  -8  -5   14.61    4.80
  -1   8   5   22.06    3.28
   1  -8  -4   33.81    2.85
   1  -8  -4   36.67    3.26
  -1   8   4   32.79    2.18
  -1   8   4   39.71    3.36
   1  -8  -3   60.03    2.27
   1  -8  -3   67.28    3.40
  -1   8   3   62.78    2.57
  -1   8   3   64.45    5.15
   1  -8  -2    2.44    1.94
   1  -8  -2    1.31    2.00
  -1   8   2    1.50    2.31
  -1   8   2   -1.37    1.93
   1  -8  -1   11.05    1.59
   1  -8  -1   10.33    3.33
  -1   8   1    9.99    1.75
  -1   8   1    6.27    2.12
   1  -8   0   -0.71    1.19
   1  -8   0   -0.48    1.55
  -1   8   0    1.66    2.11
  -1   8   0   -0.45    1.54
   1  -8   1   30.40    2.25
   1  -8   1   27.69    1.97
  -1   8  -1   29.66    3.32
  -1   8  -1   31.08    2.16
   1  -8   2    0.97    2.10
   1  -8   2    0.17    2.42
  -1   8  -2    0.45    1.43
  -1   8  -2    1.14    1.48
   1  -8   3    1.18    2.28
   1  -8   3    0.80    1.33
  -1   8  -3   -0.49    1.50
  -1   8  -3    1.11    1.32
   1  -8   4    0.67    1.41
   1  -8   4    0.40    2.21
  -1   8  -4    0.88    2.36
  -1   8  -4    0.70    2.09
   1  -8   5   21.54    1.96
   1  -8   5   25.40    2.06
  -1   8  -5   18.56    2.07
  -1   8  -5   17.62    1.79
   1  -8   6   29.45    2.04
   1  -8   6   29.24    3.25
  -1   8  -6   25.09    3.34
  -1   8  -6   30.82    1.97
   1  -8   7   51.10    2.55
   1  -8   7   52.92    2.36
  -1   8  -7   51.68    2.30
  -1   8  -7   52.10    2.47
   1  -8   8   54.33    2.66
   1  -8   8   56.49    3.41
  -1   8  -8   52.05    2.53
  -1   8  -8   54.18    2.42
   1  -8   9    3.79    1.64
   1  -8   9    6.34    1.98
  -1   8  -9    3.99    2.82
  -1   8  -9    4.74    1.71
   1  -8  10   67.75    3.67
   1  -8  10   73.86    3.23
  -1   8 -10   69.13    2.78
  -1   8 -10   69.56    3.04
   1  -8  11    9.37    2.44
   1  -8  11    7.75    1.74
  -1   8 -11    6.78    3.50
  -1   8 -11    9.67    2.92
   1  -8  12   16.57    1.91
   1  -8  12   15.43    2.85
  -1   8 -12   13.13    2.08
  -1   8 -12   20.23    2.62
   1  -8  13    0.07    2.21
   1  -8  13    0.73    3.65
  -1   8 -13    0.20    1.55
  -1   8 -13    1.57    2.19
   1  -7  -7    5.80    2.95
  -1   7   7    4.45    3.20
  -1   7   7    6.98    2.78
   1  -7  -6    1.24    3.80
  -1   7   6    2.34    2.62
   1  -7  -5    1.33    1.74
   1  -7  -5    5.86    2.22
  -1   7   5    1.18    1.27
  -1   7   5   -0.18    3.70
   1  -7  -4   14.09    1.39
   1  -7  -4   13.43    2.40
  -1   7   4   12.03    1.58
  -1   7   4   13.01    2.55
   1  -7  -3    5.45    3.00
   1  -7  -3    1.88    1.86
  -1   7   3    4.34    1.36
  -1   7   3    2.98    3.21
   1  -7  -2    4.03    1.78
   1  -7  -2    3.37    1.14
  -1   7   2    2.89    1.37
  -1   7   2    1.82    1.82
   1  -7  -1   64.83    2.65
   1  -7  -1   59.97    2.84
  -1   7   1   69.08    3.19
  -1   7   1   63.73    3.67
   1  -7   0    0.52    1.71
   1  -7   0    0.08    1.42
  -1   7   0   -0.05    1.99
  -1   7   0    1.06    1.39
   1  -7   1    0.10    1.08
   1  -7   1   -0.04    1.28
  -1   7  -1    0.19    1.28
  -1   7  -1    0.83    1.25
   1  -7   2  342.31    5.46
   1  -7   2  345.87    5.31
  -1   7  -2  346.14    5.48
  -1   7  -2  346.06    5.41
   1  -7   3    0.59    2.03
   1  -7   3    1.39    1.33
  -1   7  -3    1.40    1.20
  -1   7  -3    1.25    2.18
   1  -7   4    7.22    1.51
   1  -7   4    6.36    1.48
  -1   7  -4    6.97    1.34
  -1   7  -4    6.96    1.58
   1  -7   5  473.32    6.74
   1  -7   5  467.90    6.79
  -1   7  -5  463.21    6.55
  -1   7  -5  471.56    7.85
   1  -7   6   25.54    1.81
   1  -7   6   26.38    2.96
  -1   7  -6   29.71    1.97
  -1   7  -6   26.85    1.75
   1  -7   7    1.45    1.47
   1  -7   7    1.53    1.26
  -1   7  -7    1.64    1.28
  -1   7  -7    1.42    1.36
   1  -7   8   14.69    1.88
   1  -7   8   15.69    2.38
  -1   7  -8   13.77    1.67
  -1   7  -8   13.55    1.66
   1  -7   9  316.78    5.19
   1  -7   9  323.78    5.81
  -1   7  -9  304.61    6.17
  -1   7  -9  310.65    5.53
   1  -7  10    3.36    2.17
   1  -7  10    5.48    1.94
  -1   7 -10    6.45    1.78
  -1   7 -10    3.65    1.49
   1  -7  11   80.07    3.35
   1  -7  11   90.08    4.93
  -1   7 -11   91.24    3.36
  -1   7 -11   84.24    3.65
   1  -7  12    1.71    2.22
   1  -7  12    2.05    1.99
  -1   7 -12    3.44    2.13
  -1   7 -12    1.83    2.23
   1  -7  13   27.82    3.29
  -1   7 -13   28.78    4.66
  -1   6   8    6.24    3.15
   1  -6  -7    6.35    2.65
  -1   6   7    5.95    2.51
  -1   6   7    9.08    2.85
   1  -6  -6   15.15    3.94
   1  -6  -6   15.74    1.15
  -1   6   6   16.21    1.97
  -1   6   6   17.79    2.75
   1  -6  -5   78.87    3.31
   1  -6  -5   67.87    2.49
  -1   6   5   66.74    3.28
  -1   6   5   71.61    2.04
   1  -6  -4   99.07    3.28
   1  -6  -4  104.15    2.25
  -1   6   4  100.74    3.13
  -1   6   4  105.71    3.46
   1  -6  -3  487.09    7.53
   1  -6  -3  468.98    6.20
  -1   6   3  485.72    8.69
  -1   6   3  496.75    7.34
   1  -6  -2  210.42    5.34
   1  -6  -2  202.91    3.97
  -1   6   2  208.23    4.18
  -1   6   2  216.54    3.77
   1  -6  -1  539.90    8.54
   1  -6  -1  522.03    6.77
  -1   6   1  527.85    8.33
  -1   6   1  537.86    7.87
   1  -6   0    1.01    2.06
   1  -6   0    1.55    1.03
  -1   6   0    1.43    1.28
  -1   6   0    3.37    1.16
   1  -6   1  408.56    5.57
   1  -6   1  404.44    5.76
  -1   6  -1  410.19    5.74
  -1   6  -1  403.84    5.69
   1  -6   2   37.81    2.39
   1  -6   2   39.49    1.71
  -1   6  -2   41.18    2.56
  -1   6  -2   38.76    1.64
   1  -6   3  222.35    3.63
   1  -6   3  235.90    3.78
  -1   6  -3  227.80    4.33
  -1   6  -3  227.77    3.81
   1  -6   4  248.03    3.99
   1  -6   4  241.36    3.84
  -1   6  -4  241.25    3.97
  -1   6  -4  239.42    3.71
   1  -6   5    0.96    1.05
   1  -6   5    0.85    1.57
  -1   6  -5    0.05    1.06
  -1   6  -5   -0.66    1.48
   1  -6   6  332.84    5.62
   1  -6   6  329.63    5.02
  -1   6  -6  327.41    5.55
  -1   6  -6  319.93    4.95
   1  -6   7  769.61    9.95
   1  -6   7  770.52    9.52
  -1   6  -7  761.07    9.70
  -1   6  -7  752.87    9.56
   1  -6   8   58.31    2.31
   1  -6   8   60.97    2.72
  -1   6  -8   57.38    2.83
  -1   6  -8   61.16    3.09
   1  -6   9  115.37    3.16
   1  -6   9  112.56    2.53
  -1   6  -9  107.84    2.61
  -1   6  -9  112.40    3.04
   1  -6  10   49.19    2.59
   1  -6  10   46.43    1.74
  -1   6 -10   50.26    1.89
  -1   6 -10   48.97    2.52
   1  -6  11   48.95    2.91
   1  -6  11   54.45    2.53
  -1   6 -11   54.13    1.97
  -1   6 -11   57.04    2.88
   1  -6  12   13.55    3.87
  -1   6 -12    8.62    3.77
   1  -6  13   -0.11    3.71
  -1   6 -13    2.14    2.26
  -1   5   9    2.83    4.66
  -1   5   8    4.49    4.23
  -1   5   8    5.02    2.37
   1  -5  -7   34.22    2.85
  -1   5   7   35.49    2.74
  -1   5   7   30.70    4.61
   1  -5  -6  104.65    2.45
   1  -5  -6  121.74    3.71
  -1   5   6  116.20    3.50
  -1   5   6  122.12    5.31
  -1   5   6  109.14    2.73
   1  -5  -5   54.69    1.44
   1  -5  -5   62.76    3.82
  -1   5   5   57.71    2.80
  -1   5   5   56.52    2.16
   1  -5  -4   64.19    2.52
   1  -5  -4   63.59    2.04
  -1   5   4   66.65    3.83
  -1   5   4   63.65    1.69
   1  -5  -3   59.67    2.29
   1  -5  -3   55.36    2.01
  -1   5   3   59.72    2.35
  -1   5   3   58.60    1.70
   1  -5  -2   25.04    1.67
   1  -5  -2   22.20    1.63
  -1   5   2   19.26    1.68
   1  -5  -1  270.32    3.82
   1  -5  -1  275.82    4.27
  -1   5   1  270.82    4.21
  -1   5   1  278.07    4.01
   1  -5   0   13.94    1.91
   1  -5   0   15.62    1.06
  -1   5   0   13.81    1.16
  -1   5   0   16.69    1.94
   1  -5   1   86.82    2.03
   1  -5   1   86.26    1.90
  -1   5  -1   86.37    1.98
  -1   5  -1   90.97    2.02
   1  -5   2   59.34    1.60
   1  -5   2   61.56    1.67
  -1   5  -2   59.48    1.60
  -1   5  -2   61.37    2.36
   1  -5   3  147.67    2.59
   1  -5   3  146.72    2.55
  -1   5  -3  145.20    2.62
  -1   5  -3  145.52    3.02
   1  -5   4   19.45    1.84
   1  -5   4   17.50    1.77
  -1   5  -4   19.60    1.68
  -1   5  -4   18.16    1.24
   1  -5   5  103.40    2.71
   1  -5   5   96.41    2.15
  -1   5  -5   98.08    2.07
  -1   5  -5   97.77    2.15
   1  -5   6    8.43    1.66
   1  -5   6    8.06    1.90
  -1   5  -6    8.83    1.76
  -1   5  -6    8.32    1.11
   1  -5   7    0.87    1.85
   1  -5   7    1.67    0.87
  -1   5  -7    1.71    1.73
  -1   5  -7    1.50    1.50
   1  -5   8   18.68    2.64
   1  -5   8   20.65    1.22
  -1   5  -8   19.21    2.50
  -1   5  -8   22.62    1.94
   1  -5   9   20.00    1.83
   1  -5   9   18.77    1.11
  -1   5  -9   15.02    1.74
  -1   5  -9   18.22    1.82
   1  -5  10    0.53    2.11
   1  -5  10   -0.26    0.67
  -1   5 -10    1.04    2.04
  -1   5 -10   -0.08    1.16
   1  -5  11   26.94    2.35
   1  -5  11   21.38    1.10
  -1   5 -11   21.70    1.77
  -1   5 -11   23.23    2.36
   1  -5  12   42.67    3.05
  -1   5 -12   38.02    2.94
   1  -5  13   26.03    3.14
   1  -5  13   26.50    3.20
  -1   5 -13   23.14    3.00
  -1   4  10   53.62    6.17
  -1   4   9    4.58    2.71
  -1   4   9    5.97    2.39
  -1   4   8    5.87    3.30
  -1   4   8    4.58    2.34
   1  -4  -7    5.96    0.75
   1  -4  -7    7.59    2.00
  -1   4   7    6.02    0.88
  -1   4   7    9.31    2.16
  -1   4   7    8.87    2.94
   1  -4  -6   50.14    1.15
   1  -4  -6   56.48    2.58
  -1   4   6   51.51    1.70
  -1   4   6   57.35    2.69
  -1   4   6   53.70    2.42
   1  -4  -5  119.13    1.90
   1  -4  -5  120.59    3.11
  -1   4   5  125.88    4.44
  -1   4   5  122.84    2.53
   1  -4  -4  205.95    3.81
   1  -4  -4  204.23    2.77
  -1   4   4  208.99    3.94
  -1   4   4  211.47    3.45
   1  -4  -3  134.12    2.07
   1  -4  -3  135.80    3.58
  -1   4   3  137.59    2.74
  -1   4   3  136.00    2.85
   1  -4  -2   21.87    1.38
   1  -4  -2   19.59    0.89
  -1   4   2   20.04    1.35
  -1   4   2   18.86    1.02
   1  -4  -1   87.21    1.95
   1  -4  -1   87.42    1.62
  -1   4   1   85.11    2.23
  -1   4   1   87.85    1.93
   1  -4   0   97.24    1.93
   1  -4   0   97.98    1.78
  -1   4   0   99.88    2.34
  -1   4   0   98.68    1.91
   1  -4   1 1246.77   13.01
   1  -4   1 1245.58   13.13
  -1   4  -1 1268.36   13.69
  -1   4  -1 1256.45   13.21
   1  -4   2 1363.64   14.64
   1  -4   2 1365.02   14.18
  -1   4  -2 1357.28   14.64
  -1   4  -2 1368.73   14.18
   1  -4   3  129.93    2.16
   1  -4   3  133.10    2.64
  -1   4  -3  130.48    2.19
  -1   4  -3  132.15    2.54
   1  -4   4  202.88    3.32
   1  -4   4  201.24    3.42
  -1   4  -4  200.41    3.39
  -1   4  -4  201.66    2.86
   1  -4   5  812.58    9.19
   1  -4   5  824.45    9.42
  -1   4  -5  800.54    9.47
  -1   4  -5  795.81    8.83
   1  -4   6   70.19    1.52
   1  -4   6   66.65    1.79
  -1   4  -6   70.77    1.79
  -1   4  -6   68.02    2.08
   1  -4   7   19.67    1.45
   1  -4   7   20.55    1.45
  -1   4  -7   19.56    1.42
  -1   4  -7   20.11    1.52
   1  -4   8  276.38    3.59
   1  -4   8  281.63    4.59
  -1   4  -8  264.48    3.59
  -1   4  -8  271.15    5.25
   1  -4   9   75.96    2.55
   1  -4   9   76.61    1.90
  -1   4  -9   77.91    2.03
  -1   4  -9   76.79    2.53
   1  -4  10   82.08    3.98
   1  -4  10   72.86    1.76
  -1   4 -10   74.08    1.47
  -1   4 -10   76.08    2.89
   1  -4  11   83.23    4.52
  -1   4 -11   81.41    4.44
   1  -4  12   15.41    4.06
   1  -4  12   12.84    3.81
  -1   4 -12   10.96    3.83
   1  -4  13   10.79    2.86
   1  -4  13   12.89    4.64
  -1   3  10    2.79    2.57
  -1   3   9    9.52    2.24
  -1   3   9    9.06    4.00
  -1   3   8    4.89    1.81
  -1   3   8    4.88    3.29
  -1   3   7    3.54    2.54
  -1   3   7    2.02    1.45
  -1   3   7    0.78    0.46
  -1   3   7    1.01    0.49
   1  -3  -6  163.42    3.60
  -1   3   6  171.21    3.53
  -1   3   6  163.34    2.46
  -1   3   6  171.25    4.85
   1  -3  -5    4.28    0.76
   1  -3  -5    4.30    2.11
  -1   3   5    6.63    0.95
  -1   3   5    6.53    2.28
   1  -3  -4   10.00    1.25
   1  -3  -4   10.22    0.85
  -1   3   4   11.64    0.67
  -1   3   4   10.17    1.33
   1  -3  -3  350.35    4.66
   1  -3  -3  341.16    3.86
  -1   3   3  347.72    4.71
  -1   3   3  351.76    4.05
   1  -3  -2   33.61    0.87
   1  -3  -2   36.68    1.25
  -1   3   2   37.37    1.84
  -1   3   2   36.03    1.33
   1  -3  -1   10.36    0.64
   1  -3  -1   11.05    0.85
  -1   3   1   11.16    0.87
  -1   3   1   11.26    1.07
   1  -3   0   41.45    1.14
   1  -3   0   43.69    1.41
  -1   3   0   44.18    1.14
  -1   3   0   42.31    1.50
   1  -3   1   55.52    1.22
   1  -3   1   56.56    1.23
  -1   3  -1   58.07    1.27
  -1   3  -1   59.43    1.66
   1  -3   2    4.05    0.65
   1  -3   2    4.87    1.03
  -1   3  -2    4.63    0.69
  -1   3  -2    4.40    0.62
   1  -3   3 1911.45   18.92
   1  -3   3 1840.18   18.44
  -1   3  -3 1872.20   19.00
  -1   3  -3 1860.42   18.94
   1  -3   4  112.14    1.89
   1  -3   4  114.55    1.73
  -1   3  -4  111.71    1.87
  -1   3  -4  114.55    2.11
   1  -3   5   64.65    1.53
   1  -3   5   65.74    1.55
  -1   3  -5   65.05    1.98
  -1   3  -5   61.77    1.59
   1  -3   6    0.67    0.82
   1  -3   6    0.62    0.48
  -1   3  -6    2.22    1.35
  -1   3  -6    1.93    0.52
   1  -3   7  349.03    4.18
   1  -3   7  337.11    4.87
  -1   3  -7  338.47    4.90
  -1   3  -7  330.70    3.85
   1  -3   8   12.55    0.85
   1  -3   8   13.28    1.50
  -1   3  -8   13.28    2.36
  -1   3  -8   13.57    0.95
   1  -3   9   32.88    0.89
   1  -3   9   35.09    2.03
  -1   3  -9   33.65    0.95
  -1   3  -9   35.79    2.01
   1  -3  10    0.30    1.53
   1  -3  10   -0.78    1.43
  -1   3 -10   -0.37    1.44
   1  -3  11   63.99    2.95
   1  -3  11   62.11    3.10
  -1   3 -11   58.96    3.01
   1  -3  12    1.50    1.96
   1  -3  12   -0.39    2.12
   1  -3  13    0.50    2.23
   1  -3  13   -0.54    3.29
  -1   2  11   22.71    2.98
  -1   2  11   24.50    3.39
  -1   2  10   31.98    2.68
  -1   2  10   27.90    4.64
  -1   2   9    4.76    1.84
  -1   2   9    3.48    2.11
  -1   2   8    4.95    1.87
  -1   2   8    5.66    1.64
  -1   2   7    4.12    2.38
  -1   2   7    1.45    0.32
  -1   2   7    1.58    0.32
  -1   2   7    3.16    1.32
  -1   2   6   73.86    1.24
  -1   2   6   78.78    3.31
  -1   2   6   73.99    1.32
  -1   2   6   76.01    2.15
   1  -2  -5  170.27    2.11
   1  -2  -5  175.36    3.10
  -1   2   5  183.66    3.99
  -1   2   5  181.16    2.34
  -1   2   5  175.66    2.98
   1  -2  -4  337.50    3.53
   1  -2  -4  342.34    4.54
  -1   2   4  356.24    3.96
  -1   2   4  348.62    4.66
   1  -2  -3 1079.07   10.40
   1  -2  -3 1091.68   12.06
  -1   2   3 1115.26   11.01
  -1   2   3 1083.00   11.63
   1  -2  -2  165.76    1.95
   1  -2  -2  165.96    2.34
  -1   2   2  166.56    2.00
  -1   2   2  166.60    2.36
   1  -2  -1  357.57    3.99
   1  -2  -1  355.45    3.70
  -1   2   1  361.13    3.81
  -1   2   1  356.74    4.00
   1  -2   0  345.88    3.73
   1  -2   0  341.09    3.61
  -1   2   0  347.35    4.09
  -1   2   0  344.31    4.03
   1  -2   1  304.81    3.56
   1  -2   1  298.54    3.24
  -1   2  -1  300.59    3.29
  -1   2  -1  299.14    3.50
   1  -2   2   48.78    0.95
   1  -2   2   46.93    1.00
  -1   2  -2   45.60    0.95
  -1   2  -2   49.01    1.39
   1  -2   3  168.33    2.21
   1  -2   3  164.98    2.50
  -1   2  -3  162.09    1.96
  -1   2  -3  166.62    2.18
   1  -2   4  446.29    4.63
   1  -2   4  437.67    5.32
  -1   2  -4  430.85    4.40
  -1   2  -4  439.20    5.02
   1  -2   5  381.79    4.00
   1  -2   5  373.27    5.04
  -1   2  -5  375.90    4.06
  -1   2  -5  374.22    4.68
   1  -2   6   15.05    0.61
   1  -2   6   17.72    1.14
  -1   2  -6   15.21    0.68
  -1   2  -6   15.24    1.71
   1  -2   7   -0.06    0.91
   1  -2   7    0.17    0.29
  -1   2  -7    0.66    0.96
  -1   2  -7    0.22    0.32
   1  -2   8    1.41    1.32
   1  -2   8    0.90    1.18
  -1   2  -8    0.17    1.22
   1  -2   9    4.21    1.67
   1  -2   9    3.81    1.52
  -1   2  -9    4.37    1.57
   1  -2  10   13.68    1.98
   1  -2  10   12.48    2.16
   1  -2  11   11.19    2.57
   1  -2  11   19.43    2.32
   1  -2  12   -1.77    3.74
   1  -2  12   -1.33    2.17
   1  -2  13   18.66    4.82
   1  -2  13   14.57    5.33
  -1   1  12   17.15    4.51
  -1   1  12   16.46    3.30
  -1   1  11   26.25    3.05
  -1   1  11   27.91    4.12
  -1   1  10   26.27    2.64
  -1   1  10   24.57    2.42
  -1   1   9  102.74    3.37
  -1   1   9  100.62    3.12
  -1   1   8  373.64    5.90
  -1   1   8  367.57    6.07
  -1   1   7    1.23    0.39
  -1   1   7    2.70    2.10
  -1   1   7    4.63    1.86
  -1   1   6   38.06    0.83
  -1   1   6   39.22    0.64
  -1   1   6   37.95    2.18
  -1   1   6   41.17    1.73
  -1   1   5   31.77    1.34
  -1   1   5   29.34    0.76
  -1   1   5   29.24    1.73
  -1   1   5   30.43    0.75
   1  -1  -4  113.86    1.44
   1  -1  -4  112.59    1.97
  -1   1   4  118.16    2.05
  -1   1   4  115.75    2.36
  -1   1   4  117.12    1.52
   1  -1  -3   81.43    1.02
   1  -1  -3   84.49    1.47
  -1   1   3   83.74    1.06
  -1   1   3   82.54    1.41
  -1   1   3   84.24    1.91
   1  -1  -2  273.84    3.37
   1  -1  -2  274.57    2.88
  -1   1   2  278.45    2.93
  -1   1   2  279.64    3.17
   1  -1  -1 1222.78   11.18
   1  -1  -1 1256.84   11.62
  -1   1   1 1231.59   11.58
  -1   1   1 1241.90   11.50
   1  -1   1   16.73    0.40
   1  -1   1   16.62    0.54
  -1   1  -1   16.57    0.40
  -1   1  -1   16.68    0.39
   1  -1   2  190.83    2.48
   1  -1   2  193.05    2.03
  -1   1  -2  189.73    2.21
  -1   1  -2  191.91    1.93
   1  -1   3  878.06    8.88
   1  -1   3  936.55    8.25
  -1   1  -3  888.68    8.05
  -1   1  -3  863.69    9.08
   1  -1   4   80.22    0.88
   1  -1   4   76.80    1.93
  -1   1  -4   78.28    0.92
  -1   1  -4   80.23    1.54
   1  -1   5   32.05    0.34
   1  -1   5   31.17    1.21
  -1   1  -5   29.39    0.34
  -1   1  -5   33.33    1.21
   1  -1   6  319.51    4.59
   1  -1   6  311.91    4.97
  -1   1  -6  309.85    4.43
   1  -1   7    5.83    1.27
   1  -1   7    6.47    1.39
  -1   1  -7    6.05    1.30
   1  -1   8   62.18    2.29
   1  -1   8   57.00    2.32
   1  -1   9  188.83    4.31
   1  -1   9  190.93    5.14
   1  -1  10   29.53    3.88
   1  -1  10   22.62    2.28
   1  -1  11   63.11    5.17
   1  -1  11   64.22    4.69
   1  -1  12    2.70    2.32
   1  -1  12    0.63    2.60
  -1   0  12    1.32    2.15
  -1   0  12    2.35    3.87
  -1   0  11   25.22    3.72
  -1   0  11   21.31    2.81
  -1   0  10   -0.96    1.58
  -1   0  10    0.39    1.43
  -1   0   9    3.38    2.33
  -1   0   9    1.33    2.53
  -1   0   8   40.60    1.91
  -1   0   8   41.58    2.08
  -1   0   7   11.63    0.51
  -1   0   7   15.37    1.40
  -1   0   7   13.24    1.27
  -1   0   7   12.14    0.61
  -1   0   6    9.49    0.37
  -1   0   6   10.94    1.55
  -1   0   6   10.69    1.75
  -1   0   6    9.18    0.43
  -1   0   5  504.03    6.01
  -1   0   5  520.85    5.14
  -1   0   5  512.02    5.23
  -1   0   5  503.27    5.91
   1   0  -4   16.20    0.78
  -1   0   4   18.05    0.44
  -1   0   4   17.53    1.15
  -1   0   4   18.03    0.49
  -1   0   4   17.93    0.84
   1   0  -3   54.97    1.02
  -1   0   3   52.52    0.81
  -1   0   3   57.11    1.41
  -1   0   3   52.89    0.92
  -1   0   3   52.30    0.98
   1   0  -2  597.37    5.64
  -1   0   2  626.63    5.79
  -1   0   2  623.17    5.85
  -1   0   2  617.99    5.87
  -1   0   2  605.58    5.88
   1   0   1 3281.30   30.71
   1   0   1 3294.91   30.74
  -1   0  -1 3326.63   30.24
  -1   0  -1 3305.71   30.86
   1   0   2  134.51    1.84
   1   0   2  133.89    1.78
  -1   0  -2  134.83    1.78
  -1   0  -2  135.66    1.26
   1   0   3 1544.98   15.95
   1   0   3 1535.73   15.75
   1   0   4   39.84    1.18
   1   0   4   39.59    1.29
   1   0   5  438.02    6.20
   1   0   5  430.57    5.44
   1   0   6  155.09    2.92
   1   0   6  160.79    3.12
   1   0   7   60.92    3.37
   1   0   7   55.93    2.08
   1   0   8  179.48    4.84
   1   0   8  185.77    4.11
   1   0   9   71.02    3.06
   1   0   9   70.55    2.86
   1   0  10    1.58    1.88
   1   0  10    1.09    3.25
   1   0  11   34.02    3.34
   1   0  11   29.30    4.53
   1   0  12    5.66    2.81
   1   0  12    8.30    4.98
  -1  -1  13   11.54    4.96
  -1  -1  13   13.66    2.88
  -1  -1  12   11.85    2.64
  -1  -1  12    8.25    2.34
  -1  -1  11    3.14    1.82
  -1  -1  11    2.88    2.06
  -1  -1  10   20.39    3.14
  -1  -1  10   23.36    2.21
  -1  -1   9   23.42    2.91
  -1  -1   9   24.78    1.81
  -1  -1   8   39.20    1.07
  -1  -1   8   38.94    0.93
  -1  -1   8   39.46    2.82
  -1  -1   8   39.79    2.59
   1   1  -7   64.27    2.48
  -1  -1   7   67.13    2.45
  -1  -1   7   63.06    1.35
  -1  -1   7   65.38    1.22
  -1  -1   7   63.34    2.67
   1   1  -6   93.89    2.41
  -1  -1   6   94.92    2.42
  -1  -1   6   91.72    1.64
  -1  -1   6   94.63    1.49
   1   1  -5 1214.71   12.78
   1   1  -5 1205.09   11.76
  -1  -1   5 1214.50   13.05
  -1  -1   5 1259.36   12.33
   1   1  -4  891.95    9.39
   1   1  -4  876.02    8.61
  -1  -1   4  901.51    8.86
  -1  -1   4  904.20    9.19
   1   1  -3  134.25    1.69
   1   1  -3  133.47    1.71
  -1  -1   3  133.06    1.74
  -1  -1   3  135.13    1.71
   1   1  -2  359.13    4.08
   1   1  -2  364.46    3.52
  -1  -1   2  372.04    3.80
  -1  -1   2  361.70    3.83
   1   1  -1   57.11    0.74
   1   1  -1   57.27    1.26
  -1  -1   1   59.49    0.78
  -1  -1   1   57.97    1.24
   1   1   0  247.08    2.62
   1   1   0  246.14    2.78
  -1  -1   0  248.88    2.59
  -1  -1   0  248.25    2.86
   1   1   1  906.43    8.44
   1   1   1  879.25    8.75
  -1  -1  -1  897.75    8.37
  -1  -1  -1  875.34    8.68
   1   1   2  327.26    3.13
   1   1   2  313.34    3.73
  -1  -1  -2  316.21    3.72
   1   1   3  279.33    2.65
   1   1   3  269.79    3.85
   1   1   3  275.83    4.07
  -1  -1  -3  273.11    3.99
   1   1   4   11.29    0.98
   1   1   4   12.57    1.10
   1   1   5  520.17    6.61
   1   1   5  519.00    6.78
   1   1   6   18.74    1.57
   1   1   6   20.84    2.64
   1   1   7  438.40    6.83
   1   1   7  452.59    7.64
   1   1   8   12.84    1.87
   1   1   8   15.77    2.13
   1   1   9    2.37    1.86
   1   1   9    2.16    3.25
   1   1  10    0.59    1.96
   1   1  10    1.15    2.21
   1   1  11   17.41    4.50
   1   1  11   12.68    5.18
  -1  -2  13   45.77    3.24
  -1  -2  13   47.40    3.48
  -1  -2  12   65.83    3.44
  -1  -2  12   67.93    4.54
  -1  -2  11   20.21    2.08
  -1  -2  11   14.65    2.26
   1   2 -10    2.75    1.59
  -1  -2  10    3.08    0.72
  -1  -2  10    5.98    1.53
  -1  -2  10    2.94    0.64
  -1  -2  10    2.99    1.66
   1   2  -9   57.30    2.14
  -1  -2   9   50.95    2.20
  -1  -2   9   57.11    2.11
  -1  -2   9   52.15    1.49
  -1  -2   9   54.24    1.36
   1   2  -8   25.19    1.52
   1   2  -8   24.28    1.17
  -1  -2   8   25.40    1.11
  -1  -2   8   24.35    1.52
  -1  -2   8   24.89    1.29
   1   2  -7   16.23    1.21
   1   2  -7   16.20    0.75
  -1  -2   7   15.57    0.81
  -1  -2   7   14.55    1.17
   1   2  -6  316.48    4.18
   1   2  -6  310.51    3.70
  -1  -2   6  316.95    4.58
  -1  -2   6  324.24    4.19
   1   2  -5   12.54    0.78
   1   2  -5   11.81    0.69
  -1  -2   5   12.65    1.13
  -1  -2   5   13.91    1.23
   1   2  -4  182.92    2.66
   1   2  -4  182.47    2.76
  -1  -2   4  185.49    2.46
  -1  -2   4  183.09    2.68
   1   2  -3  444.35    4.91
   1   2  -3  440.69    4.85
  -1  -2   3  448.24    4.72
  -1  -2   3  448.57    4.96
   1   2  -2 7894.23   78.79
   1   2  -2 7893.90   79.63
  -1  -2   2 7853.08   79.27
  -1  -2   2 8069.17   80.28
   1   2  -1 9816.26   98.96
   1   2  -1 9979.08  101.37
  -1  -2   1 9999.00  100.85
  -1  -2   1 9801.72   99.66
   1   2   0  679.51    7.27
   1   2   0  679.24    7.33
  -1  -2   0  672.49    6.98
  -1  -2   0  676.02    6.90
   1   2   1    1.62    0.63
   1   2   1    1.69    0.46
  -1  -2  -1    1.94    0.62
  -1  -2  -1    1.81    0.45
   1   2   2   45.17    1.31
   1   2   2   47.20    1.13
  -1  -2  -2   44.28    0.84
  -1  -2  -2   47.16    1.29
   1   2   3  901.73   10.26
   1   2   3  947.95    9.32
  -1  -2  -3  890.50    8.74
  -1  -2  -3  908.94   10.73
   1   2   4   61.41    1.94
   1   2   4   57.37    1.75
   1   2   4   55.87    0.99
  -1  -2  -4   57.50    1.84
   1   2   5   52.04    3.02
   1   2   5   49.68    1.85
   1   2   5   47.32    0.67
  -1  -2  -5   45.16    0.56
  -1  -2  -5   46.08    1.93
   1   2   6    6.24    2.70
   1   2   6    4.70    2.28
   1   2   7   13.97    2.97
   1   2   7   15.90    2.14
   1   2   8   27.72    2.66
   1   2   8   21.23    3.48
   1   2   9   71.66    3.62
   1   2   9   69.34    3.36
   1   2  10   37.32    5.46
   1   2  10   33.54    3.19
   1   2  11    0.48    1.99
   1   2  11   -0.70    2.30
  -1  -3  13   -0.63    3.67
  -1  -3  13    2.34    2.08
  -1  -3  12    4.31    2.00
  -1  -3  12    4.68    3.45
   1   3 -11   89.23    4.27
  -1  -3  11   84.16    2.95
  -1  -3  11   87.12    4.41
  -1  -3  11   72.62    1.92
  -1  -3  11   75.93    1.82
   1   3 -10  374.32    7.08
   1   3 -10  359.90    4.53
  -1  -3  10  358.39    4.43
  -1  -3  10  361.67    4.61
  -1  -3  10  380.74    6.11
   1   3  -9   13.66    1.36
   1   3  -9   15.13    1.58
  -1  -3   9   16.74    1.53
  -1  -3   9   14.94    1.45
   1   3  -8   38.27    1.70
   1   3  -8   36.20    1.67
  -1  -3   8   36.71    1.26
  -1  -3   8   38.92    1.66
   1   3  -7  190.24    3.31
   1   3  -7  194.93    3.17
  -1  -3   7  193.64    3.17
  -1  -3   7  192.14    2.91
   1   3  -6    0.70    0.64
   1   3  -6    0.53    0.68
  -1  -3   6    0.26    0.70
  -1  -3   6    0.41    0.70
   1   3  -5    1.83    0.99
   1   3  -5    1.65    0.70
  -1  -3   5    2.40    1.12
  -1  -3   5    2.27    1.16
   1   3  -4  540.43    6.20
   1   3  -4  541.27    5.95
  -1  -3   4  544.28    6.24
  -1  -3   4  549.13    6.09
   1   3  -3 1833.08   18.30
   1   3  -3 1833.46   18.82
  -1  -3   3 1866.71   19.08
  -1  -3   3 1853.51   19.43
   1   3  -2  471.93    5.54
   1   3  -2  467.16    5.40
  -1  -3   2  479.25    5.31
  -1  -3   2  467.84    5.40
   1   3  -1   68.22    1.47
   1   3  -1   67.17    1.36
  -1  -3   1   68.05    1.83
  -1  -3   1   70.13    1.96
   1   3   0  252.22    3.73
   1   3   0  254.71    3.64
  -1  -3   0  257.06    3.37
  -1  -3   0  245.36    3.15
   1   3   1  100.78    1.99
   1   3   1  100.97    1.70
  -1  -3  -1  100.69    2.07
  -1  -3  -1  101.78    1.97
   1   3   2   11.01    1.67
   1   3   2    8.00    1.02
  -1  -3  -2    8.50    1.63
  -1  -3  -2    7.47    0.98
   1   3   3   91.76    3.11
   1   3   3   99.06    1.93
  -1  -3  -3   93.86    1.79
  -1  -3  -3  102.43    3.05
   1   3   4  340.30    5.32
   1   3   4  344.00    4.14
  -1  -3  -4  336.59    5.17
  -1  -3  -4  334.39    3.92
   1   3   5    1.61    0.55
   1   3   5    1.00    1.94
  -1  -3  -5    0.08    2.07
  -1  -3  -5    0.05    0.40
   1   3   6   21.29    2.83
   1   3   6   15.48    3.30
   1   3   7   38.95    4.14
   1   3   7   41.12    2.55
   1   3   8   21.08    2.44
   1   3   8   11.66    4.29
   1   3   9   14.63    2.97
   1   3   9   11.92    2.64
   1   3  10    2.45    4.00
   1   3  10    1.75    3.00
  -1  -4  14    3.04    2.34
  -1  -4  14   -1.74    2.45
   1   4 -13    5.33    2.40
  -1  -4  13    7.31    3.62
  -1  -4  13    4.54    2.43
   1   4 -12   24.90    2.45
  -1  -4  12   26.17    2.62
  -1  -4  12   20.58    3.73
   1   4 -11    2.43    1.59
   1   4 -11    0.97    0.84
  -1  -4  11    1.44    1.39
  -1  -4  11    0.97    2.53
  -1  -4  11    0.89    0.79
   1   4 -10    1.99    2.38
   1   4 -10    3.03    1.49
  -1  -4  10    3.98    1.52
  -1  -4  10    3.78    1.50
   1   4  -9   12.37    1.44
   1   4  -9   10.16    1.66
  -1  -4   9   11.78    1.75
  -1  -4   9   12.16    1.50
   1   4  -8   48.45    2.26
   1   4  -8   51.30    2.58
  -1  -4   8   50.64    1.85
  -1  -4   8   48.24    2.31
   1   4  -7    5.90    1.03
   1   4  -7    3.69    1.59
  -1  -4   7    5.05    1.08
  -1  -4   7    6.96    1.04
   1   4  -6  132.76    2.48
   1   4  -6  134.65    2.40
  -1  -4   6  134.37    2.52
  -1  -4   6  138.33    2.48
   1   4  -5   84.03    1.91
   1   4  -5   85.07    2.21
  -1  -4   5   85.20    1.94
  -1  -4   5   83.66    1.82
   1   4  -4 2069.21   21.89
   1   4  -4 2039.42   21.68
  -1  -4   4 2078.38   21.69
  -1  -4   4 2077.70   22.01
   1   4  -3    3.24    0.72
   1   4  -3    3.00    0.91
  -1  -4   3    1.48    0.78
  -1  -4   3    1.49    0.92
   1   4  -2  341.23    5.06
   1   4  -2  336.51    4.26
  -1  -4   2  331.49    4.38
  -1  -4   2  337.52    4.32
   1   4  -1   44.96    1.37
   1   4  -1   45.68    1.42
  -1  -4   1   45.77    1.96
  -1  -4   1   42.97    1.97
   1   4   0  143.15    2.40
   1   4   0  145.49    3.13
  -1  -4   0  146.72    3.15
  -1  -4   0  141.42    2.88
   1   4   1  172.41    3.72
   1   4   1  174.26    3.22
  -1  -4  -1  168.44    2.61
  -1  -4  -1  169.74    2.99
   1   4   2  180.36    3.39
   1   4   2  187.11    2.83
  -1  -4  -2  184.45    2.72
  -1  -4  -2  183.55    3.36
   1   4   3   62.20    2.30
   1   4   3   60.69    1.47
  -1  -4  -3   65.70    2.24
  -1  -4  -3   62.30    1.40
   1   4   4  331.09    6.71
   1   4   4  336.52    4.62
  -1  -4  -4  330.59    4.37
  -1  -4  -4  333.66    6.52
   1   4   5   45.10    2.28
   1   4   5   42.87    1.09
   1   4   5   44.98    2.57
  -1  -4  -5   41.02    1.30
  -1  -4  -5   47.36    2.36
   1   4   6   33.04    2.38
   1   4   6   29.14    0.95
   1   4   6   33.93    2.68
  -1  -4  -6   32.24    2.53
  -1  -4  -6   30.02    0.90
   1   4   7   -0.72    1.91
   1   4   7    1.07    1.68
   1   4   8   -0.60    2.30
   1   4   8   -0.47    2.04
   1   4   9    5.60    3.13
   1   4   9    5.83    2.71
   1   5 -14   14.07    2.92
  -1  -5  14   13.04    3.04
  -1  -5  14   18.96    2.93
   1   5 -13   10.96    3.88
  -1  -5  13   10.38    2.68
  -1  -5  13   16.80    2.59
   1   5 -12  127.74    2.83
   1   5 -12  135.63    5.44
  -1  -5  12  136.62    3.61
  -1  -5  12  146.42    4.08
   1   5 -11    1.23    1.49
   1   5 -11    0.10    1.02
  -1  -5  11    0.48    1.01
  -1  -5  11    0.59    1.57
   1   5 -10    0.33    1.03
   1   5 -10    1.06    2.14
  -1  -5  10    1.18    1.40
  -1  -5  10    1.38    1.66
   1   5  -9   97.61    3.21
   1   5  -9  101.57    2.68
  -1  -5   9  108.00    3.70
  -1  -5   9  103.41    2.45
   1   5  -8  172.00    3.35
   1   5  -8  180.92    3.38
  -1  -5   8  184.11    3.49
  -1  -5   8  179.73    3.38
   1   5  -7  488.01    6.49
   1   5  -7  492.82    6.64
  -1  -5   7  493.02    7.39
  -1  -5   7  490.85    7.40
   1   5  -6   63.00    1.97
   1   5  -6   62.15    1.71
  -1  -5   6   61.06    1.84
  -1  -5   6   62.66    1.99
   1   5  -5  163.77    2.74
   1   5  -5  165.10    3.09
  -1  -5   5  160.66    2.85
  -1  -5   5  160.30    3.04
   1   5  -4  890.12   10.65
   1   5  -4  883.52   10.49
  -1  -5   4  896.56   10.57
  -1  -5   4  913.96   11.14
   1   5  -3   12.74    1.33
   1   5  -3   15.02    1.65
  -1  -5   3   12.89    1.17
  -1  -5   3   15.39    2.03
   1   5  -2   16.90    1.96
   1   5  -2   11.78    1.14
  -1  -5   2   15.18    1.20
  -1  -5   2   14.66    1.28
   1   5  -1   70.59    1.94
   1   5  -1   68.63    2.63
  -1  -5   1   68.02    2.65
  -1  -5   1   69.95    1.89
   1   5   0   75.00    2.97
   1   5   0   78.91    2.75
  -1  -5   0   75.80    1.95
  -1  -5   0   79.10    2.18
   1   5   1   46.31    2.00
   1   5   1   45.45    1.66
  -1  -5  -1   49.33    2.01
  -1  -5  -1   46.11    1.58
   1   5   2   39.25    2.18
   1   5   2   38.27    3.13
  -1  -5  -2   35.91    1.42
  -1  -5  -2   39.20    2.04
   1   5   3   14.76    1.76
   1   5   3   17.15    1.96
  -1  -5  -3   13.10    2.84
  -1  -5  -3   15.91    1.06
   1   5   4    0.17    1.24
   1   5   4    1.04    1.64
  -1  -5  -4    0.90    0.69
  -1  -5  -4   -0.23    1.54
   1   5   5   -0.22    2.33
   1   5   5   11.67    1.49
  -1  -5  -5   14.45    3.39
  -1  -5  -5   11.13    0.85
   1   5   6   -0.16    3.69
   1   5   6    3.50    1.97
  -1  -5  -6    5.02    2.14
   1   5   7    0.27    4.17
   1   5   7    5.07    2.29
   1   5   8   -0.10    5.16
   1   5   8   12.15    2.93
   1   6 -14    6.95    3.92
  -1  -6  14    7.33    4.07
  -1  -6  14    1.13    2.62
   1   6 -13   14.27    2.56
  -1  -6  13   11.51    4.08
   1   6 -12   53.74    2.93
   1   6 -12   50.22    2.21
  -1  -6  12   48.13    2.17
  -1  -6  12   56.17    2.95
   1   6 -11   51.39    2.16
   1   6 -11   54.71    3.77
  -1  -6  11   52.51    2.71
  -1  -6  11   46.80    2.09
   1   6 -10   22.84    2.01
   1   6 -10   28.74    2.70
  -1  -6  10   30.11    2.14
  -1  -6  10   27.67    1.83
   1   6  -9    0.71    1.22
   1   6  -9    0.55    1.21
  -1  -6   9    0.22    2.09
  -1  -6   9    0.81    1.21
   1   6  -8   80.72    3.22
   1   6  -8   78.31    2.47
  -1  -6   8   84.71    2.51
  -1  -6   8   83.04    3.48
   1   6  -7    0.18    0.90
   1   6  -7   -0.89    1.19
  -1  -6   7    0.29    0.85
  -1  -6   7   -0.01    1.46
   1   6  -6    1.52    1.03
   1   6  -6    1.42    1.33
  -1  -6   6    1.48    1.31
  -1  -6   6    2.12    1.91
   1   6  -5  151.63    4.19
   1   6  -5  149.67    2.87
  -1  -6   5  141.56    3.81
  -1  -6   5  150.94    3.23
   1   6  -4   13.29    2.03
   1   6  -4   12.72    1.61
  -1  -6   4   15.84    2.51
  -1  -6   4   13.62    1.40
   1   6  -3    5.62    1.42
   1   6  -3    6.37    1.23
  -1  -6   3    5.91    1.31
  -1  -6   3    5.82    1.39
   1   6  -2   14.56    1.46
   1   6  -2   17.09    2.45
  -1  -6   2   15.32    1.50
  -1  -6   2   16.65    2.38
   1   6  -1   10.05    2.35
   1   6  -1   10.89    1.54
  -1  -6   1   13.40    1.45
  -1  -6   1   11.66    2.48
   1   6   0  532.86    7.24
   1   6   0  519.74    7.43
  -1  -6   0  536.81    8.60
  -1  -6   0  519.11    7.05
   1   6   1  166.72    3.73
   1   6   1  170.56    3.34
  -1  -6  -1  175.94    3.79
  -1  -6  -1  166.39    3.90
   1   6   2   52.71    1.92
   1   6   2   50.39    2.58
  -1  -6  -2   53.91    2.50
  -1  -6  -2   53.83    1.80
   1   6   3    0.04    0.95
   1   6   3   -0.96    1.61
  -1  -6  -3   -1.23    2.39
  -1  -6  -3    0.04    1.36
   1   6   4   10.23    1.23
   1   6   4   -1.06    3.58
  -1  -6  -4    8.40    2.20
  -1  -6  -4    8.73    1.10
   1   6   5   28.85    1.51
   1   6   5   32.06    2.98
  -1  -6  -5   29.62    1.94
  -1  -6  -5   33.27    2.88
   1   6   6    0.32    2.57
   1   6   6    3.14    3.56
  -1  -6  -6    4.65    3.73
   1   6   7   40.36    3.42
   1   6   7   35.17    3.90
   1   7 -13    4.61    1.72
   1   7 -13    3.63    2.30
  -1  -7  13    4.27    2.35
  -1  -7  13    3.05    1.65
   1   7 -12   20.96    2.11
   1   7 -12   25.90    3.86
  -1  -7  12   30.67    4.10
  -1  -7  12   24.92    2.08
   1   7 -11    2.81    1.68
   1   7 -11    0.20    1.53
  -1  -7  11    1.38    1.78
  -1  -7  11    0.56    1.46
   1   7 -10   23.62    3.17
   1   7 -10   24.64    3.16
  -1  -7  10   29.04    2.27
  -1  -7  10   26.64    3.11
   1   7  -9   55.18    2.34
   1   7  -9   63.05    3.58
  -1  -7   9   57.05    2.43
  -1  -7   9   59.86    3.75
   1   7  -8   -0.16    1.00
   1   7  -8    0.08    1.88
  -1  -7   8   -0.67    1.87
  -1  -7   8    0.51    1.14
   1   7  -7   65.14    2.21
   1   7  -7   66.55    2.56
  -1  -7   7   64.13    2.56
  -1  -7   7   65.50    2.43
   1   7  -6  368.01    6.13
   1   7  -6  365.22    5.58
  -1  -7   6  369.24    6.05
  -1  -7   6  377.74    5.92
   1   7  -5   32.90    1.78
   1   7  -5   28.85    3.32
  -1  -7   5   32.39    2.16
  -1  -7   5   35.48    2.94
   1   7  -4   75.66    2.67
   1   7  -4   72.42    2.29
  -1  -7   4   73.94    3.49
  -1  -7   4   71.32    3.73
   1   7  -3  137.40    3.41
   1   7  -3  133.49    3.10
  -1  -7   3  138.23    3.34
  -1  -7   3  144.38    4.31
   1   7  -2    0.06    1.17
   1   7  -2   -0.39    1.23
  -1  -7   2    0.95    1.97
  -1  -7   2    0.83    1.87
   1   7  -1    6.35    1.64
   1   7  -1    5.01    1.59
  -1  -7   1    7.20    1.51
  -1  -7   1    5.83    1.70
   1   7   0   48.21    2.19
   1   7   0   56.92    2.51
  -1  -7   0   46.43    2.05
  -1  -7   0   48.63    2.46
   1   7   1   35.54    1.98
   1   7   1   35.09    2.40
  -1  -7  -1   35.61    2.39
  -1  -7  -1   29.95    2.72
   1   7   2  113.93    3.88
   1   7   2  112.66    3.67
  -1  -7  -2  121.57    3.75
  -1  -7  -2  112.73    2.76
   1   7   3  163.82    4.64
   1   7   3  169.02    4.45
  -1  -7  -3  167.47    4.60
  -1  -7  -3  161.73    4.13
   1   7   4   -0.46    1.98
   1   7   4   -0.05    1.77
  -1  -7  -4   -0.49    1.56
  -1  -7  -4    1.91    1.85
   1   7   5   10.36    4.57
  -1  -7  -5    5.71    2.76
   1   7   6    2.62    2.98
   1   7   6    2.17    4.17
  -1  -7  -6    3.90    4.36
   1   8 -13   -0.15    2.45
   1   8 -13   -2.21    1.86
  -1  -8  13    0.05    1.99
  -1  -8  13    1.13    1.52
   1   8 -12    1.29    1.77
   1   8 -12    0.78    1.92
  -1  -8  12    1.58    1.75
  -1  -8  12    0.50    2.13
   1   8 -11   95.46    3.46
   1   8 -11   98.57    3.45
  -1  -8  11   98.51    3.74
  -1  -8  11   95.65    4.71
   1   8 -10   32.61    2.32
   1   8 -10   27.75    2.46
  -1  -8  10   31.89    3.94
  -1  -8  10   33.42    2.43
   1   8  -9   41.76    3.36
   1   8  -9   42.72    2.62
  -1  -8   9   41.46    3.82
  -1  -8   9   41.46    3.85
   1   8  -8   53.85    2.40
   1   8  -8   52.22    2.68
  -1  -8   8   57.63    2.67
  -1  -8   8   51.44    2.70
   1   8  -7  123.13    4.88
   1   8  -7  128.33    3.25
  -1  -8   7  132.08    3.51
  -1  -8   7  131.86    3.63
   1   8  -6    8.58    2.04
   1   8  -6    9.43    1.66
  -1  -8   6    7.94    1.98
  -1  -8   6   10.86    2.85
   1   8  -5  182.61    5.47
   1   8  -5  177.24    3.78
  -1  -8   5  189.44    4.12
  -1  -8   5  182.42    4.13
   1   8  -4   84.06    4.28
   1   8  -4   80.12    3.74
  -1  -8   4   82.02    4.07
  -1  -8   4   84.32    2.88
   1   8  -3    7.30    1.95
   1   8  -3    9.89    1.81
  -1  -8   3    7.55    2.94
  -1  -8   3   10.49    1.85
   1   8  -2   44.51    2.37
   1   8  -2   47.90    2.53
  -1  -8   2   47.13    3.70
  -1  -8   2   45.00    3.49
   1   8  -1   31.38    2.40
   1   8  -1   35.30    3.50
  -1  -8   1   31.04    3.25
  -1  -8   1   35.50    2.47
   1   8   0   27.02    2.51
   1   8   0   28.07    2.23
  -1  -8   0   28.08    3.85
  -1  -8   0   26.73    3.03
   1   8   1    3.03    2.63
   1   8   1    2.61    2.17
  -1  -8  -1    5.12    2.06
  -1  -8  -1    1.71    2.37
   1   8   2  157.11    4.73
   1   8   2  157.64    3.91
  -1  -8  -2  153.62    3.57
  -1  -8  -2  153.09    6.31
   1   8   3   13.51    4.67
   1   8   3   16.74    1.99
  -1  -8  -3   18.63    2.88
  -1  -8  -3   20.41    2.72
   1   8   4   11.93    3.10
  -1  -8  -4    5.52    2.51
  -1  -8  -4   11.86    2.93
   1   8   5    2.29    4.44
  -1  -8  -5    0.14    4.30
   1   9 -13   -0.51    2.29
   1   9 -13    3.08    3.88
  -1  -9  13    6.24    2.21
  -1  -9  13    6.51    2.72
   1   9 -12   25.66    4.02
   1   9 -12   13.23    2.69
  -1  -9  12   22.45    2.94
  -1  -9  12   15.21    3.99
   1   9 -11   44.13    2.90
   1   9 -11   42.98    4.57
  -1  -9  11   46.89    3.02
  -1  -9  11   44.85    4.89
   1   9 -10  109.38    5.50
   1   9 -10  106.77    3.64
  -1  -9  10  120.44    5.53
  -1  -9  10  114.02    5.37
   1   9  -9   36.95    2.92
   1   9  -9   33.55    3.72
  -1  -9   9   37.59    4.25
  -1  -9   9   41.89    2.81
   1   9  -8   14.53    2.47
   1   9  -8   13.72    2.03
  -1  -9   8   15.17    2.30
  -1  -9   8   11.78    3.53
   1   9  -7   24.27    2.19
   1   9  -7   29.84    4.07
  -1  -9   7   27.53    2.35
  -1  -9   7   25.16    2.52
   1   9  -6   93.40    4.25
   1   9  -6   86.97    3.59
  -1  -9   6   92.39    3.32
  -1  -9   6   86.59    3.48
   1   9  -5   52.30    2.59
   1   9  -5   51.25    3.10
  -1  -9   5   51.51    2.81
  -1  -9   5   53.29    2.88
   1   9  -4   11.73    3.21
   1   9  -4   15.54    2.44
  -1  -9   4   18.27    2.23
  -1  -9   4    8.74    3.58
   1   9  -3   16.08    2.39
   1   9  -3   16.71    2.20
  -1  -9   3   14.51    2.27
  -1  -9   3   16.24    2.28
   1   9  -2    0.40    2.86
   1   9  -2    1.51    1.83
  -1  -9   2    2.65    2.70
  -1  -9   2   -0.24    1.90
   1   9  -1   52.69    2.92
   1   9  -1   52.70    4.54
  -1  -9   1   54.95    4.02
  -1  -9   1   56.11    3.19
   1   9   0   12.28    3.53
   1   9   0   14.14    4.01
  -1  -9   0    8.98    2.63
  -1  -9   0   14.19    3.18
   1   9   1    7.15    4.19
   1   9   1    8.82    2.17
  -1  -9  -1    7.15    2.77
  -1  -9  -1   10.24    3.00
   1   9   2   -0.50    2.54
   1   9   2    1.49    1.82
  -1  -9  -2    2.29    1.62
  -1  -9  -2   -0.29    2.45
   1   9   3    2.76    4.32
   1   9   3    0.17    1.80
  -1  -9  -3    0.59    2.66
  -1  -9  -3    3.66    2.54
   1  10 -12   62.44    3.84
   1  10 -12   61.24    5.26
  -1 -10  12   64.77    3.67
  -1 -10  12   66.28    5.80
   1  10 -11    8.36    2.44
   1  10 -11    9.25    2.79
  -1 -10  11   10.79    2.81
  -1 -10  11    8.82    4.22
   1  10 -10   26.87    4.17
   1  10 -10   30.41    4.83
  -1 -10  10   34.09    3.09
  -1 -10  10   29.14    3.05
   1  10  -9    0.02    1.65
   1  10  -9   -0.25    2.09
  -1 -10   9   -0.01    1.93
  -1 -10   9   -0.78    1.95
   1  10  -8    9.83    3.42
   1  10  -8   10.75    2.66
  -1 -10   8    8.87    2.59
  -1 -10   8   11.47    2.49
   1  10  -7   22.03    2.93
   1  10  -7   25.91    2.40
  -1 -10   7   18.80    4.12
  -1 -10   7   22.26    2.84
   1  10  -6   11.34    2.20
   1  10  -6   12.19    4.26
  -1 -10   6   13.32    2.58
  -1 -10   6    7.96    3.87
   1  10  -5   -1.16    1.57
   1  10  -5    0.47    1.95
  -1 -10   5   -0.13    1.74
  -1 -10   5    1.62    1.75
   1  10  -4    2.85    2.40
   1  10  -4    5.19    3.36
  -1 -10   4    5.50    3.65
  -1 -10   4    7.87    3.56
   1  10  -3   19.39    2.54
   1  10  -3   13.22    2.66
  -1 -10   3   13.51    2.48
  -1 -10   3   11.92    2.75
   1  10  -2  181.70    5.15
   1  10  -2  197.29    6.88
  -1 -10   2  179.46    5.27
  -1 -10   2  171.68    6.23
   1  10  -1   20.03    3.05
   1  10  -1   22.81    2.83
  -1 -10   1   20.67    3.92
  -1 -10   1   21.08    4.87
   1  10   0   67.04    3.48
   1  10   0   61.40    3.87
  -1 -10   0   60.40    4.04
  -1 -10   0   64.56    4.51
   1  10   1    5.07    2.31
   1  10   1    4.00    4.55
  -1 -10  -1    2.47    3.25
  -1 -10  -1    1.60    2.83
   1  11 -11    6.34    3.07
   1  11 -11    0.00    2.58
  -1 -11  11   10.56    3.00
  -1 -11  11    9.76    2.88
   1  11 -10   15.69    5.10
   1  11 -10   13.54    2.72
  -1 -11  10   14.24    4.89
  -1 -11  10   14.21    4.86
   1  11  -9   20.14    4.34
   1  11  -9   26.65    3.49
  -1 -11   9   27.80    4.99
  -1 -11   9   13.40    4.96
   1  11  -8   77.17    3.63
   1  11  -8   80.51    6.25
  -1 -11   8   81.39    6.05
  -1 -11   8   76.57    5.92
   1  11  -7   41.81    3.78
   1  11  -7   39.69    4.70
  -1 -11   7   42.30    5.35
  -1 -11   7   43.12    3.44
   1  11  -6   80.03    3.72
   1  11  -6   75.46    4.33
  -1 -11   6   85.07    4.00
  -1 -11   6   82.20    4.06
   1  11  -5  109.66    4.25
   1  11  -5  113.91    4.72
  -1 -11   5  111.23    4.49
  -1 -11   5  114.49    4.58
   1  11  -4    3.97    2.55
   1  11  -4   -0.78    2.28
  -1 -11   4    0.56    3.90
  -1 -11   4    1.21    3.68
   1  11  -3   15.31    3.23
   1  11  -3   14.28    4.59
  -1 -11   3   22.39    3.17
  -1 -11   3   16.84    2.96
   1  11  -2    1.21    2.29
   1  11  -2   -0.20    3.70
  -1 -11   2    0.00    2.46
  -1 -11   2    0.18    3.23
   1  11  -1   40.18    5.34
   1  11  -1   37.30    3.74
  -1 -11   1   43.02    4.82
  -1 -11   1   42.45    5.95
   1  12  -8    2.09    2.88
   1  12  -8    0.70    2.26
  -1 -12   8    3.04    2.67
  -1 -12   8   -0.91    2.70
   1  12  -7    1.22    4.67
   1  12  -7    0.94    3.77
  -1 -12   7    1.35    2.65
  -1 -12   7    2.85    4.36
   1  12  -6    9.45    5.42
   1  12  -6   10.70    2.90
  -1 -12   6   15.63    5.09
  -1 -12   6   11.41    3.26
   1  12  -5   24.00    3.22
   1  12  -5   18.30    3.78
  -1 -12   5   25.05    3.44
  -1 -12   5   16.81    5.53
   2 -12   2    3.34    2.43
   2 -12   2    1.95    2.98
  -2  12  -2    3.61    2.89
  -2  12  -2    4.03    2.81
   2 -12   3    3.36    4.00
   2 -12   3    5.52    4.76
  -2  12  -3    4.84    2.79
  -2  12  -3    3.07    2.91
   2 -12   4  101.23    4.31
   2 -12   4   92.28    4.70
  -2  12  -4   94.85    4.37
  -2  12  -4   94.25    4.69
   2 -12   5  129.99    4.75
   2 -12   5  129.86    5.27
  -2  12  -5  137.84    4.83
  -2  12  -5  139.83    5.27
   2 -12   6   32.27    3.59
   2 -12   6   26.00    4.93
  -2  12  -6   29.95    3.09
  -2  12  -6   22.36    5.69
   2 -12   7   57.49    5.30
   2 -12   7   50.48    4.05
  -2  12  -7   49.34    4.03
  -2  12  -7   51.03    5.31
   2 -12   8   40.17    5.87
   2 -12   8   43.13    5.20
  -2  12  -8   38.27    3.32
  -2  12  -8   38.80    3.81
   2 -12   9   -1.08    4.01
   2 -12   9    3.27    3.56
  -2  12  -9   -0.20    2.19
  -2  12  -9   -0.03    3.89
   2 -12  10    1.32    2.70
   2 -12  10    0.43    2.28
  -2  12 -10    1.43    2.61
  -2  12 -10   -0.36    2.37
   2 -11  -1   24.99    3.63
   2 -11  -1   23.13    2.68
  -2  11   1   29.47    3.66
  -2  11   1   25.69    3.11
   2 -11   0   48.57    3.11
   2 -11   0   49.84    6.02
  -2  11   0   51.28    5.62
  -2  11   0   54.51    3.58
   2 -11   1  106.68    4.59
   2 -11   1   92.07    3.74
  -2  11  -1  113.11    6.21
  -2  11  -1   96.46    5.94
   2 -11   2    3.63    2.67
   2 -11   2    2.92    3.52
  -2  11  -2    5.44    4.04
  -2  11  -2    4.82    2.55
   2 -11   3    1.31    3.76
   2 -11   3    0.15    2.06
  -2  11  -3    2.28    2.31
  -2  11  -3    1.09    3.46
   2 -11   4    5.25    3.54
   2 -11   4    3.75    2.49
  -2  11  -4    4.23    2.57
  -2  11  -4    3.86    2.25
   2 -11   5   34.00    3.13
   2 -11   5   24.80    2.86
  -2  11  -5   24.38    2.83
  -2  11  -5   30.61    4.84
   2 -11   6   19.18    4.45
   2 -11   6   18.11    2.66
  -2  11  -6   23.54    3.03
  -2  11  -6   16.85    2.62
   2 -11   7    4.18    2.45
   2 -11   7    2.84    2.27
  -2  11  -7    3.85    3.52
  -2  11  -7    3.21    2.52
   2 -11   8    6.17    2.47
   2 -11   8    5.80    2.77
  -2  11  -8    4.19    4.31
  -2  11  -8   10.46    2.43
   2 -11   9   10.05    2.60
   2 -11   9   14.61    2.93
  -2  11  -9    9.16    2.90
  -2  11  -9    9.25    3.99
   2 -11  10    3.73    2.81
   2 -11  10    5.32    3.61
  -2  11 -10    3.62    2.43
  -2  11 -10    2.85    2.57
   2 -11  11   57.97    6.28
   2 -11  11   60.27    3.39
  -2  11 -11   55.18    3.71
  -2  11 -11   50.64    3.73
   2 -10  -3    7.11    2.02
   2 -10  -3    6.62    3.03
  -2  10   3    4.56    3.69
  -2  10   3    6.42    3.09
   2 -10  -2   -0.30    2.33
   2 -10  -2    0.05    2.51
  -2  10   2    2.06    2.93
  -2  10   2   -0.26    3.64
   2 -10  -1   30.41    3.30
   2 -10  -1   25.63    3.59
  -2  10   1   20.86    3.18
  -2  10   1   30.38    2.72
   2 -10   0   -0.06    2.67
   2 -10   0   -0.33    2.27
  -2  10   0    1.30    3.10
  -2  10   0    2.32    2.17
   2 -10   1   10.59    3.96
   2 -10   1    9.75    2.09
  -2  10  -1   13.06    3.75
  -2  10  -1   10.30    2.43
   2 -10   2    8.85    2.50
   2 -10   2   11.28    2.13
  -2  10  -2   16.93    2.45
  -2  10  -2   11.20    2.37
   2 -10   3  112.01    3.93
   2 -10   3  104.65    4.84
  -2  10  -3  110.76    3.71
  -2  10  -3  110.60    3.93
   2 -10   4   -0.70    1.96
   2 -10   4    2.10    1.79
  -2  10  -4    1.03    1.73
  -2  10  -4    2.91    3.22
   2 -10   5  221.94    6.73
   2 -10   5  215.18    4.86
  -2  10  -5  213.42    6.79
  -2  10  -5  214.67    4.88
   2 -10   6   53.15    3.24
   2 -10   6   61.74    2.95
  -2  10  -6   60.13    4.29
  -2  10  -6   62.56    3.31
   2 -10   7    6.79    3.32
   2 -10   7    6.82    2.33
  -2  10  -7    4.24    3.71
  -2  10  -7    7.94    2.08
   2 -10   8  142.45    6.13
   2 -10   8  149.16    4.14
  -2  10  -8  139.53    4.39
  -2  10  -8  142.75    5.57
   2 -10   9  113.52    5.99
   2 -10   9  117.30    3.81
  -2  10  -9  107.90    3.90
  -2  10  -9  111.93    3.98
   2 -10  10    7.33    2.22
   2 -10  10   12.67    2.76
  -2  10 -10    8.73    2.48
  -2  10 -10    9.46    3.78
   2 -10  11    8.58    2.18
   2 -10  11    9.44    2.89
  -2  10 -11    9.39    2.62
  -2  10 -11    4.46    2.41
   2 -10  12   74.17    4.73
   2 -10  12   79.09    6.36
  -2  10 -12   69.92    4.04
  -2  10 -12   73.76    3.61
   2  -9  -4    0.40    1.51
   2  -9  -4    0.45    2.40
  -2   9   4    2.34    1.72
  -2   9   4   -0.92    3.96
   2  -9  -3    0.87    2.57
   2  -9  -3   -0.83    3.98
  -2   9   3    3.13    2.52
  -2   9   3    6.06    1.88
   2  -9  -2   86.65    2.91
   2  -9  -2   81.22    3.81
  -2   9   2   80.90    5.45
  -2   9   2   83.40    4.51
   2  -9  -1    3.85    3.53
   2  -9  -1    2.30    1.62
  -2   9   1    4.84    3.47
  -2   9   1    4.66    1.89
   2  -9   0   34.08    2.84
   2  -9   0   35.50    2.19
  -2   9   0   39.27    2.75
  -2   9   0   35.35    3.76
   2  -9   1   31.48    3.84
   2  -9   1   25.21    2.08
  -2   9  -1   24.28    3.68
  -2   9  -1   30.19    2.39
   2  -9   2   63.79    2.90
   2  -9   2   59.36    3.68
  -2   9  -2   62.39    2.74
  -2   9  -2   63.27    2.93
   2  -9   3    5.70    2.02
   2  -9   3    5.03    1.74
  -2   9  -3    6.89    2.03
  -2   9  -3    5.37    1.81
   2  -9   4   94.53    4.46
   2  -9   4   94.40    3.06
  -2   9  -4   94.12    4.60
  -2   9  -4   88.39    2.97
   2  -9   5  162.46    4.10
   2  -9   5  157.29    5.05
  -2   9  -5  151.94    4.00
  -2   9  -5  161.62    4.95
   2  -9   6   60.84    4.20
   2  -9   6   60.26    2.64
  -2   9  -6   56.67    2.58
  -2   9  -6   60.23    4.16
   2  -9   7    3.46    1.87
   2  -9   7    1.43    2.67
  -2   9  -7    2.26    1.83
  -2   9  -7    2.32    1.66
   2  -9   8   71.98    4.00
   2  -9   8   79.07    3.22
  -2   9  -8   73.61    4.12
  -2   9  -8   64.94    3.02
   2  -9   9    0.44    1.37
   2  -9   9    0.04    1.74
  -2   9  -9    0.77    1.50
  -2   9  -9   -0.84    1.50
   2  -9  10   11.49    2.51
   2  -9  10   10.07    3.01
  -2   9 -10   10.60    2.16
  -2   9 -10    8.72    3.54
   2  -9  11   -0.04    1.34
   2  -9  11    1.97    2.97
  -2   9 -11    0.77    1.70
  -2   9 -11   -0.88    1.52
   2  -9  12    2.63    1.70
   2  -9  12    2.13    2.59
  -2   9 -12    0.39    2.41
  -2   9 -12    5.93    3.06
   2  -9  13   -1.13    4.00
   2  -9  13    0.96    1.52
  -2   9 -13    0.16    3.72
  -2   9 -13    0.02    1.68
   2  -8  -6   13.97    5.01
  -2   8   6   14.96    5.19
   2  -8  -5    3.20    2.34
   2  -8  -5    4.10    2.65
  -2   8   5    8.04    2.78
  -2   8   5    4.23    1.74
   2  -8  -4   15.41    1.67
   2  -8  -4   15.59    2.58
  -2   8   4   18.46    2.81
  -2   8   4   11.63    2.92
   2  -8  -3  116.85    3.99
   2  -8  -3  109.44    2.92
  -2   8   3  107.90    3.17
  -2   8   3  113.27    3.91
   2  -8  -2   76.44    2.45
   2  -8  -2   78.45    4.64
  -2   8   2   79.47    2.75
  -2   8   2   78.52    3.27
   2  -8  -1   24.95    2.72
   2  -8  -1   26.41    2.44
  -2   8   1   30.64    3.17
  -2   8   1   27.06    2.38
   2  -8   0   26.84    1.84
   2  -8   0   30.12    2.24
  -2   8   0   29.31    2.09
  -2   8   0   26.92    2.25
   2  -8   1  138.55    3.24
   2  -8   1  148.23    4.72
  -2   8  -1  148.94    3.52
  -2   8  -1  140.64    3.47
   2  -8   2   72.86    2.50
   2  -8   2   67.19    3.82
  -2   8  -2   78.28    2.74
  -2   8  -2   72.65    2.58
   2  -8   3    7.51    1.59
   2  -8   3    5.31    1.74
  -2   8  -3    5.97    2.52
  -2   8  -3    6.22    2.82
   2  -8   4   18.63    2.02
   2  -8   4   14.79    2.81
  -2   8  -4   20.10    2.00
  -2   8  -4   20.99    1.79
   2  -8   5  100.04    2.99
   2  -8   5   99.37    2.86
  -2   8  -5  101.13    3.05
  -2   8  -5  103.32    2.85
   2  -8   6   10.07    2.91
   2  -8   6    9.02    1.63
  -2   8  -6    9.33    1.66
  -2   8  -6    9.54    1.80
   2  -8   7   10.99    1.66
   2  -8   7    7.08    1.90
  -2   8  -7    7.61    2.78
  -2   8  -7   11.43    1.67
   2  -8   8   -0.08    1.82
   2  -8   8   -0.49    1.44
  -2   8  -8    2.05    2.07
  -2   8  -8   -0.37    2.01
   2  -8   9   12.96    1.65
   2  -8   9   10.28    2.21
  -2   8  -9    8.48    2.85
  -2   8  -9   11.69    2.03
   2  -8  10   36.65    4.15
   2  -8  10   37.44    3.00
  -2   8 -10   33.74    2.21
  -2   8 -10   35.11    3.85
   2  -8  11   19.30    2.63
   2  -8  11   16.99    2.65
  -2   8 -11   15.36    2.44
  -2   8 -11   12.42    2.98
   2  -8  12    4.97    2.47
   2  -8  12    8.47    4.13
  -2   8 -12    8.36    3.86
  -2   8 -12    4.49    1.80
   2  -8  13    4.43    2.80
  -2   8 -13    5.04    2.72
   2  -7  -7    2.12    4.29
  -2   7   7    3.68    2.85
   2  -7  -6   32.96    3.07
  -2   7   6   32.34    4.95
   2  -7  -5    4.23    2.02
   2  -7  -5    8.30    2.32
  -2   7   5    6.08    1.47
  -2   7   5    6.08    2.37
   2  -7  -4    1.77    1.81
   2  -7  -4    5.74    3.09
  -2   7   4    2.04    1.33
  -2   7   4    2.93    2.06
   2  -7  -3   59.60    2.02
   2  -7  -3   60.55    2.79
  -2   7   3   58.74    2.25
  -2   7   3   65.12    2.87
   2  -7  -2  173.93    4.01
   2  -7  -2  170.74    4.02
  -2   7   2  182.55    4.02
  -2   7   2  174.37    4.47
   2  -7  -1   97.88    3.26
   2  -7  -1  103.26    4.13
  -2   7   1  103.39    2.74
  -2   7   1  101.02    3.01
   2  -7   0    0.00    1.48
   2  -7   0   -0.80    1.82
  -2   7   0    0.10    1.82
  -2   7   0    0.17    1.09
   2  -7   1   21.35    2.47
   2  -7   1   23.94    1.89
  -2   7  -1   25.71    1.84
  -2   7  -1   24.85    1.81
   2  -7   2   10.09    1.48
   2  -7   2   13.42    1.64
  -2   7  -2   12.65    1.54
  -2   7  -2   13.44    1.67
   2  -7   3    6.14    2.20
   2  -7   3    7.47    1.50
  -2   7  -3    5.33    2.46
  -2   7  -3    5.78    1.34
   2  -7   4  204.37    3.75
   2  -7   4  208.01    3.92
  -2   7  -4  212.11    3.98
  -2   7  -4  206.20    3.67
   2  -7   5    0.79    1.17
   2  -7   5    0.53    1.27
  -2   7  -5    0.88    2.08
  -2   7  -5    0.83    1.13
   2  -7   6    0.04    1.18
   2  -7   6    0.50    2.17
  -2   7  -6    1.86    1.31
  -2   7  -6    0.91    1.19
   2  -7   7   28.11    1.69
   2  -7   7   29.05    2.02
  -2   7  -7   29.05    1.84
  -2   7  -7   27.78    1.84
   2  -7   8  101.37    2.56
   2  -7   8  103.89    3.05
  -2   7  -8   95.62    2.82
  -2   7  -8   97.98    3.57
   2  -7   9   21.28    2.35
   2  -7   9   24.88    2.21
  -2   7  -9   16.80    1.71
  -2   7  -9   15.83    3.11
   2  -7  10  103.06    2.64
   2  -7  10  111.35    4.88
  -2   7 -10  102.06    3.71
  -2   7 -10  107.08    3.40
   2  -7  11    4.53    1.30
   2  -7  11    4.20    2.18
  -2   7 -11    6.26    2.05
  -2   7 -11    4.26    1.43
   2  -7  12   60.50    3.55
  -2   7 -12   56.45    3.17
  -2   7 -12   62.44    5.03
   2  -7  13    6.24    4.43
  -2   7 -13    6.98    2.71
  -2   6   8    4.54    2.86
   2  -6  -7   21.62    4.44
  -2   6   7   25.62    4.02
  -2   6   7   18.97    3.01
   2  -6  -6    5.39    3.33
   2  -6  -6    3.44    1.02
  -2   6   6    3.84    2.17
  -2   6   6    3.49    1.18
   2  -6  -5    4.07    1.89
   2  -6  -5    2.81    1.00
  -2   6   5    1.08    3.11
  -2   6   5    0.64    1.80
   2  -6  -4   73.93    1.92
   2  -6  -4   72.00    3.96
  -2   6   4   71.94    2.90
  -2   6   4   71.53    2.92
   2  -6  -3    1.13    0.96
   2  -6  -3    1.76    1.53
  -2   6   3    3.04    1.58
  -2   6   3    2.37    1.78
   2  -6  -2  147.13    3.44
   2  -6  -2  151.35    3.48
  -2   6   2  154.72    3.11
  -2   6   2  157.99    3.48
   2  -6  -1  143.64    3.36
   2  -6  -1  145.00    3.15
  -2   6   1  147.80    2.96
  -2   6   1  143.47    3.15
   2  -6   0  161.98    3.60
   2  -6   0  164.29    4.02
  -2   6   0  162.37    3.20
  -2   6   0  162.68    3.89
   2  -6   1    0.53    1.07
   2  -6   1    0.26    1.47
  -2   6  -1    1.28    1.06
  -2   6  -1    0.27    1.01
   2  -6   2   61.74    1.84
   2  -6   2   64.72    2.69
  -2   6  -2   61.13    1.85
  -2   6  -2   62.78    1.99
   2  -6   3  149.17    2.87
   2  -6   3  145.93    3.49
  -2   6  -3  152.16    2.80
  -2   6  -3  148.02    3.76
   2  -6   4  477.55    6.23
   2  -6   4  475.81    6.38
  -2   6  -4  470.11    6.37
  -2   6  -4  471.56    6.18
   2  -6   5  184.52    3.22
   2  -6   5  176.33    3.34
  -2   6  -5  174.14    3.29
  -2   6  -5  182.31    3.91
   2  -6   6  440.28    5.93
   2  -6   6  442.37    6.25
  -2   6  -6  439.26    6.14
  -2   6  -6  433.68    6.76
   2  -6   7  143.71    3.26
   2  -6   7  149.11    3.54
  -2   6  -7  145.37    3.95
  -2   6  -7  142.44    2.96
   2  -6   8  208.91    3.45
   2  -6   8  207.44    4.06
  -2   6  -8  200.98    3.93
  -2   6  -8  203.05    4.37
   2  -6   9    0.59    0.90
   2  -6   9   -0.14    1.42
  -2   6  -9    0.76    1.54
  -2   6  -9    0.51    1.40
   2  -6  10   38.75    2.56
   2  -6  10   37.93    1.53
  -2   6 -10   42.31    3.66
  -2   6 -10   34.23    2.44
   2  -6  11   11.19    3.45
   2  -6  11    6.41    1.68
  -2   6 -11    8.11    1.93
  -2   6 -11   10.15    2.17
   2  -6  12   75.88    3.63
  -2   6 -12   77.01    3.63
   2  -6  13    8.06    2.87
  -2   6 -13    8.99    2.73
  -2   5   9   -0.26    3.66
  -2   5   8   39.93    5.02
  -2   5   8   43.09    2.99
   2  -5  -7   94.29    2.61
   2  -5  -7  119.67    3.88
  -2   5   7  115.95    5.53
  -2   5   7  118.99    3.56
   2  -5  -6   41.61    3.59
   2  -5  -6   37.15    1.83
  -2   5   6   35.82    1.45
  -2   5   6   37.62    2.62
   2  -5  -5    0.16    1.45
   2  -5  -5    1.72    1.19
  -2   5   5    0.62    1.37
  -2   5   5    0.72    1.58
   2  -5  -4  277.41    5.76
   2  -5  -4  272.14    4.41
  -2   5   4  279.38    4.92
  -2   5   4  283.98    4.81
   2  -5  -3   59.57    2.10
   2  -5  -3   59.16    2.15
  -2   5   3   62.56    2.24
  -2   5   3   62.88    1.80
   2  -5  -2   40.64    1.34
   2  -5  -2   40.66    1.80
  -2   5   2   42.37    1.81
  -2   5   2   38.42    1.50
   2  -5  -1    8.16    0.91
   2  -5  -1    9.88    1.23
  -2   5   1    9.57    1.87
  -2   5   1    7.41    1.07
   2  -5   0  869.54   10.23
   2  -5   0  880.28   10.74
  -2   5   0  877.83   10.07
  -2   5   0  884.57   10.14
   2  -5   1  152.74    2.65
   2  -5   1  157.42    2.59
  -2   5  -1  154.08    2.65
  -2   5  -1  149.33    2.65
   2  -5   2  320.32    4.26
   2  -5   2  320.04    4.30
  -2   5  -2  319.82    4.23
  -2   5  -2  317.37    4.93
   2  -5   3  575.51    6.81
   2  -5   3  574.21    6.92
  -2   5  -3  578.84    6.84
  -2   5  -3  570.46    6.91
   2  -5   4   56.96    2.10
   2  -5   4   52.56    2.26
  -2   5  -4   55.81    1.66
  -2   5  -4   59.46    1.58
   2  -5   5  108.64    3.02
   2  -5   5  109.23    2.67
  -2   5  -5  104.55    2.19
  -2   5  -5  108.86    2.21
   2  -5   6    3.06    0.88
   2  -5   6    3.10    1.13
  -2   5  -6    2.18    1.67
  -2   5  -6    3.28    1.56
   2  -5   7   80.20    2.36
   2  -5   7   82.28    2.39
  -2   5  -7   80.22    3.09
  -2   5  -7   76.55    1.92
   2  -5   8   72.22    2.20
   2  -5   8   67.46    2.40
  -2   5  -8   76.35    2.39
  -2   5  -8   68.00    1.80
   2  -5   9  237.09    3.90
   2  -5   9  247.77    5.63
  -2   5  -9  241.62    5.60
  -2   5  -9  231.59    4.08
   2  -5  10    7.07    1.94
   2  -5  10    6.67    0.82
  -2   5 -10    6.35    0.93
  -2   5 -10    9.49    1.88
   2  -5  11   -1.16    1.84
  -2   5 -11   -0.96    1.89
   2  -5  12   -1.03    2.30
   2  -5  12    5.37    2.28
  -2   5 -12    4.16    3.52
   2  -5  13    0.46    2.32
   2  -5  13    1.71    3.95
  -2   5 -13    0.77    3.60
  -2   4  10    7.49    4.71
  -2   4   9   80.15    5.08
  -2   4   9   79.23    3.92
  -2   4   8    5.71    2.21
  -2   4   8    2.08    3.13
   2  -4  -7    1.47    0.62
   2  -4  -7    2.54    1.66
  -2   4   7    3.45    2.45
  -2   4   7    1.71    1.77
  -2   4   7    1.25    1.11
   2  -4  -6   24.23    1.93
   2  -4  -6   21.04    0.95
  -2   4   6   21.69    3.12
  -2   4   6   21.68    1.82
  -2   4   6   22.91    1.57
   2  -4  -5  876.77   12.20
   2  -4  -5  877.99   10.22
  -2   4   5  879.12   11.49
  -2   4   5  917.13   10.73
   2  -4  -4   88.63    2.12
   2  -4  -4   84.94    2.37
  -2   4   4   88.63    1.83
  -2   4   4   91.19    3.39
   2  -4  -3    5.78    1.12
   2  -4  -3    5.25    1.12
  -2   4   3    6.93    1.86
  -2   4   3    6.80    1.32
   2  -4  -2    0.71    0.88
   2  -4  -2    1.68    0.64
  -2   4   2    1.57    0.71
  -2   4   2    1.32    0.91
   2  -4  -1 1312.47   14.16
   2  -4  -1 1311.65   14.15
  -2   4   1 1332.73   14.09
  -2   4   1 1323.28   14.23
   2  -4   0  739.69    8.07
   2  -4   0  733.60    8.60
  -2   4   0  730.33    8.11
  -2   4   0  743.61    8.23
   2  -4   1  104.35    1.87
   2  -4   1  102.87    2.26
  -2   4  -1  102.72    1.89
  -2   4  -1  101.65    1.82
   2  -4   2    0.01    0.56
   2  -4   2    0.31    0.58
  -2   4  -2   -0.04    0.52
  -2   4  -2   -0.01    0.60
   2  -4   3    8.57    1.26
   2  -4   3    8.88    0.84
  -2   4  -3    8.88    0.81
  -2   4  -3    8.62    0.87
   2  -4   4   14.70    1.29
   2  -4   4   13.51    0.99
  -2   4  -4   13.14    0.92
  -2   4  -4   12.75    0.91
   2  -4   5   60.30    1.75
   2  -4   5   61.98    2.24
  -2   4  -5   62.72    1.58
  -2   4  -5   60.60    1.45
   2  -4   6  245.48    3.24
   2  -4   6  241.14    3.75
  -2   4  -6  235.91    3.72
  -2   4  -6  242.84    3.74
   2  -4   7   44.08    1.79
   2  -4   7   46.16    1.18
  -2   4  -7   42.77    2.59
  -2   4  -7   45.32    1.28
   2  -4   8   20.95    1.22
   2  -4   8   21.41    1.71
  -2   4  -8   18.89    1.41
  -2   4  -8   21.11    1.72
   2  -4   9  180.64    2.75
   2  -4   9  188.91    4.95
  -2   4  -9  181.21    2.95
  -2   4  -9  181.19    4.93
   2  -4  10  228.78    3.00
   2  -4  10  247.88    4.92
  -2   4 -10  216.61    3.04
  -2   4 -10  239.96    4.96
   2  -4  11    2.21    3.09
   2  -4  11    2.33    2.11
  -2   4 -11    2.62    1.96
   2  -4  12   -0.09    2.07
   2  -4  12    0.64    3.08
  -2   4 -12   -1.23    1.97
   2  -4  13   32.40    3.32
   2  -4  13   34.18    3.66
  -2   3  11    5.77    4.71
  -2   3  10    0.31    2.11
  -2   3   9   -0.06    2.10
  -2   3   9    4.28    1.87
  -2   3   8   35.35    2.31
  -2   3   8   37.20    3.77
  -2   3   7    1.04    0.56
  -2   3   7    1.05    1.31
  -2   3   7    0.98    0.82
  -2   3   7    1.37    2.37
   2  -3  -6    3.26    1.37
   2  -3  -6    2.28    0.58
  -2   3   6    2.96    1.49
  -2   3   6    3.49    1.30
  -2   3   6    2.13    0.65
   2  -3  -5    3.90    1.93
   2  -3  -5    3.34    0.92
  -2   3   5    4.75    1.29
  -2   3   5    3.43    1.06
   2  -3  -4   88.10    1.52
   2  -3  -4   86.00    2.05
  -2   3   4   88.14    1.59
  -2   3   4   88.24    2.17
   2  -3  -3   85.49    1.47
   2  -3  -3   84.22    1.82
  -2   3   3   89.87    1.91
  -2   3   3   87.88    1.90
   2  -3  -2  352.70    4.38
   2  -3  -2  354.31    4.41
  -2   3   2  358.25    4.22
  -2   3   2  356.68    4.87
   2  -3  -1  165.87    2.73
   2  -3  -1  163.27    2.23
  -2   3   1  163.94    2.29
  -2   3   1  165.04    2.75
   2  -3   0    1.30    0.57
   2  -3   0    1.65    0.59
  -2   3   0    2.30    0.59
  -2   3   0    3.10    0.93
   2  -3   1   46.75    1.08
   2  -3   1   47.74    1.10
  -2   3  -1   45.66    1.15
  -2   3  -1   46.67    1.04
   2  -3   2  514.33    5.90
   2  -3   2  514.95    5.55
  -2   3  -2  515.90    5.54
  -2   3  -2  509.52    5.57
   2  -3   3  565.60    6.01
   2  -3   3  560.93    6.15
  -2   3  -3  561.11    6.41
  -2   3  -3  542.33    5.88
   2  -3   4  133.10    1.88
   2  -3   4  131.94    2.14
  -2   3  -4  130.92    2.53
  -2   3  -4  126.65    1.87
   2  -3   5    0.92    0.78
   2  -3   5    2.04    0.47
  -2   3  -5    1.81    0.81
  -2   3  -5    1.24    0.77
   2  -3   6  471.72    6.63
   2  -3   6  471.02    5.02
  -2   3  -6  460.28    5.09
  -2   3  -6  469.52    6.62
   2  -3   7  237.25    2.98
   2  -3   7  239.84    3.92
  -2   3  -7  234.54    3.14
  -2   3  -7  227.70    3.85
   2  -3   8    0.69    0.47
   2  -3   8    0.29    1.18
  -2   3  -8    0.11    0.35
  -2   3  -8    1.70    1.20
   2  -3   9   22.44    2.93
  -2   3  -9   18.84    2.87
   2  -3  10   69.10    4.33
   2  -3  10   71.24    2.87
  -2   3 -10   69.27    4.13
   2  -3  11   22.76    2.49
   2  -3  11   17.38    4.07
   2  -3  12   -0.71    3.14
   2  -3  12    0.13    1.87
   2  -3  13   -1.47    2.70
   2  -3  13   -1.77    3.95
  -2   2  11   39.28    3.55
  -2   2  11   42.71    3.14
  -2   2  10    2.32    3.31
  -2   2  10    1.15    1.85
  -2   2   9    8.64    2.17
  -2   2   9    9.04    1.87
  -2   2   8   16.68    1.68
  -2   2   8   13.47    1.92
  -2   2   8   11.53    0.88
  -2   2   8   11.39    0.85
  -2   2   7  253.20    4.60
  -2   2   7  262.27    4.46
  -2   2   7  250.22    3.40
  -2   2   7  249.82    3.09
   2  -2  -6   57.33    1.39
  -2   2   6   58.20    1.49
  -2   2   6   54.62    2.05
  -2   2   6   60.25    1.48
  -2   2   6   58.20    1.84
   2  -2  -5  297.01    4.28
   2  -2  -5  294.51    3.67
  -2   2   5  294.69    4.35
  -2   2   5  296.94    4.15
  -2   2   5  303.60    3.78
   2  -2  -4   21.84    0.70
   2  -2  -4   21.63    1.08
  -2   2   4   22.42    0.74
  -2   2   4   24.81    1.70
   2  -2  -3  263.34    3.07
   2  -2  -3  258.94    3.35
  -2   2   3  266.46    3.35
  -2   2   3  270.88    3.89
   2  -2  -2  144.42    2.00
   2  -2  -2  148.28    1.93
  -2   2   2  145.90    2.03
  -2   2   2  147.00    1.93
   2  -2  -1  578.26    5.87
   2  -2  -1  572.74    5.89
  -2   2   1  576.45    5.95
  -2   2   1  585.22    5.92
   2  -2   0    2.56    0.53
   2  -2   0    2.81    0.47
  -2   2   0    3.01    0.55
  -2   2   0    2.93    0.73
   2  -2   1   22.41    0.73
   2  -2   1   23.55    0.69
  -2   2  -1   22.29    0.78
  -2   2  -1   21.50    0.90
   2  -2   2 2461.12   23.85
   2  -2   2 2449.17   23.81
  -2   2  -2 2443.22   23.56
  -2   2  -2 2487.59   24.05
   2  -2   3  490.91    5.15
   2  -2   3  480.92    5.25
  -2   2  -3  472.69    4.86
  -2   2  -3  484.22    5.29
   2  -2   4    4.68    0.57
   2  -2   4    5.44    0.75
  -2   2  -4    3.63    0.72
  -2   2  -4    3.38    0.64
   2  -2   5  221.99    3.23
   2  -2   5  227.59    2.58
  -2   2  -5  225.20    3.29
  -2   2  -5  221.39    2.65
   2  -2   6  306.93    3.16
   2  -2   6  304.17    4.35
  -2   2  -6  299.75    3.24
  -2   2  -6  302.87    4.41
   2  -2   7    1.12    1.33
   2  -2   7    6.04    1.22
   2  -2   7    3.72    0.21
  -2   2  -7    4.47    1.91
  -2   2  -7    3.05    0.25
   2  -2   8    7.09    2.49
   2  -2   8    5.90    1.45
  -2   2  -8    7.03    2.35
   2  -2   9   49.94    3.76
   2  -2   9   57.24    2.50
   2  -2  10    8.74    2.26
   2  -2  10    9.77    2.05
   2  -2  11   12.67    2.66
   2  -2  11   12.54    2.42
   2  -2  12    0.09    2.26
   2  -2  12    2.11    2.46
  -2   1  12    0.01    2.15
  -2   1  12    0.47    3.05
  -2   1  11    1.35    3.29
  -2   1  11    0.84    1.87
  -2   1  10  136.91    4.04
  -2   1  10  132.13    3.68
  -2   1   9  251.02    4.71
  -2   1   9  244.07    6.12
  -2   1   8  168.77    2.41
  -2   1   8  173.46    4.33
  -2   1   8  164.23    2.50
  -2   1   8  167.59    3.64
  -2   1   7    1.54    1.04
  -2   1   7    0.80    0.69
  -2   1   7    1.18    0.78
  -2   1   7    0.90    1.20
  -2   1   6  230.71    3.52
  -2   1   6  233.74    2.87
  -2   1   6  238.15    3.09
  -2   1   6  226.95    4.35
  -2   1   5  827.18    9.25
  -2   1   5  839.88    8.48
  -2   1   5  820.20    9.80
  -2   1   5  823.79    8.46
   2  -1  -4  147.25    1.90
  -2   1   4  152.11    2.16
  -2   1   4  150.14    2.71
  -2   1   4  146.60    2.15
  -2   1   4  150.84    1.98
   2  -1  -3    3.55    0.50
   2  -1  -3    3.28    0.44
  -2   1   3    3.20    0.43
  -2   1   3    3.67    0.46
  -2   1   3    3.99    0.85
   2  -1  -2 1264.68   12.27
   2  -1  -2 1269.64   12.20
  -2   1   2 1300.82   12.55
  -2   1   2 1292.00   12.50
   2  -1  -1 4991.00   47.16
   2  -1  -1 4877.35   47.80
  -2   1   1 4950.38   48.18
  -2   1   1 5054.75   47.75
   2  -1   0  643.89    5.84
   2  -1   0  640.03    6.29
  -2   1   0  635.48    6.26
  -2   1   0  665.65    5.96
   2  -1   1   68.11    0.95
   2  -1   1   65.38    1.28
  -2   1  -1   66.31    1.03
  -2   1  -1   68.48    0.94
   2  -1   2    0.95    0.29
   2  -1   2    0.92    0.42
  -2   1  -2    0.92    0.42
  -2   1  -2    1.45    0.30
   2  -1   3  507.83    4.81
   2  -1   3  489.07    5.65
  -2   1  -3  490.79    4.69
  -2   1  -3  494.46    5.46
   2  -1   4   55.00    0.82
   2  -1   4   52.37    1.34
  -2   1  -4   53.61    0.85
  -2   1  -4   55.70    1.36
   2  -1   5   27.98    1.32
   2  -1   5   29.74    1.22
  -2   1  -5   27.51    1.23
  -2   1  -5   26.21    0.45
  -2   1  -5   27.32    0.44
   2  -1   6    9.97    1.92
   2  -1   6   12.36    1.36
  -2   1  -6   11.62    1.24
   2  -1   7   70.57    2.42
   2  -1   7   65.49    2.20
   2  -1   8   18.86    1.79
   2  -1   8   19.62    3.01
   2  -1   9    5.65    2.77
   2  -1   9    4.00    1.93
   2  -1  10   47.83    3.07
   2  -1  10   43.82    2.80
   2  -1  11    2.32    2.41
   2  -1  11    2.49    3.42
   2  -1  12   25.28    3.19
   2  -1  12   21.49    5.47
  -2   0  12    0.00    4.29
  -2   0  12   17.89    3.72
  -2   0  11    6.48    1.89
  -2   0  11    0.00    2.11
  -2   0  10    0.35    1.57
  -2   0  10    0.84    1.44
  -2   0   9    7.67    1.60
  -2   0   9   10.82    0.93
  -2   0   9   11.27    0.81
  -2   0   9    9.63    2.72
  -2   0   8   99.23    1.52
  -2   0   8  104.42    2.70
  -2   0   8   98.85    1.97
  -2   0   8   99.07    2.49
  -2   0   7   74.68    2.10
  -2   0   7   76.48    1.97
  -2   0   7   74.92    1.77
  -2   0   7   77.60    1.58
  -2   0   6   54.64    1.49
  -2   0   6   51.38    1.45
  -2   0   6   54.41    1.32
  -2   0   6   50.45    2.15
  -2   0   5   21.51    1.00
  -2   0   5   21.49    0.91
  -2   0   5   20.56    0.69
  -2   0   5   22.83    1.11
  -2   0   4   27.23    1.15
  -2   0   4   25.85    0.72
  -2   0   4   26.33    0.78
  -2   0   4   26.39    0.76
   2   0  -3   13.33    0.48
  -2   0   3   11.21    0.55
  -2   0   3   12.08    0.63
  -2   0   3   11.42    0.46
  -2   0   3   12.28    0.51
  -2   0   2 1541.08   15.03
  -2   0   2 1577.39   14.24
  -2   0   2 1558.12   14.17
  -2   0   2 1544.56   14.93
  -2   0   1 3629.40   34.95
  -2   0   1 3605.60   34.93
   2   0   0  114.29    1.26
  -2   0   0  112.50    1.48
  -2   0   0  115.58    1.57
   2   0   1   10.85    0.47
   2   0   1   10.86    0.79
  -2   0  -1   11.33    0.80
  -2   0  -1   11.79    0.45
   2   0   2    1.31    0.50
   2   0   2    1.90    0.54
  -2   0  -2    2.30    0.30
  -2   0  -2    1.33    0.41
   2   0   3  236.04    3.14
   2   0   3  233.04    3.03
  -2   0  -3  229.15    2.35
   2   0   4   67.84    2.05
   2   0   4   66.73    2.20
  -2   0  -4   64.10    0.86
  -2   0  -4   63.84    0.82
   2   0   5   54.64    1.77
   2   0   5   48.04    1.61
   2   0   6  298.41    5.31
   2   0   6  304.95    5.64
   2   0   7  506.73    7.46
   2   0   7  510.87    7.24
   2   0   8  136.64    4.88
   2   0   8  131.16    3.33
   2   0   9    2.16    2.71
   2   0   9    0.83    1.83
   2   0  10   -0.14    1.91
   2   0  10    1.70    2.13
   2   0  11   17.05    4.92
   2   0  11   10.85    4.33
  -2  -1  13    1.39    2.10
  -2  -1  13   -0.03    3.77
  -2  -1  12    2.54    2.86
  -2  -1  12   -0.01    2.01
  -2  -1  11    0.80    1.32
  -2  -1  11   -0.85    1.47
  -2  -1  10    2.51    0.78
  -2  -1  10    2.78    1.47
  -2  -1  10    2.54    0.89
  -2  -1  10    2.52    1.61
  -2  -1   9   55.00    1.67
  -2  -1   9   56.71    2.97
  -2  -1   9   56.04    3.17
  -2  -1   9   54.57    1.48
  -2  -1   8   24.64    1.42
  -2  -1   8   23.15    2.40
  -2  -1   8   24.53    1.44
  -2  -1   8   23.02    1.16
   2   1  -7  156.66    3.36
  -2  -1   7  160.20    2.77
  -2  -1   7  156.08    3.44
  -2  -1   7  157.70    2.78
  -2  -1   7  159.71    2.54
   2   1  -6   47.52    1.11
   2   1  -6   55.10    1.86
  -2  -1   6   55.06    1.86
  -2  -1   6   55.34    1.24
  -2  -1   6   56.78    1.45
   2   1  -5    1.61    0.54
   2   1  -5    0.75    0.51
  -2  -1   5    0.87    0.57
  -2  -1   5    0.57    0.53
  -2  -1   5    0.79    0.46
   2   1  -4   73.06    1.18
   2   1  -4   69.57    1.64
  -2  -1   4   69.07    1.35
  -2  -1   4   69.89    1.17
   2   1  -3  751.13    8.13
   2   1  -3  768.89    7.34
  -2  -1   3  765.68    8.35
  -2  -1   3  782.35    7.62
   2   1  -2  483.88    5.24
   2   1  -2  480.87    4.52
  -2  -1   2  491.80    5.71
  -2  -1   2  505.67    4.84
   2   1  -1  107.33    1.36
   2   1  -1  109.37    2.08
  -2  -1   1  112.03    1.48
  -2  -1   1  109.17    1.72
   2   1   0 1831.58   17.59
   2   1   0 1810.75   17.92
  -2  -1   0 1792.36   17.85
  -2  -1   0 1817.47   17.49
   2   1   1 1691.29   16.72
   2   1   1 1703.30   16.45
  -2  -1  -1 1659.61   16.11
  -2  -1  -1 1689.06   16.62
   2   1   2    2.74    0.37
   2   1   2    2.90    1.08
   2   1   2    2.00    0.60
  -2  -1  -2    2.84    0.64
  -2  -1  -2    4.30    0.40
   2   1   3   10.86    0.57
   2   1   3   12.21    0.98
   2   1   3   10.61    0.87
  -2  -1  -3   10.06    0.95
  -2  -1  -3   10.30    0.52
   2   1   4  760.20    8.84
   2   1   4  774.38    9.80
  -2  -1  -4  754.19    6.97
   2   1   5    2.50    1.08
   2   1   5    1.78    1.96
   2   1   6    0.57    1.11
   2   1   6    0.06    1.29
   2   1   7  171.14    3.96
   2   1   7  177.49    3.81
   2   1   8    1.73    2.40
   2   1   8   -0.73    2.81
   2   1   9   69.47    3.44
   2   1   9   62.29    4.44
   2   1  10    0.09    3.64
   2   1  10    0.48    2.05
   2   1  11   45.53    4.06
   2   1  11   45.21    3.60
  -2  -2  13    1.72    2.28
  -2  -2  13    0.90    3.22
  -2  -2  12    1.53    1.98
  -2  -2  12    1.65    1.84
  -2  -2  11    8.95    1.96
  -2  -2  11   10.08    1.86
  -2  -2  11    6.96    0.72
  -2  -2  11    3.62    1.20
   2   2 -10  126.36    3.19
  -2  -2  10  126.31    4.07
  -2  -2  10  120.01    2.03
  -2  -2  10  118.58    2.67
  -2  -2  10  130.28    3.30
   2   2  -9   59.24    2.09
  -2  -2   9   62.78    2.18
  -2  -2   9   57.43    1.35
  -2  -2   9   60.67    2.87
  -2  -2   9   58.11    2.03
   2   2  -8   36.68    1.17
   2   2  -8   34.92    1.56
  -2  -2   8   37.90    1.12
  -2  -2   8   41.17    1.85
  -2  -2   8   37.52    1.57
   2   2  -7   74.85    1.85
   2   2  -7   72.34    1.57
  -2  -2   7   77.03    1.79
  -2  -2   7   76.53    2.22
   2   2  -6   21.10    1.00
   2   2  -6   21.80    1.42
  -2  -2   6   21.95    0.99
  -2  -2   6   20.96    1.55
   2   2  -5  201.59    2.84
   2   2  -5  199.27    2.66
  -2  -2   5  204.54    3.05
  -2  -2   5  205.88    2.95
   2   2  -4  189.05    2.37
   2   2  -4  192.47    2.73
  -2  -2   4  192.55    2.42
  -2  -2   4  198.18    2.82
   2   2  -3   21.50    0.95
   2   2  -3   20.43    0.61
  -2  -2   3   20.80    0.94
  -2  -2   3   22.79    1.00
   2   2  -2   18.40    0.59
   2   2  -2   18.23    1.40
  -2  -2   2   17.09    0.91
  -2  -2   2   17.67    0.94
   2   2  -1 3949.71   39.65
   2   2  -1 3960.23   38.75
  -2  -2   1 3993.89   39.20
  -2  -2   1 3906.22   39.26
   2   2   0  103.96    2.01
   2   2   0  103.50    1.71
  -2  -2   0  106.02    2.02
  -2  -2   0  104.28    1.72
   2   2   1    5.86    0.79
   2   2   1    7.15    0.95
  -2  -2  -1    7.79    1.00
  -2  -2  -1    8.22    1.18
   2   2   2  175.82    2.81
   2   2   2  176.34    2.55
  -2  -2  -2  173.86    2.54
  -2  -2  -2  174.76    2.70
   2   2   3  390.72    4.19
   2   2   3  380.40    5.83
  -2  -2  -3  389.26    5.72
  -2  -2  -3  385.46    4.41
   2   2   4    3.51    1.20
   2   2   4    2.13    0.53
   2   2   4    1.57    0.98
  -2  -2  -4    0.65    1.06
  -2  -2  -4   -0.12    0.42
   2   2   5   71.03    2.48
   2   2   5   68.15    2.19
  -2  -2  -5   67.91    0.90
  -2  -2  -5   68.03    0.90
   2   2   6   13.10    1.99
   2   2   6   15.63    1.74
   2   2   7    5.46    2.11
   2   2   7   11.10    1.88
   2   2   8   -0.21    2.05
   2   2   8    1.69    1.74
   2   2   9    1.66    3.36
   2   2   9   -0.76    2.93
   2   2  10   16.78    3.50
   2   2  10   20.62    4.68
  -2  -3  13    7.39    2.35
  -2  -3  13    8.63    3.91
  -2  -3  12   49.05    4.25
  -2  -3  12   58.12    4.10
   2   3 -11   22.81    3.13
  -2  -3  11   22.50    1.66
  -2  -3  11   22.88    1.90
  -2  -3  11   22.85    3.35
  -2  -3  11   21.98    3.17
   2   3 -10   97.38    2.07
   2   3 -10   97.09    2.76
  -2  -3  10  100.02    3.74
  -2  -3  10   96.92    2.83
  -2  -3  10   95.99    1.99
   2   3  -9    4.59    0.95
   2   3  -9    3.24    1.22
  -2  -3   9    4.78    1.01
  -2  -3   9    6.21    1.27
   2   3  -8  175.29    3.78
   2   3  -8  170.11    3.44
  -2  -3   8  174.61    3.15
  -2  -3   8  179.86    3.04
   2   3  -7  545.89    6.82
   2   3  -7  550.57    6.86
  -2  -3   7  568.23    7.07
  -2  -3   7  570.63    7.05
   2   3  -6    1.39    1.09
   2   3  -6    1.99    0.82
  -2  -3   6    1.04    1.41
  -2  -3   6    1.57    1.18
   2   3  -5   52.50    2.07
   2   3  -5   52.64    1.23
  -2  -3   5   53.97    1.57
  -2  -3   5   53.36    1.70
   2   3  -4  449.82    5.57
   2   3  -4  444.46    5.30
  -2  -3   4  457.73    5.67
  -2  -3   4  461.91    5.60
   2   3  -3  225.59    2.84
   2   3  -3  221.83    3.23
  -2  -3   3  226.18    3.27
  -2  -3   3  226.58    3.28
   2   3  -2   21.72    1.23
   2   3  -2   22.43    1.68
  -2  -3   2   21.94    1.14
  -2  -3   2   22.20    0.88
   2   3  -1    2.62    0.65
   2   3  -1    2.28    1.25
  -2  -3   1    1.65    0.67
  -2  -3   1    2.76    0.81
   2   3   0   93.60    1.83
   2   3   0   94.09    2.27
  -2  -3   0   95.89    1.83
  -2  -3   0   93.18    1.80
   2   3   1  205.46    2.88
   2   3   1  209.04    3.22
  -2  -3  -1  208.36    3.68
  -2  -3  -1  204.62    3.29
   2   3   2   18.83    2.10
   2   3   2   13.12    1.27
  -2  -3  -2   14.77    1.29
  -2  -3  -2   15.00    1.25
   2   3   3    0.54    0.56
   2   3   3    2.17    1.88
  -2  -3  -3    1.31    0.91
  -2  -3  -3    1.50    1.09
   2   3   4   89.18    1.48
   2   3   4   89.75    2.40
   2   3   4   93.05    2.71
  -2  -3  -4   90.63    2.54
  -2  -3  -4   89.25    1.47
   2   3   5   63.45    1.04
   2   3   5   63.80    2.61
   2   3   5   62.78    2.35
  -2  -3  -5   64.74    2.54
   2   3   6   57.87    2.57
   2   3   6   57.05    4.13
   2   3   7  119.96    3.97
   2   3   7  124.19    3.77
   2   3   8   18.91    2.47
   2   3   8    0.10    2.79
   2   3   9    0.09    2.45
   2   3   9   -1.11    2.16
  -2  -4  14    3.29    2.70
  -2  -4  14    8.18    2.54
   2   4 -13    1.85    2.05
  -2  -4  13    2.55    2.02
  -2  -4  13    1.41    2.10
   2   4 -12    2.70    1.82
  -2  -4  12    4.93    1.89
  -2  -4  12    3.74    1.82
  -2  -4  12    2.11    1.63
  -2  -4  12    1.72    1.13
   2   4 -11    0.45    0.78
   2   4 -11   -0.71    1.19
  -2  -4  11   -0.67    0.84
  -2  -4  11    0.44    0.73
  -2  -4  11    0.09    1.18
   2   4 -10    1.33    2.04
   2   4 -10    1.09    1.01
  -2  -4  10    1.67    1.08
  -2  -4  10    0.69    2.11
   2   4  -9   11.56    1.93
   2   4  -9   11.22    1.39
  -2  -4   9   11.83    1.42
  -2  -4   9   11.69    1.34
   2   4  -8  164.80    3.13
   2   4  -8  176.18    3.18
  -2  -4   8  176.51    3.31
  -2  -4   8  180.46    3.31
   2   4  -7   29.90    1.55
   2   4  -7   32.00    1.37
  -2  -4   7   34.83    1.45
  -2  -4   7   37.77    2.40
   2   4  -6   50.03    1.42
   2   4  -6   51.02    1.76
  -2  -4   6   52.08    1.82
  -2  -4   6   51.60    1.52
   2   4  -5   10.54    0.85
   2   4  -5   10.30    1.22
  -2  -4   5   10.22    1.20
  -2  -4   5   10.37    0.95
   2   4  -4   45.36    1.74
   2   4  -4   47.29    2.34
  -2  -4   4   46.01    1.70
  -2  -4   4   45.60    1.36
   2   4  -3 4822.89   51.15
   2   4  -3 4760.92   49.43
  -2  -4   3 4946.69   51.40
  -2  -4   3 4846.35   51.32
   2   4  -2  506.88    6.53
   2   4  -2  503.30    6.94
  -2  -4   2  499.58    6.88
  -2  -4   2  512.16    6.62
   2   4  -1  137.25    2.98
   2   4  -1  142.00    3.14
  -2  -4   1  140.51    3.04
  -2  -4   1  140.82    2.54
   2   4   0  114.80    2.87
   2   4   0  114.60    2.33
  -2  -4   0  115.99    2.34
  -2  -4   0  111.48    2.23
   2   4   1  339.91    5.65
   2   4   1  341.58    4.66
  -2  -4  -1  334.31    5.04
  -2  -4  -1  340.54    4.94
   2   4   2   36.75    1.32
   2   4   2   35.76    1.84
  -2  -4  -2   38.70    1.88
  -2  -4  -2   36.29    1.79
   2   4   3   20.58    1.85
   2   4   3   16.88    1.05
  -2  -4  -3   12.28    1.74
  -2  -4  -3   18.58    1.49
   2   4   4  298.85    4.31
   2   4   4  295.09    5.35
  -2  -4  -4  304.42    5.38
  -2  -4  -4  292.67    3.76
   2   4   5  212.10    5.59
   2   4   5  206.04    2.82
   2   4   5  217.75    6.20
  -2  -4  -5  207.12    3.04
  -2  -4  -5  221.68    5.95
   2   4   6   54.64    4.12
   2   4   6   59.66    3.14
   2   4   7   15.42    3.61
   2   4   7   -0.07    2.54
   2   4   8    7.42    2.51
   2   4   8    0.48    2.87
   2   5 -14    0.06    2.11
  -2  -5  14    0.78    2.13
  -2  -5  14    0.97    2.13
   2   5 -13    1.06    3.06
  -2  -5  13    2.71    2.00
  -2  -5  13   -0.01    2.04
   2   5 -12    2.58    2.67
   2   5 -12   -0.56    1.90
  -2  -5  12    2.02    1.72
  -2  -5  12    0.00    1.98
   2   5 -11   69.35    2.28
   2   5 -11   68.87    2.71
  -2  -5  11   72.06    3.29
  -2  -5  11   74.70    2.84
   2   5 -10   38.00    2.94
   2   5 -10   37.53    1.86
  -2  -5  10   37.89    2.84
  -2  -5  10   36.21    2.10
   2   5  -9  104.67    2.66
   2   5  -9  103.62    2.64
  -2  -5   9  104.91    3.62
  -2  -5   9  106.71    3.61
   2   5  -8  341.89    5.36
   2   5  -8  342.64    5.15
  -2  -5   8  348.73    5.48
  -2  -5   8  353.09    6.16
   2   5  -7   23.94    1.34
   2   5  -7   22.09    1.68
  -2  -5   7   23.73    1.52
  -2  -5   7   22.69    2.61
   2   5  -6  153.11    3.17
   2   5  -6  153.09    3.29
  -2  -5   6  153.32    4.16
  -2  -5   6  156.52    2.93
   2   5  -5   46.33    1.93
   2   5  -5   43.15    1.45
  -2  -5   5   46.40    1.62
  -2  -5   5   41.69    1.93
   2   5  -4  284.23    4.04
   2   5  -4  295.41    5.49
  -2  -5   4  294.84    5.47
  -2  -5   4  298.49    4.90
   2   5  -3  135.88    2.58
   2   5  -3  140.54    2.91
  -2  -5   3  138.84    2.62
  -2  -5   3  143.70    2.94
   2   5  -2  325.58    5.28
   2   5  -2  328.80    4.92
  -2  -5   2  330.80    4.90
  -2  -5   2  320.41    4.66
   2   5  -1  533.49    7.00
   2   5  -1  532.09    6.98
  -2  -5   1  526.07    6.97
  -2  -5   1  532.10    6.99
   2   5   0  310.53    4.85
   2   5   0  316.72    5.39
  -2  -5   0  314.98    4.92
  -2  -5   0  305.05    4.61
   2   5   1  183.16    3.71
   2   5   1  198.61    3.42
  -2  -5  -1  190.73    3.74
  -2  -5  -1  190.57    4.01
   2   5   2   34.55    3.17
   2   5   2   34.93    2.21
  -2  -5  -2   36.54    2.04
  -2  -5  -2   36.87    1.49
   2   5   3   13.81    2.00
   2   5   3   15.55    1.80
  -2  -5  -3   13.15    3.04
  -2  -5  -3   15.44    1.14
   2   5   4    7.48    2.05
   2   5   4    8.35    1.06
  -2  -5  -4   10.17    1.50
  -2  -5  -4    9.00    2.03
   2   5   5   19.73    2.62
   2   5   5   20.03    2.31
   2   5   5   19.20    1.60
  -2  -5  -5   18.56    1.48
  -2  -5  -5   16.58    2.42
   2   5   6   -0.10    2.46
   2   5   6    5.26    2.14
  -2  -5  -6    4.47    2.31
   2   5   7   28.66    4.66
   2   5   7   35.22    3.53
   2   6 -14    7.90    3.95
  -2  -6  14    0.19    2.57
  -2  -6  14   10.16    2.55
   2   6 -13   -0.25    2.13
   2   6 -13    0.00    1.79
  -2  -6  13    1.18    2.93
  -2  -6  13    0.56    1.37
   2   6 -12   29.68    3.18
   2   6 -12   32.87    2.49
  -2  -6  12   32.16    3.92
  -2  -6  12   30.44    2.13
   2   6 -11  103.91    4.35
   2   6 -11   99.87    3.02
  -2  -6  11  105.03    3.09
  -2  -6  11  108.42    3.34
   2   6 -10   23.66    1.92
   2   6 -10   22.84    1.88
  -2  -6  10   23.12    1.96
  -2  -6  10   23.32    2.04
   2   6  -9    1.83    1.28
   2   6  -9    2.22    2.26
  -2  -6   9    2.37    1.42
  -2  -6   9    2.01    2.34
   2   6  -8   42.66    2.14
   2   6  -8   38.46    1.82
  -2  -6   8   39.94    2.17
  -2  -6   8   42.56    1.98
   2   6  -7  151.58    3.00
   2   6  -7  152.96    3.51
  -2  -6   7  157.12    3.54
  -2  -6   7  149.55    4.11
   2   6  -6  153.76    3.52
   2   6  -6  148.86    2.94
  -2  -6   6  159.73    3.23
  -2  -6   6  169.60    4.71
   2   6  -5  276.88    5.88
   2   6  -5  272.46    4.96
  -2  -6   5  279.02    5.92
  -2  -6   5  276.56    4.48
   2   6  -4  123.88    2.65
   2   6  -4  119.25    3.04
  -2  -6   4  125.15    2.81
  -2  -6   4  125.72    3.10
   2   6  -3  123.70    3.07
   2   6  -3  125.11    3.56
  -2  -6   3  124.37    3.70
  -2  -6   3  126.44    3.07
   2   6  -2   29.11    2.58
   2   6  -2   28.15    1.87
  -2  -6   2   26.47    1.71
  -2  -6   2   28.54    1.88
   2   6  -1  138.18    4.08
   2   6  -1  134.07    3.10
  -2  -6   1  137.23    4.04
  -2  -6   1  135.54    3.15
   2   6   0    2.53    1.52
   2   6   0    6.13    2.13
  -2  -6   0    6.61    2.09
  -2  -6   0    5.45    2.44
   2   6   1   59.14    2.07
   2   6   1   60.29    2.54
  -2  -6  -1   55.52    3.56
  -2  -6  -1   57.08    1.98
   2   6   2   17.32    2.11
   2   6   2   17.08    2.26
  -2  -6  -2   11.98    1.40
  -2  -6  -2   16.55    2.01
   2   6   3  149.06    4.26
   2   6   3  155.23    3.96
  -2  -6  -3  153.03    5.44
  -2  -6  -3  153.10    3.04
   2   6   4    1.27    1.08
   2   6   4    2.95    3.26
  -2  -6  -4    2.02    1.54
  -2  -6  -4    0.02    1.98
   2   6   5    0.03    2.32
   2   6   5    3.33    2.14
  -2  -6  -5    2.15    2.29
   2   6   6    0.30    2.88
   2   6   6    8.35    2.66
  -2  -6  -6    9.72    2.87
   2   7 -13    7.91    3.04
   2   7 -13    4.79    2.22
  -2  -7  13    5.88    2.40
  -2  -7  13    2.73    1.91
   2   7 -12   -0.86    2.85
   2   7 -12    0.31    1.68
  -2  -7  12    0.18    3.16
  -2  -7  12    4.10    1.69
   2   7 -11    9.66    1.91
   2   7 -11    0.00    1.86
  -2  -7  11   10.13    2.04
  -2  -7  11    6.06    2.99
   2   7 -10   41.53    2.45
   2   7 -10   43.97    3.28
  -2  -7  10   39.14    2.48
  -2  -7  10   44.09    2.54
   2   7  -9   56.26    2.69
   2   7  -9   55.37    3.29
  -2  -7   9   55.91    2.51
  -2  -7   9   57.10    2.69
   2   7  -8    2.87    1.67
   2   7  -8    3.68    1.32
  -2  -7   8    1.81    1.71
  -2  -7   8    3.41    1.52
   2   7  -7   43.26    1.93
   2   7  -7   45.37    3.74
  -2  -7   7   45.05    2.48
  -2  -7   7   48.32    3.19
   2   7  -6   38.51    2.36
   2   7  -6   37.83    2.66
  -2  -7   6   36.09    2.00
  -2  -7   6   39.16    2.36
   2   7  -5  131.49    3.81
   2   7  -5  130.53    4.67
  -2  -7   5  135.51    3.17
  -2  -7   5  132.30    3.51
   2   7  -4   31.81    2.72
   2   7  -4   32.63    2.20
  -2  -7   4   30.12    2.26
  -2  -7   4   31.66    1.96
   2   7  -3   35.78    2.22
   2   7  -3   36.51    2.84
  -2  -7   3   33.37    2.04
  -2  -7   3   34.75    3.28
   2   7  -2    2.97    1.41
   2   7  -2    2.93    1.57
  -2  -7   2    3.23    2.38
  -2  -7   2    1.92    1.53
   2   7  -1    3.29    1.54
   2   7  -1    2.56    1.60
  -2  -7   1    3.70    1.49
  -2  -7   1    3.96    2.54
   2   7   0    2.77    1.72
   2   7   0    2.17    2.38
  -2  -7   0    2.18    1.76
  -2  -7   0    3.80    1.50
   2   7   1   26.45    2.00
   2   7   1   26.07    2.41
  -2  -7  -1   26.42    1.90
  -2  -7  -1   25.09    2.43
   2   7   2   49.44    3.07
   2   7   2   48.41    2.26
  -2  -7  -2   51.15    2.95
  -2  -7  -2   49.10    3.08
   2   7   3    7.03    1.58
   2   7   3    5.74    3.81
  -2  -7  -3    7.21    1.47
  -2  -7  -3    0.84    3.76
   2   7   4   37.70    3.31
   2   7   4   31.39    2.94
  -2  -7  -4   37.80    2.67
  -2  -7  -4   32.45    3.19
   2   7   5   84.50    6.39
   2   7   5   73.95    3.99
  -2  -7  -5   75.76    4.23
   2   8 -13    1.96    3.33
   2   8 -13    0.24    3.18
  -2  -8  13    3.21    3.78
  -2  -8  13    1.99    3.18
   2   8 -12    3.11    2.03
   2   8 -12    0.04    1.96
  -2  -8  12    1.50    3.16
  -2  -8  12    3.07    2.17
   2   8 -11   -0.03    1.70
   2   8 -11    0.02    1.80
  -2  -8  11    1.84    1.83
  -2  -8  11    0.98    1.83
   2   8 -10   -0.03    1.69
   2   8 -10    5.58    2.04
  -2  -8  10    7.07    1.97
  -2  -8  10    4.69    3.22
   2   8  -9    2.44    2.47
   2   8  -9    1.51    3.03
  -2  -8   9    2.14    1.95
  -2  -8   9    2.68    1.77
   2   8  -8   36.23    3.09
   2   8  -8   32.49    2.68
  -2  -8   8   31.96    2.36
  -2  -8   8   34.09    2.66
   2   8  -7   39.12    2.67
   2   8  -7   32.42    2.06
  -2  -8   7   36.65    2.59
  -2  -8   7   37.23    3.37
   2   8  -6   34.30    2.05
   2   8  -6   31.99    2.55
  -2  -8   6   34.85    2.55
  -2  -8   6   33.25    2.24
   2   8  -5   75.92    4.49
   2   8  -5   69.44    2.57
  -2  -8   5   74.27    3.07
  -2  -8   5   72.40    3.83
   2   8  -4   32.77    2.15
   2   8  -4   37.56    2.64
  -2  -8   4   38.58    2.34
  -2  -8   4   40.26    2.51
   2   8  -3   47.07    3.49
   2   8  -3   45.66    2.66
  -2  -8   3   45.20    2.49
  -2  -8   3   45.97    2.59
   2   8  -2  151.93    3.96
   2   8  -2  144.80    3.78
  -2  -8   2  148.41    5.13
  -2  -8   2  145.16    5.03
   2   8  -1   58.72    2.84
   2   8  -1   55.90    4.01
  -2  -8   1   55.00    2.92
  -2  -8   1   54.46    2.60
   2   8   0   22.96    2.55
   2   8   0   28.53    2.30
  -2  -8   0   29.33    3.94
  -2  -8   0   28.45    2.19
   2   8   1   -0.26    1.86
  -2  -8  -1    0.83    1.86
  -2  -8  -1    0.58    2.22
   2   8   2   12.84    2.81
   2   8   2   17.96    3.22
  -2  -8  -2   16.95    1.94
  -2  -8  -2   15.74    4.31
   2   8   3   11.71    4.88
   2   8   3   18.38    3.09
  -2  -8  -3    7.63    2.88
  -2  -8  -3   14.64    2.99
   2   8   4    3.96    2.72
  -2  -8  -4   -1.16    2.60
   2   9 -12   46.98    4.91
   2   9 -12   43.99    3.04
  -2  -9  12   42.31    3.45
  -2  -9  12   38.32    3.26
   2   9 -11   33.91    4.03
   2   9 -11   35.27    4.68
  -2  -9  11   31.34    4.67
  -2  -9  11   29.73    4.57
   2   9 -10  133.52    4.53
   2   9 -10  125.86    3.83
  -2  -9  10  124.53    5.82
  -2  -9  10  140.04    4.48
   2   9  -9   85.01    3.85
   2   9  -9   83.04    4.36
  -2  -9   9   85.87    4.94
  -2  -9   9   82.35    3.72
   2   9  -8   66.00    2.77
   2   9  -8   66.40    5.14
  -2  -9   8   64.48    3.04
  -2  -9   8   63.27    3.41
   2   9  -7    1.54    1.54
   2   9  -7   -0.20    2.09
  -2  -9   7    0.69    1.75
  -2  -9   7    1.10    2.03
   2   9  -6  156.07    4.60
   2   9  -6  152.74    4.98
  -2  -9   6  157.85    5.50
  -2  -9   6  148.79    4.50
   2   9  -5   13.18    2.03
   2   9  -5   16.89    4.02
  -2  -9   5   13.05    2.20
  -2  -9   5   18.88    2.46
   2   9  -4    4.27    1.91
   2   9  -4    8.23    3.57
  -2  -9   4    6.89    3.28
  -2  -9   4    4.80    3.48
   2   9  -3  200.47    4.74
   2   9  -3  209.47    6.59
  -2  -9   3  204.81    5.03
  -2  -9   3  202.83    4.94
   2   9  -2  116.85    5.37
   2   9  -2  135.54    5.59
  -2  -9   2  126.69    5.65
  -2  -9   2  123.92    5.28
   2   9  -1   18.35    2.49
   2   9  -1   12.66    3.99
  -2  -9   1   15.88    3.55
  -2  -9   1   12.53    2.69
   2   9   0   11.53    3.62
   2   9   0    9.82    4.13
  -2  -9   0    8.09    2.74
  -2  -9   0   10.69    3.35
   2   9   1   26.39    3.27
   2   9   1   26.76    2.59
  -2  -9  -1   28.05    3.61
  -2  -9  -1   29.31    4.82
   2   9   2    4.61    2.84
   2   9   2    4.67    2.06
  -2  -9  -2    2.34    1.88
  -2  -9  -2    2.94    2.76
   2  10 -11   26.63    2.78
   2  10 -11   26.01    5.15
  -2 -10  11   23.43    3.18
  -2 -10  11   23.78    3.11
   2  10 -10    2.78    3.35
   2  10 -10    4.47    2.73
  -2 -10  10    3.11    2.39
  -2 -10  10    4.97    2.56
   2  10  -9   73.87    3.27
   2  10  -9   77.61    4.11
  -2 -10   9   78.72    3.71
  -2 -10   9   77.84    4.02
   2  10  -8    3.28    4.22
   2  10  -8    3.50    2.08
  -2 -10   8    7.84    2.33
  -2 -10   8    3.11    4.08
   2  10  -7   30.12    3.21
   2  10  -7   21.85    2.51
  -2 -10   7   27.56    4.21
  -2 -10   7   29.12    3.04
   2  10  -6    0.55    2.11
   2  10  -6   -0.08    1.61
  -2 -10   6    0.00    1.82
  -2 -10   6    0.57    2.00
   2  10  -5    3.66    2.40
   2  10  -5    1.81    1.88
  -2 -10   5   -0.01    2.08
  -2 -10   5    1.44    2.23
   2  10  -4    1.97    2.43
   2  10  -4    4.06    3.35
  -2 -10   4    2.51    3.66
  -2 -10   4    2.10    3.64
   2  10  -3   56.29    3.32
   2  10  -3   58.10    3.59
  -2 -10   3   54.68    3.52
  -2 -10   3   52.08    3.38
   2  10  -2    4.50    2.53
   2  10  -2    7.14    2.60
  -2 -10   2    6.90    2.65
  -2 -10   2    5.18    2.34
   2  10  -1   -0.39    2.26
  -2 -10   1    0.28    3.66
  -2 -10   1   -1.20    3.08
   2  10   0   23.98    3.31
   2  10   0   13.27    2.86
  -2 -10   0   13.13    4.02
  -2 -10   0   22.92    3.30
   2  11 -10    2.24    4.31
   2  11 -10    0.29    2.11
  -2 -11  10    4.37    3.81
  -2 -11  10   -0.42    2.59
   2  11  -9    1.70    2.82
   2  11  -9    1.31    3.34
  -2 -11   9    0.90    3.87
  -2 -11   9    1.72    4.22
   2  11  -8   14.76    3.38
   2  11  -8   19.38    2.69
  -2 -11   8   19.33    2.99
  -2 -11   8   10.17    5.15
   2  11  -7    9.20    4.42
  -2 -11   7   38.22    3.35
  -2 -11   7   35.96    5.50
   2  11  -6   28.98    2.91
   2  11  -6   27.52    3.55
  -2 -11   6   26.43    3.23
  -2 -11   6   26.10    3.44
   2  11  -5   22.81    2.91
   2  11  -5   22.84    3.55
  -2 -11   5   29.66    3.19
  -2 -11   5   21.73    3.35
   2  11  -4   24.19    3.40
   2  11  -4   21.04    3.00
  -2 -11   4   19.02    5.00
  -2 -11   4   18.18    4.94
   2  11  -3   -0.42    3.92
   2  11  -3    1.38    4.16
  -2 -11   3    2.31    2.67
  -2 -11   3    2.81    2.44
   2  11  -2   65.03    4.04
   2  11  -2   53.61    6.02
  -2 -11   2   60.22    4.32
  -2 -11   2   56.93    3.71
   3 -12   1    5.30    4.44
   3 -12   1   -0.02    2.23
  -3  12  -1    0.63    4.20
  -3  12  -1    1.43    2.63
   3 -12   2   75.64    6.58
   3 -12   2   75.17    3.87
  -3  12  -2   82.41    4.31
  -3  12  -2   82.65    4.43
   3 -12   3   94.42    4.69
   3 -12   3   99.20    4.21
  -3  12  -3  104.87    4.43
  -3  12  -3  108.15    4.68
   3 -12   4    1.65    2.87
   3 -12   4    4.30    2.50
  -3  12  -4    2.86    2.56
  -3  12  -4    4.60    2.91
   3 -12   5  124.29    4.56
   3 -12   5  125.24    7.02
  -3  12  -5  124.75    6.40
  -3  12  -5  126.49    4.98
   3 -12   6   35.64    3.69
   3 -12   6   40.95    3.30
  -3  12  -6   32.07    3.78
  -3  12  -6   35.75    3.18
   3 -12   7   49.29    3.46
   3 -12   7   51.86    3.89
  -3  12  -7   46.17    3.56
  -3  12  -7   46.96    5.93
   3 -12   8    0.28    1.98
   3 -12   8    0.74    2.33
  -3  12  -8   -0.24    2.37
  -3  12  -8   -0.04    2.07
   3 -12   9   36.59    3.37
   3 -12   9   44.19    3.95
  -3  12  -9   40.17    5.07
  -3  12  -9   40.70    5.82
   3 -11  -1   46.50    5.75
   3 -11  -1   42.44    3.00
  -3  11   1   42.04    3.74
  -3  11   1   45.30    5.15
   3 -11   0  141.07    5.30
   3 -11   0  148.51    4.36
  -3  11   0  146.62    4.93
  -3  11   0  145.17    5.11
   3 -11   1    8.56    3.81
   3 -11   1    9.88    2.89
  -3  11  -1   11.44    2.79
  -3  11  -1   10.06    2.78
   3 -11   2   94.02    4.25
   3 -11   2   95.45    3.77
  -3  11  -2  100.98    4.18
  -3  11  -2   98.40    3.99
   3 -11   3   33.10    3.22
   3 -11   3   28.06    2.79
  -3  11  -3   37.33    3.21
  -3  11  -3   32.73    2.99
   3 -11   4  119.99    4.04
   3 -11   4  123.33    6.14
  -3  11  -4  117.07    4.47
  -3  11  -4  121.76    4.04
   3 -11   5   12.36    3.89
   3 -11   5   10.87    2.71
  -3  11  -5   13.32    2.82
  -3  11  -5    7.36    3.88
   3 -11   6   16.04    3.92
   3 -11   6   14.99    2.85
  -3  11  -6   13.94    4.59
  -3  11  -6   17.46    2.51
   3 -11   7   14.47    4.11
   3 -11   7   19.18    2.97
  -3  11  -7   20.33    2.60
  -3  11  -7   19.29    2.93
   3 -11   8   65.82    4.98
   3 -11   8   84.41    5.86
  -3  11  -8   78.38    5.60
  -3  11  -8   69.32    5.12
   3 -11   9    1.07    3.76
   3 -11   9   -0.86    3.11
  -3  11  -9    0.31    2.09
  -3  11  -9    1.41    2.20
   3 -11  10   15.28    3.24
   3 -11  10   17.03    2.65
  -3  11 -10   20.85    3.00
  -3  11 -10   19.81    4.58
   3 -11  11   -1.30    2.41
   3 -11  11    1.05    2.79
  -3  11 -11   -0.27    2.09
  -3  11 -11    0.93    2.02
   3 -10  -3    1.02    2.49
   3 -10  -3    1.11    1.75
  -3  10   3    0.21    2.60
  -3  10   3    2.08    3.20
   3 -10  -2    0.86    2.17
   3 -10  -2   -0.08    1.54
  -3  10   2    0.48    1.81
  -3  10   2   -0.31    2.18
   3 -10  -1    1.31    2.39
   3 -10  -1   -0.03    2.84
  -3  10   1    0.64    3.68
  -3  10   1    3.84    2.11
   3 -10   0   13.92    3.93
   3 -10   0    0.10    2.06
  -3  10   0   10.28    3.83
  -3  10   0   10.62    2.34
   3 -10   1    1.95    1.81
   3 -10   1    1.38    2.20
  -3  10  -1    2.70    3.26
  -3  10  -1    2.69    2.10
   3 -10   2   95.76    3.78
   3 -10   2  102.11    4.72
  -3  10  -2   99.54    3.49
  -3  10  -2  101.49    5.30
   3 -10   3   -0.55    1.84
   3 -10   3    0.10    1.63
  -3  10  -3    0.25    1.84
  -3  10  -3    1.63    1.67
   3 -10   4   58.36    4.23
   3 -10   4   57.03    3.06
  -3  10  -4   52.67    4.11
  -3  10  -4   55.25    3.21
   3 -10   5    8.80    2.08
   3 -10   5    8.92    2.31
  -3  10  -5    8.87    2.09
  -3  10  -5    8.11    2.39
   3 -10   6    1.52    1.78
   3 -10   6    0.79    3.16
  -3  10  -6    2.98    3.24
  -3  10  -6    0.87    1.75
   3 -10   7  139.60    3.99
   3 -10   7  142.94    4.38
  -3  10  -7  147.73    4.30
  -3  10  -7  144.27    4.04
   3 -10   8  116.35    5.04
   3 -10   8  118.86    4.15
  -3  10  -8  109.48    3.76
  -3  10  -8  113.82    3.96
   3 -10   9   32.01    3.17
   3 -10   9   35.00    3.79
  -3  10  -9   31.93    4.32
  -3  10  -9   30.39    2.80
   3 -10  10    1.98    1.84
   3 -10  10    1.20    2.42
  -3  10 -10    1.92    2.15
  -3  10 -10    3.44    3.32
   3 -10  11   45.19    4.04
   3 -10  11   42.88    5.67
  -3  10 -11   41.16    5.11
  -3  10 -11   39.46    3.10
   3 -10  12   20.28    3.68
   3 -10  12   21.35    3.62
  -3  10 -12   22.81    3.30
  -3  10 -12   19.25    2.72
   3  -9  -5    5.99    2.78
   3  -9  -5    2.18    2.84
  -3   9   5    4.34    2.90
  -3   9   5    4.41    1.98
   3  -9  -4    3.42    1.78
   3  -9  -4    5.25    2.60
  -3   9   4    5.54    2.04
  -3   9   4    4.35    2.71
   3  -9  -3    0.46    2.27
   3  -9  -3    1.40    2.05
  -3   9   3   -0.12    1.68
  -3   9   3    0.46    2.11
   3  -9  -2   18.99    2.62
   3  -9  -2   10.79    3.04
  -3   9   2   17.55    3.54
  -3   9   2   23.39    2.68
   3  -9  -1   -1.73    1.85
   3  -9  -1    0.75    2.21
  -3   9   1    0.02    1.80
  -3   9   1   -0.43    1.62
   3  -9   0   71.73    3.79
   3  -9   0   70.22    4.53
  -3   9   0   68.55    3.09
  -3   9   0   73.71    2.98
   3  -9   1   57.80    2.51
   3  -9   1   60.18    2.84
  -3   9  -1   51.47    4.15
  -3   9  -1   56.16    2.77
   3  -9   2   10.59    2.00
   3  -9   2    6.43    1.80
  -3   9  -2   10.76    3.24
  -3   9  -2    9.25    2.97
   3  -9   3    0.47    2.54
   3  -9   3    0.38    1.47
  -3   9  -3    1.62    2.72
  -3   9  -3    0.54    1.50
   3  -9   4   76.29    2.78
   3  -9   4   81.43    3.05
  -3   9  -4   77.88    3.86
  -3   9  -4   77.04    3.07
   3  -9   5    1.56    1.73
   3  -9   5    0.64    1.57
  -3   9  -5    4.25    1.75
  -3   9  -5    0.57    1.61
   3  -9   6   69.23    2.77
   3  -9   6   71.21    3.04
  -3   9  -6   77.38    2.80
  -3   9  -6   74.60    3.06
   3  -9   7   56.23    2.52
   3  -9   7   54.75    4.20
  -3   9  -7   54.25    4.11
  -3   9  -7   57.42    3.78
   3  -9   8   68.10    3.74
   3  -9   8   64.16    3.07
  -3   9  -8   63.58    4.14
  -3   9  -8   67.53    2.89
   3  -9   9   58.76    4.80
   3  -9   9   58.42    2.62
  -3   9  -9   60.62    4.12
  -3   9  -9   58.08    2.99
   3  -9  10    6.08    1.75
   3  -9  10    9.01    3.99
  -3   9 -10    4.26    3.14
  -3   9 -10    6.94    2.27
   3  -9  11   74.31    3.90
   3  -9  11   63.65    2.75
  -3   9 -11   66.64    3.03
  -3   9 -11   73.76    5.21
   3  -9  12   12.36    4.86
   3  -9  12   13.61    1.97
  -3   9 -12   11.70    3.47
  -3   9 -12   12.67    2.86
   3  -8  -6    1.03    2.54
  -3   8   6    3.23    2.72
   3  -8  -5    0.53    2.08
   3  -8  -5   -0.53    2.06
  -3   8   5    1.58    2.19
  -3   8   5    1.13    2.40
   3  -8  -4   51.68    2.26
   3  -8  -4   51.97    3.20
  -3   8   4   55.20    3.26
  -3   8   4   51.62    2.55
   3  -8  -3    6.56    2.44
   3  -8  -3    9.43    2.24
  -3   8   3    9.04    3.55
  -3   8   3    6.77    2.85
   3  -8  -2   55.63    2.29
   3  -8  -2   59.52    2.92
  -3   8   2   61.80    2.94
  -3   8   2   59.79    2.57
   3  -8  -1   18.50    3.47
   3  -8  -1   25.39    1.86
  -3   8   1   27.17    2.27
  -3   8   1   28.63    3.23
   3  -8   0  277.28    5.23
   3  -8   0  274.37    4.77
  -3   8   0  273.95    6.20
  -3   8   0  276.40    6.13
   3  -8   1  159.88    4.47
   3  -8   1  164.36    3.87
  -3   8  -1  167.58    3.84
  -3   8  -1  170.38    3.78
   3  -8   2    6.35    1.54
   3  -8   2    6.97    1.71
  -3   8  -2    6.86    2.50
  -3   8  -2    6.48    2.81
   3  -8   3  429.32    7.43
   3  -8   3  437.78    6.74
  -3   8  -3  443.13    7.98
  -3   8  -3  441.41    7.48
   3  -8   4   58.46    2.27
   3  -8   4   59.07    2.47
  -3   8  -4   59.88    2.60
  -3   8  -4   55.56    2.22
   3  -8   5    2.45    1.41
   3  -8   5    2.80    2.49
  -3   8  -5    2.62    2.55
  -3   8  -5    3.11    1.37
   3  -8   6   16.85    1.69
   3  -8   6   16.17    1.98
  -3   8  -6   14.65    1.76
  -3   8  -6   14.68    1.92
   3  -8   7    0.34    1.30
   3  -8   7    1.97    2.47
  -3   8  -7    1.74    1.47
  -3   8  -7    1.03    2.22
   3  -8   8   56.11    3.15
   3  -8   8   53.70    4.04
  -3   8  -8   53.39    2.43
  -3   8  -8   55.56    2.53
   3  -8   9   65.81    2.35
   3  -8   9   66.80    4.47
  -3   8  -9   59.68    2.56
  -3   8  -9   69.38    2.94
   3  -8  10   25.03    1.84
   3  -8  10   26.03    2.72
  -3   8 -10   22.59    3.13
  -3   8 -10   25.65    2.55
   3  -8  11   -1.64    3.33
   3  -8  11   -0.96    1.28
  -3   8 -11   -0.14    1.50
  -3   8 -11   -1.70    1.95
   3  -8  12    5.54    2.45
   3  -8  12    1.21    1.40
  -3   8 -12    2.33    2.46
  -3   8 -12    1.27    1.63
   3  -8  13    2.79    2.75
  -3   8 -13    1.41    2.59
   3  -7  -7   23.28    4.76
  -3   7   7   22.88    5.17
   3  -7  -6    2.27    1.97
   3  -7  -6    0.90    2.15
  -3   7   6    2.26    2.27
  -3   7   6    1.64    1.39
   3  -7  -5   17.53    2.35
   3  -7  -5   19.52    2.42
  -3   7   5    8.11    2.71
  -3   7   5   17.85    2.55
   3  -7  -4  102.75    3.48
   3  -7  -4   96.72    2.59
  -3   7   4  100.05    3.82
  -3   7   4  104.63    3.50
   3  -7  -3   46.38    2.73
   3  -7  -3   51.76    3.81
  -3   7   3   49.70    3.85
  -3   7   3   49.74    2.20
   3  -7  -2  231.00    4.57
   3  -7  -2  229.43    4.02
  -3   7   2  237.81    5.19
  -3   7   2  237.49    5.64
   3  -7  -1   24.63    1.92
   3  -7  -1   25.00    1.60
  -3   7   1   24.01    1.96
  -3   7   1   25.13    1.85
   3  -7   0   48.06    2.79
   3  -7   0   45.60    2.15
  -3   7   0   44.43    2.11
  -3   7   0   54.29    2.25
   3  -7   1   27.73    2.48
   3  -7   1   27.52    2.79
  -3   7  -1   25.52    1.91
  -3   7  -1   27.38    1.78
   3  -7   2  236.26    4.04
   3  -7   2  237.31    5.06
  -3   7  -2  233.78    4.02
  -3   7  -2  237.94    4.30
   3  -7   3   23.08    1.70
   3  -7   3   21.90    2.50
  -3   7  -3   23.89    1.59
  -3   7  -3   25.51    2.83
   3  -7   4   25.90    2.51
   3  -7   4   20.72    1.74
  -3   7  -4   23.46    1.86
  -3   7  -4   25.26    1.64
   3  -7   5   48.50    3.15
   3  -7   5   50.09    2.80
  -3   7  -5   50.22    1.99
  -3   7  -5   47.64    3.22
   3  -7   6  288.60    5.38
   3  -7   6  280.19    4.87
  -3   7  -6  280.45    4.67
   3  -7   7   43.23    3.25
   3  -7   7   44.83    1.83
  -3   7  -7   39.98    2.89
  -3   7  -7   46.05    2.10
   3  -7   8   31.13    1.67
   3  -7   8   31.38    3.33
  -3   7  -8   29.49    3.03
  -3   7  -8   27.55    1.84
   3  -7   9   10.50    1.35
   3  -7   9    9.87    2.03
  -3   7  -9   10.35    1.51
  -3   7  -9    9.75    1.94
   3  -7  10    7.51    2.05
   3  -7  10    4.74    1.24
  -3   7 -10    4.92    1.45
  -3   7 -10    7.09    3.15
   3  -7  11   11.33    1.41
   3  -7  11   13.51    2.55
  -3   7 -11   12.41    1.59
  -3   7 -11   12.04    2.40
   3  -7  12   12.54    4.51
  -3   7 -12   20.18    2.86
   3  -7  13    1.32    4.19
  -3   7 -13    1.99    4.10
  -3   6   8   28.05    3.28
   3  -6  -7   11.83    4.00
   3  -6  -7   16.62    2.08
  -3   6   7    8.05    3.76
  -3   6   7   23.33    4.27
   3  -6  -6   15.64    1.35
   3  -6  -6   17.37    2.32
  -3   6   6   16.40    3.78
  -3   6   6   17.44    1.54
   3  -6  -5   75.34    2.90
   3  -6  -5   68.17    2.01
  -3   6   5   69.71    2.97
  -3   6   5   67.88    3.01
   3  -6  -4    1.57    1.57
   3  -6  -4    1.12    1.50
  -3   6   4    2.33    1.55
  -3   6   4    1.81    1.16
   3  -6  -3   71.04    3.44
   3  -6  -3   66.23    1.92
  -3   6   3   68.79    3.59
  -3   6   3   70.93    2.16
   3  -6  -2    4.37    2.23
   3  -6  -2    2.05    1.68
  -3   6   2    3.46    1.40
  -3   6   2    4.43    1.99
   3  -6  -1    3.29    1.66
   3  -6  -1    2.23    1.30
  -3   6   1    2.63    1.23
  -3   6   1    2.72    1.22
   3  -6   0    5.40    1.27
   3  -6   0    5.73    1.78
  -3   6   0    6.17    1.26
  -3   6   0    6.43    1.32
   3  -6   1   15.13    1.30
   3  -6   1   15.40    1.38
  -3   6  -1   16.18    1.33
  -3   6  -1   13.22    1.44
   3  -6   2    1.60    1.47
   3  -6   2   -0.46    0.97
  -3   6  -2    0.99    1.45
  -3   6  -2    0.65    1.65
   3  -6   3    5.56    1.09
   3  -6   3    4.41    1.18
  -3   6  -3    4.29    1.25
  -3   6  -3    5.15    1.07
   3  -6   4  102.28    2.30
   3  -6   4  102.80    2.43
  -3   6  -4  100.39    2.99
  -3   6  -4  102.64    2.50
   3  -6   5  317.00    4.62
   3  -6   5  313.77    4.78
  -3   6  -5  308.02    4.57
  -3   6  -5  310.49    4.76
   3  -6   6  303.77    4.49
   3  -6   6  309.07    4.90
  -3   6  -6  306.16    4.72
  -3   6  -6  298.62    4.69
   3  -6   7  147.59    3.40
   3  -6   7  147.80    4.27
  -3   6  -7  150.75    4.05
  -3   6  -7  142.71    2.92
   3  -6   8    4.43    2.59
   3  -6   8    6.44    1.07
  -3   6  -8    7.66    1.21
  -3   6  -8    5.86    1.53
   3  -6   9  206.96    3.41
   3  -6   9  212.16    4.50
  -3   6  -9  204.82    4.38
  -3   6  -9  209.81    4.40
   3  -6  10   29.03    2.00
   3  -6  10   29.21    3.74
  -3   6 -10   26.80    1.51
  -3   6 -10   25.23    2.43
   3  -6  11   17.33    2.54
  -3   6 -11   14.86    1.99
  -3   6 -11   20.30    3.82
   3  -6  12    5.35    2.53
  -3   6 -12    6.46    3.83
   3  -6  13  122.26    4.96
   3  -6  13  116.87    4.83
  -3   6 -13  117.49    4.78
  -3   5   9    0.50    2.31
  -3   5   8   17.70    2.77
  -3   5   8   19.18    2.40
   3  -5  -7   20.28    1.27
   3  -5  -7   23.03    2.29
  -3   5   7   25.07    2.54
  -3   5   7   22.77    2.21
  -3   5   7   19.04    1.41
   3  -5  -6    8.38    2.93
   3  -5  -6   13.81    1.14
  -3   5   6   10.24    3.26
  -3   5   6   13.77    1.90
   3  -5  -5    0.25    0.81
   3  -5  -5    0.59    1.30
  -3   5   5    1.02    1.39
  -3   5   5    0.90    1.45
   3  -5  -4   31.69    1.34
   3  -5  -4   29.56    1.82
  -3   5   4   27.52    2.90
  -3   5   4   32.81    2.15
   3  -5  -3   65.18    2.93
   3  -5  -3   63.70    2.32
  -3   5   3   65.72    3.06
  -3   5   3   70.00    1.91
   3  -5  -2   47.45    1.80
   3  -5  -2   50.44    1.54
  -3   5   2   55.52    1.88
  -3   5   2   53.08    2.40
   3  -5  -1  144.89    2.71
   3  -5  -1  148.25    2.59
  -3   5   1  148.46    2.74
  -3   5   1  155.30    2.76
   3  -5   0  293.22    4.15
   3  -5   0  294.08    4.07
  -3   5   0  296.86    4.15
  -3   5   0  302.50    4.26
   3  -5   1 1099.34   12.24
   3  -5   1 1115.00   12.76
  -3   5  -1 1146.85   12.57
  -3   5  -1 1117.05   13.05
   3  -5   2  217.63    3.25
   3  -5   2  218.11    3.28
  -3   5  -2  223.11    3.22
  -3   5  -2  219.66    3.36
   3  -5   3   61.23    1.59
   3  -5   3   58.47    1.62
  -3   5  -3   63.98    1.58
  -3   5  -3   61.50    1.69
   3  -5   4  509.09    6.93
   3  -5   4  512.59    6.26
  -3   5  -4  515.68    6.83
  -3   5  -4  500.33    6.88
   3  -5   5   40.98    1.59
   3  -5   5   42.04    1.40
  -3   5  -5   41.36    1.52
  -3   5  -5   38.47    1.50
   3  -5   6   71.70    1.71
   3  -5   6   76.43    2.14
  -3   5  -6   72.17    1.87
  -3   5  -6   76.54    2.08
   3  -5   7    1.06    0.77
   3  -5   7    1.48    1.26
  -3   5  -7    2.58    0.92
  -3   5  -7    2.55    1.90
   3  -5   8  433.52    5.46
   3  -5   8  423.32    7.39
  -3   5  -8  430.88    6.51
  -3   5  -8  404.89    5.41
   3  -5   9   17.52    1.48
   3  -5   9   20.35    2.03
  -3   5  -9   17.29    1.71
  -3   5  -9   21.09    3.05
   3  -5  10   46.05    2.58
   3  -5  10   39.56    1.65
  -3   5 -10   41.64    2.68
  -3   5 -10   39.75    1.91
   3  -5  11    1.09    1.97
  -3   5 -11    1.98    1.98
   3  -5  12    6.14    2.64
   3  -5  12    4.87    2.49
  -3   5 -12    4.20    2.54
   3  -5  13   17.20    3.18
   3  -5  13   13.64    3.28
  -3   5 -13    9.33    3.06
  -3   4  10   26.11    3.23
  -3   4   9    0.00    2.40
  -3   4   8    6.40    2.80
  -3   4   8   -0.40    3.16
  -3   4   8    2.03    1.38
  -3   4   8    2.56    0.86
   3  -4  -7   68.39    2.70
   3  -4  -7   66.51    2.19
  -3   4   7   70.50    4.06
  -3   4   7   71.61    3.68
  -3   4   7   68.06    2.33
   3  -4  -6   97.45    1.99
   3  -4  -6   97.11    2.76
  -3   4   6   98.70    2.95
  -3   4   6   99.20    2.69
  -3   4   6   95.81    2.08
   3  -4  -5   18.03    1.05
   3  -4  -5   20.46    2.41
  -3   4   5   20.03    2.68
  -3   4   5   19.33    1.17
   3  -4  -4   38.70    1.78
   3  -4  -4   39.31    1.69
  -3   4   4   39.85    1.40
  -3   4   4   42.71    1.84
   3  -4  -3  113.83    2.07
   3  -4  -3  114.94    2.36
  -3   4   3  118.86    2.73
  -3   4   3  121.45    3.13
   3  -4  -2  324.78    4.40
   3  -4  -2  324.45    4.65
  -3   4   2  334.36    4.39
  -3   4   2  338.77    4.52
   3  -4  -1   14.43    0.96
   3  -4  -1   14.55    0.94
  -3   4   1   13.92    1.01
  -3   4   1   13.92    0.96
   3  -4   0    4.16    1.26
   3  -4   0    2.83    1.18
  -3   4   0    5.02    0.85
  -3   4   0    3.75    0.74
   3  -4   1  346.92    4.67
   3  -4   1  347.96    4.34
  -3   4  -1  346.33    4.40
  -3   4  -1  349.03    4.58
   3  -4   2  551.93    6.31
   3  -4   2  555.34    6.35
  -3   4  -2  562.04    6.50
  -3   4  -2  559.87    6.30
   3  -4   3   30.94    1.14
   3  -4   3   32.79    1.11
  -3   4  -3   34.93    1.10
  -3   4  -3   32.54    1.18
   3  -4   4    8.30    0.79
   3  -4   4    9.72    1.43
  -3   4  -4    8.48    0.90
  -3   4  -4    9.76    0.84
   3  -4   5    2.69    1.05
   3  -4   5    3.57    0.93
  -3   4  -5    2.25    0.91
  -3   4  -5    1.83    0.78
   3  -4   6  157.14    2.96
   3  -4   6  168.09    2.84
  -3   4  -6  158.94    2.51
  -3   4  -6  161.33    2.99
   3  -4   7   41.22    1.53
   3  -4   7   45.24    1.90
  -3   4  -7   42.05    1.26
  -3   4  -7   41.54    2.70
   3  -4   8   30.92    2.93
   3  -4   8   28.59    0.93
  -3   4  -8   29.79    1.91
  -3   4  -8   29.77    1.07
   3  -4   9   29.75    2.11
   3  -4   9   27.15    1.16
  -3   4  -9   28.55    1.35
  -3   4  -9   33.56    2.21
   3  -4  10   28.70    2.34
  -3   4 -10   26.04    3.64
   3  -4  11   21.23    2.56
   3  -4  11   23.14    4.26
  -3   4 -11   18.97    4.00
   3  -4  12   14.31    4.52
   3  -4  12   10.62    4.27
  -3   3  11    0.10    3.43
  -3   3  10   33.02    3.02
  -3   3   9    0.00    2.13
  -3   3   9   11.75    2.91
  -3   3   8   -0.54    1.44
  -3   3   8   -0.03    1.01
  -3   3   8    0.20    0.99
  -3   3   8    2.59    2.02
   3  -3  -7   23.02    1.04
  -3   3   7   23.27    1.58
  -3   3   7   25.39    1.95
  -3   3   7   24.14    1.72
  -3   3   7   24.90    1.08
   3  -3  -6  295.21    4.79
   3  -3  -6  298.04    4.42
  -3   3   6  303.44    4.99
  -3   3   6  314.35    4.16
  -3   3   6  301.33    4.66
   3  -3  -5   -0.64    1.48
   3  -3  -5    0.45    0.64
  -3   3   5    2.32    1.03
  -3   3   5    0.24    1.06
   3  -3  -4   92.64    1.70
   3  -3  -4   97.01    2.04
  -3   3   4   94.50    2.75
  -3   3   4   96.59    1.82
   3  -3  -3   98.46    2.14
   3  -3  -3   97.20    2.30
  -3   3   3  102.45    1.96
  -3   3   3  101.66    1.82
   3  -3  -2   98.26    2.15
   3  -3  -2  103.82    1.77
  -3   3   2  105.45    1.83
  -3   3   2  106.02    2.23
   3  -3  -1  234.99    2.94
   3  -3  -1  237.27    3.10
  -3   3   1  236.10    3.11
  -3   3   1  237.46    2.97
   3  -3   0  192.34    2.45
   3  -3   0  196.59    3.03
  -3   3   0  190.23    2.62
  -3   3   0  192.01    2.71
   3  -3   1  193.28    2.61
   3  -3   1  191.11    2.75
  -3   3  -1  195.37    3.03
  -3   3  -1  195.89    2.44
   3  -3   2  858.94    9.31
   3  -3   2  836.93    8.71
  -3   3  -2  844.61    9.23
  -3   3  -2  843.55    8.98
   3  -3   3  547.34    6.31
   3  -3   3  532.42    5.98
  -3   3  -3  527.44    5.88
  -3   3  -3  545.87    6.07
   3  -3   4   11.10    0.68
   3  -3   4   10.98    0.89
  -3   3  -4   11.16    0.85
  -3   3  -4   10.80    1.09
   3  -3   5   15.50    1.01
   3  -3   5   17.58    1.13
  -3   3  -5   16.76    1.12
  -3   3  -5   17.63    1.15
   3  -3   6  455.13    4.97
   3  -3   6  435.50    5.88
  -3   3  -6  435.37    5.26
  -3   3  -6  445.02    6.67
   3  -3   7  121.67    2.76
   3  -3   7  120.37    1.67
  -3   3  -7  117.15    1.76
  -3   3  -7  126.19    2.87
   3  -3   8  165.26    4.41
   3  -3   8  155.79    2.07
  -3   3  -8  155.62    2.20
  -3   3  -8  167.51    3.57
   3  -3   9    6.18    2.56
   3  -3   9    2.86    1.80
  -3   3  -9    2.59    1.66
   3  -3  10   32.99    2.49
   3  -3  10   39.20    2.73
  -3   3 -10   36.84    2.59
   3  -3  11    1.85    2.03
   3  -3  11    1.71    2.25
   3  -3  12   22.13    3.01
   3  -3  12   21.20    3.27
  -3   2  11   62.49    3.69
  -3   2  11   71.04    3.34
  -3   2  10    0.04    2.20
  -3   2  10    8.15    1.92
  -3   2   9   16.30    1.38
  -3   2   9   22.62    3.34
  -3   2   9   18.82    2.98
  -3   2   9   16.83    1.29
  -3   2   8    1.37    1.51
  -3   2   8    2.82    1.04
  -3   2   8    2.30    2.06
  -3   2   8    1.21    1.13
  -3   2   7  275.78    4.72
  -3   2   7  280.77    3.80
  -3   2   7  287.24    4.16
  -3   2   7  283.91    5.25
   3  -2  -6  445.24    5.33
  -3   2   6  465.08    7.08
  -3   2   6  470.82    5.54
  -3   2   6  460.85    6.70
  -3   2   6  455.22    5.48
   3  -2  -5    5.96    0.70
   3  -2  -5    5.82    0.96
  -3   2   5    8.33    1.05
  -3   2   5    8.33    0.73
  -3   2   5    6.76    0.89
   3  -2  -4   75.19    1.82
   3  -2  -4   74.93    1.98
  -3   2   4   77.98    1.47
  -3   2   4   80.05    2.13
   3  -2  -3   36.92    1.02
   3  -2  -3   37.87    1.34
  -3   2   3   36.84    1.02
  -3   2   3   37.59    1.42
   3  -2  -2  816.91    8.21
   3  -2  -2  820.23    8.65
  -3   2   2  836.57    8.66
  -3   2   2  831.86    8.74
   3  -2  -1  475.07    4.94
   3  -2  -1  473.63    5.23
  -3   2   1  482.92    4.81
  -3   2   1  465.29    5.17
   3  -2   0  179.42    2.21
   3  -2   0  177.87    2.70
  -3   2   0  177.65    2.70
  -3   2   0  179.75    2.14
   3  -2   1  554.01    5.73
   3  -2   1  561.43    5.96
  -3   2  -1  548.69    5.86
  -3   2  -1  567.67    5.79
   3  -2   2   35.74    0.87
   3  -2   2   34.14    0.83
  -3   2  -2   33.15    1.12
  -3   2  -2   33.29    0.87
   3  -2   3  381.54    4.43
   3  -2   3  394.72    4.55
  -3   2  -3  373.62    4.17
  -3   2  -3  390.34    4.52
   3  -2   4  806.15    8.32
   3  -2   4  780.37    9.04
  -3   2  -4  767.27    8.05
  -3   2  -4  792.18    8.80
   3  -2   5   63.41    1.67
   3  -2   5   67.60    1.06
  -3   2  -5   66.46    1.75
  -3   2  -5   64.43    1.34
   3  -2   6   18.48    0.70
   3  -2   6   16.22    1.32
  -3   2  -6   16.77    1.36
  -3   2  -6   17.20    0.79
   3  -2   7  175.24    3.41
   3  -2   7  178.16    3.64
  -3   2  -7  158.56    1.79
  -3   2  -7  177.11    3.52
   3  -2   8  115.71    3.03
   3  -2   8  119.53    3.22
  -3   2  -8  114.80    3.10
   3  -2   9    6.63    1.82
   3  -2   9    7.06    1.97
   3  -2  10   35.00    2.88
   3  -2  10   32.71    3.85
   3  -2  11   63.31    5.43
   3  -2  11   60.24    3.36
   3  -2  12   39.73    3.47
   3  -2  12   37.85    5.76
  -3   1  12   -0.88    1.95
  -3   1  12    0.02    2.21
  -3   1  11    0.02    3.67
  -3   1  11    9.46    2.09
  -3   1  10   39.03    3.43
  -3   1  10   39.95    2.57
  -3   1   9  145.20    3.58
  -3   1   9  127.78    2.79
  -3   1   9  135.55    2.63
  -3   1   9  144.35    3.36
  -3   1   8   11.15    0.81
  -3   1   8   10.59    1.38
  -3   1   8   13.08    1.40
  -3   1   8   14.26    2.44
  -3   1   7   36.76    1.54
  -3   1   7   38.71    1.55
  -3   1   7   32.61    1.19
  -3   1   7   35.07    1.70
  -3   1   6   86.88    2.15
  -3   1   6   85.12    2.36
  -3   1   6   85.33    1.60
  -3   1   6   82.64    1.99
  -3   1   5  176.46    2.82
  -3   1   5  173.76    2.54
  -3   1   5  174.15    2.89
  -3   1   5  172.82    2.65
   3  -1  -4  134.95    2.35
  -3   1   4  135.55    1.99
  -3   1   4  140.55    2.06
  -3   1   4  142.36    2.26
  -3   1   4  136.69    2.49
   3  -1  -3  261.11    2.90
   3  -1  -3  268.03    3.63
  -3   1   3  276.34    3.30
  -3   1   3  269.25    3.33
  -3   1   3  268.76    3.09
   3  -1  -2 1627.14   16.68
   3  -1  -2 1689.17   15.49
  -3   1   2 1707.59   15.88
  -3   1   2 1661.13   16.65
   3  -1  -1 1903.66   16.84
   3  -1  -1 1881.13   18.65
  -3   1   1 1917.97   16.91
  -3   1   1 1873.02   18.58
   3  -1   0  598.77    5.47
   3  -1   0  601.61    6.56
  -3   1   0  585.65    6.15
  -3   1   0  610.95    5.54
   3  -1   1   74.52    1.25
   3  -1   1   71.43    1.02
  -3   1  -1   72.97    1.23
  -3   1  -1   73.20    1.03
   3  -1   2   70.59    1.47
   3  -1   2   74.64    1.19
  -3   1  -2   72.14    1.16
  -3   1  -2   73.78    1.51
   3  -1   3  538.76    6.03
   3  -1   3  559.53    5.87
  -3   1  -3  545.93    6.44
  -3   1  -3  529.42    5.41
   3  -1   4  126.11    2.61
   3  -1   4  121.74    2.23
  -3   1  -4  120.47    1.53
  -3   1  -4  124.39    2.20
  -3   1  -4  123.03    1.77
   3  -1   5   10.89    1.19
   3  -1   5   10.02    1.69
  -3   1  -5    7.77    1.08
  -3   1  -5    9.18    0.55
   3  -1   6   96.46    2.40
   3  -1   6  101.65    2.56
   3  -1   7  288.35    4.81
   3  -1   7  287.56    5.94
   3  -1   8    8.00    1.70
   3  -1   8    7.55    1.85
   3  -1   9   28.72    2.33
   3  -1   9   26.59    2.56
   3  -1  10    3.17    3.32
   3  -1  10    0.06    1.90
   3  -1  11    4.59    2.38
   3  -1  11    2.07    2.71
  -3   0  12    0.02    3.36
  -3   0  12   -1.31    1.83
  -3   0  11    9.21    2.78
  -3   0  11   -0.01    1.96
  -3   0  10    0.38    1.12
  -3   0  10    0.65    0.62
  -3   0  10    1.32    1.33
  -3   0  10    0.49    2.39
  -3   0   9  102.32    2.31
  -3   0   9  108.93    3.54
  -3   0   9   95.17    1.99
  -3   0   9  101.61    2.84
  -3   0   8    4.16    1.11
  -3   0   8    3.98    1.13
  -3   0   8    2.65    0.84
  -3   0   8    4.96    1.26
  -3   0   7  305.71    4.60
  -3   0   7  306.03    3.92
  -3   0   7  304.29    4.87
  -3   0   7  301.47    5.09
  -3   0   6    0.89    0.91
  -3   0   6    0.51    0.72
  -3   0   6    0.37    1.01
  -3   0   6    0.64    0.66
  -3   0   5  419.50    5.23
  -3   0   5  420.90    5.21
  -3   0   5  414.45    5.03
  -3   0   5  411.59    5.01
  -3   0   4  187.74    2.67
  -3   0   4  184.79    2.89
  -3   0   4  187.36    2.47
  -3   0   4  190.33    2.57
  -3   0   3   15.86    0.60
  -3   0   3   16.51    0.87
  -3   0   3   15.48    0.78
  -3   0   3   16.76    0.55
  -3   0   2  742.05    8.31
  -3   0   2  732.07    8.04
  -3   0   2  790.37    6.69
  -3   0   2  797.05    6.79
  -3   0   1   71.31    1.82
  -3   0   1   71.16    1.31
   3   0   0  744.94    6.80
  -3   0   0  738.42    8.07
  -3   0   0  740.65    7.89
   3   0   1   78.68    1.22
   3   0   1   77.68    1.36
  -3   0  -1   79.52    1.36
  -3   0  -1   76.60    1.24
   3   0   2  278.84    3.44
   3   0   2  274.90    3.31
  -3   0  -2  274.07    3.32
  -3   0  -2  279.56    3.47
   3   0   3  191.95    3.15
   3   0   3  199.52    2.91
  -3   0  -3  191.92    2.42
  -3   0  -3  195.32    2.58
   3   0   4   29.25    1.97
   3   0   4   28.26    1.25
  -3   0  -4   28.02    0.76
   3   0   5  172.63    3.25
   3   0   5  171.30    3.71
  -3   0  -5  164.10    1.90
  -3   0  -5  161.15    1.81
   3   0   6  241.48    4.17
   3   0   6  252.41    4.47
   3   0   7   22.10    2.76
   3   0   7   15.70    3.04
   3   0   8    2.21    1.63
   3   0   8    1.03    1.78
   3   0   9    5.70    3.30
   3   0   9    9.78    3.69
   3   0  10   68.95    3.46
   3   0  10   68.35    3.90
   3   0  11    7.75    3.08
   3   0  11    4.84    2.78
  -3  -1  13    5.25    2.20
  -3  -1  13    0.00    2.47
  -3  -1  12   34.31    2.83
  -3  -1  12   30.53    2.52
  -3  -1  11    1.81    1.48
  -3  -1  11   -0.19    1.63
  -3  -1  10    8.15    1.56
  -3  -1  10    9.34    1.38
  -3  -1  10    7.82    2.41
  -3  -1  10   10.28    2.67
  -3  -1   9   11.81    1.38
  -3  -1   9    9.78    2.08
  -3  -1   9   11.01    2.26
  -3  -1   9    8.60    1.58
  -3  -1   8   23.27    1.35
  -3  -1   8   24.17    1.54
  -3  -1   8   25.37    1.23
  -3  -1   8   21.76    1.49
   3   1  -7   37.16    1.33
  -3  -1   7   37.92    1.20
  -3  -1   7   37.69    1.85
  -3  -1   7   34.69    1.92
  -3  -1   7   39.32    1.38
   3   1  -6  235.17    3.20
  -3  -1   6  246.96    3.27
  -3  -1   6  238.41    3.99
  -3  -1   6  240.34    3.32
  -3  -1   6  241.06    3.27
   3   1  -5   73.04    1.60
   3   1  -5   70.28    2.00
  -3  -1   5   76.58    1.93
  -3  -1   5   72.80    1.28
  -3  -1   5   71.45    2.18
   3   1  -4    5.60    0.79
   3   1  -4    5.39    0.62
  -3  -1   4    6.19    0.84
  -3  -1   4    4.93    0.63
  -3  -1   4    6.54    0.72
   3   1  -3    1.38    0.34
   3   1  -3    1.21    0.69
  -3  -1   3    2.04    1.14
  -3  -1   3    2.39    0.41
   3   1  -2  184.96    2.62
  -3  -1   2  181.75    3.09
  -3  -1   2  189.52    2.00
   3   1  -1   24.01    0.64
   3   1  -1   24.81    1.42
  -3  -1   1   27.13    0.71
  -3  -1   1   25.31    1.00
   3   1   0  111.83    1.80
   3   1   0  110.87    1.75
  -3  -1   0  113.36    1.74
  -3  -1   0  108.80    1.80
   3   1   1  211.89    3.11
   3   1   1  218.30    3.11
  -3  -1  -1  215.33    3.08
  -3  -1  -1  214.19    3.14
   3   1   2  774.43    8.42
   3   1   2  782.92    8.71
   3   1   2  776.77    8.29
  -3  -1  -2  766.07    8.12
  -3  -1  -2  778.34    8.16
  -3  -1  -2  778.35    8.62
   3   1   3  110.59    2.06
   3   1   3  114.40    2.84
  -3  -1  -3  113.80    1.78
  -3  -1  -3  109.28    1.63
   3   1   4   30.60    1.44
   3   1   4   29.83    1.56
  -3  -1  -4   26.98    0.96
  -3  -1  -4   29.99    0.66
   3   1   5   10.42    1.36
   3   1   5    8.99    1.57
  -3  -1  -5   10.02    0.45
  -3  -1  -5    9.68    0.35
   3   1   6   34.29    2.84
   3   1   6   30.45    2.09
   3   1   7   24.29    3.47
   3   1   7   21.15    2.04
   3   1   8   59.51    2.85
   3   1   8   54.66    3.16
   3   1   9   32.76    3.08
   3   1   9   31.00    2.84
   3   1  10   34.30    3.71
   3   1  10   40.77    4.95
  -3  -2  13    1.98    2.20
  -3  -2  13    2.00    1.99
  -3  -2  12   17.53    2.17
  -3  -2  12   17.13    3.63
  -3  -2  11    1.29    0.98
  -3  -2  11    1.74    1.37
  -3  -2  11    1.70    2.33
  -3  -2  11    2.50    2.58
  -3  -2  10    1.08    1.01
  -3  -2  10    1.65    1.34
  -3  -2  10    2.37    2.12
  -3  -2  10    1.35    1.99
   3   2  -9   25.39    2.29
  -3  -2   9   28.24    2.08
  -3  -2   9   29.69    2.47
  -3  -2   9   25.36    1.75
  -3  -2   9   25.48    2.31
   3   2  -8    9.40    1.03
   3   2  -8    9.77    1.11
  -3  -2   8    9.65    0.97
  -3  -2   8    8.56    1.13
  -3  -2   8   10.09    1.81
   3   2  -7   15.40    1.11
   3   2  -7   17.34    1.02
  -3  -2   7   17.09    1.55
  -3  -2   7   18.89    1.90
  -3  -2   7   15.23    1.00
   3   2  -6  111.11    2.75
   3   2  -6  112.58    1.92
  -3  -2   6  116.31    1.97
  -3  -2   6  111.39    2.28
   3   2  -5  236.40    3.43
   3   2  -5  232.71    3.17
  -3  -2   5  239.52    3.00
  -3  -2   5  236.34    3.56
   3   2  -4   35.88    0.79
   3   2  -4   38.22    1.31
  -3  -2   4   36.10    1.13
  -3  -2   4   35.93    1.36
   3   2  -3    0.31    0.31
   3   2  -3    0.54    0.71
  -3  -2   3    0.44    0.58
  -3  -2   3    1.01    0.76
   3   2  -2    2.79    0.63
   3   2  -2    2.50    0.81
  -3  -2   2    2.11    0.87
  -3  -2   2    2.48    0.67
   3   2  -1  790.88    8.35
   3   2  -1  807.02    8.90
  -3  -2   1  813.99    8.58
  -3  -2   1  797.56    8.87
   3   2   0    9.00    1.08
   3   2   0    9.70    0.85
  -3  -2   0    8.51    0.85
  -3  -2   0    7.49    0.69
   3   2   1   18.77    0.91
   3   2   1   18.02    0.99
  -3  -2  -1   18.58    0.96
  -3  -2  -1   16.59    1.36
   3   2   2  175.98    2.95
   3   2   2  184.03    2.92
  -3  -2  -2  183.49    2.91
  -3  -2  -2  181.25    2.60
   3   2   3  252.26    4.06
   3   2   3  252.26    3.81
   3   2   3  251.77    3.16
  -3  -2  -3  248.04    3.54
  -3  -2  -3  245.98    4.56
   3   2   4   21.76    2.52
   3   2   4   19.47    2.17
  -3  -2  -4   16.10    0.92
  -3  -2  -4   20.00    1.08
  -3  -2  -4   12.35    1.52
   3   2   5   31.17    1.99
   3   2   5   28.96    2.68
  -3  -2  -5   27.54    0.80
   3   2   6   18.86    2.13
   3   2   6   15.10    2.91
   3   2   7    0.64    2.27
   3   2   7   -1.38    2.69
   3   2   8    2.26    3.55
   3   2   8    1.61    1.99
   3   2   9    0.75    2.50
   3   2   9    1.55    2.13
   3   2  10    3.82    3.05
   3   2  10    2.70    2.67
  -3  -3  13    9.43    2.43
  -3  -3  13    7.16    3.52
  -3  -3  12   57.85    3.97
  -3  -3  12   46.25    1.99
  -3  -3  12   49.84    1.82
  -3  -3  12   58.02    4.10
   3   3 -11   95.51    4.03
  -3  -3  11   95.19    3.32
  -3  -3  11  105.49    4.04
  -3  -3  11   94.02    2.29
  -3  -3  11  100.53    4.18
   3   3 -10    8.74    1.20
   3   3 -10   10.43    2.27
  -3  -3  10    9.64    1.35
  -3  -3  10    9.95    2.35
  -3  -3  10    8.35    1.75
   3   3  -9  122.60    2.59
   3   3  -9  119.12    2.69
  -3  -3   9  125.36    2.74
  -3  -3   9  123.31    2.49
  -3  -3   9  123.98    2.78
   3   3  -8   27.84    2.17
   3   3  -8   30.03    2.00
  -3  -3   8   28.02    1.63
  -3  -3   8   28.12    1.44
   3   3  -7   18.78    2.08
   3   3  -7   18.49    1.06
  -3  -3   7   19.03    1.47
  -3  -3   7   21.22    1.14
   3   3  -6  146.46    2.71
   3   3  -6  140.51    3.43
  -3  -3   6  147.17    2.87
  -3  -3   6  151.65    2.42
   3   3  -5  583.18    6.82
   3   3  -5  575.70    7.80
  -3  -3   5  595.67    7.06
  -3  -3   5  598.35    8.13
   3   3  -4  464.69    5.98
   3   3  -4  444.54    4.97
  -3  -3   4  463.64    5.28
  -3  -3   4  457.52    6.00
   3   3  -3   39.64    0.98
   3   3  -3   39.79    2.14
  -3  -3   3   39.44    1.04
  -3  -3   3   37.51    1.53
   3   3  -2  712.40    8.37
   3   3  -2  708.45    7.60
  -3  -3   2  707.49    8.37
  -3  -3   2  726.99    7.90
   3   3  -1   10.14    1.03
   3   3  -1    8.61    0.79
  -3  -3   1   10.51    1.08
  -3  -3   1    8.80    0.81
   3   3   0    1.10    0.74
   3   3   0    1.00    1.23
  -3  -3   0    0.37    0.81
  -3  -3   0    0.68    0.72
   3   3   1  164.24    2.65
   3   3   1  163.78    2.90
  -3  -3  -1  163.30    3.25
  -3  -3  -1  163.57    2.81
   3   3   2   88.13    2.31
   3   3   2   95.34    1.87
  -3  -3  -2   91.10    1.89
  -3  -3  -2   91.70    2.24
   3   3   3   84.77    1.67
   3   3   3   83.47    2.49
  -3  -3  -3   83.69    1.70
  -3  -3  -3   84.33    2.41
   3   3   4  150.77    4.16
   3   3   4  156.45    2.30
   3   3   4  157.03    4.62
  -3  -3  -4  151.49    2.29
  -3  -3  -4  157.33    4.42
   3   3   5  155.88    3.91
   3   3   5  156.02    3.56
  -3  -3  -5  147.69    2.02
   3   3   6  102.20    3.55
   3   3   6   91.18    3.20
   3   3   7    1.36    1.83
   3   3   7    0.57    2.06
   3   3   8   -0.44    2.17
   3   3   8    0.00    3.01
   3   3   9    0.55    5.13
   3   3   9   13.17    4.34
   3   4 -13    9.77    2.26
  -3  -4  13    9.21    2.26
  -3  -4  13    9.41    2.31
   3   4 -12   50.17    2.68
  -3  -4  12   50.34    2.79
  -3  -4  12   56.45    2.73
  -3  -4  12   50.23    3.21
  -3  -4  12   51.75    2.01
   3   4 -11    1.60    1.50
   3   4 -11    2.76    1.90
  -3  -4  11    2.29    2.37
  -3  -4  11    0.48    1.77
  -3  -4  11    2.60    1.32
   3   4 -10   94.35    3.49
   3   4 -10   87.81    2.52
  -3  -4  10   89.74    2.65
  -3  -4  10   94.74    2.67
   3   4  -9   98.71    2.57
   3   4  -9   97.64    2.46
  -3  -4   9  102.30    2.73
  -3  -4   9   99.58    3.34
   3   4  -8    1.65    1.91
   3   4  -8    2.78    0.98
  -3  -4   8    2.72    1.66
  -3  -4   8    2.49    1.29
   3   4  -7   88.97    1.96
   3   4  -7   87.95    3.22
  -3  -4   7   87.70    2.53
  -3  -4   7   87.18    2.08
   3   4  -6   12.41    1.40
   3   4  -6   12.51    1.40
  -3  -4   6   11.23    2.31
  -3  -4   6   11.38    1.07
   3   4  -5   -0.16    1.01
   3   4  -5   -0.37    0.94
  -3  -4   5   -0.35    1.07
  -3  -4   5    0.04    1.09
   3   4  -4    5.36    2.03
   3   4  -4    5.91    0.76
  -3  -4   4    5.81    1.32
  -3  -4   4    8.58    1.31
   3   4  -3  220.81    3.73
   3   4  -3  223.06    3.61
  -3  -4   3  227.41    3.27
  -3  -4   3  233.91    4.63
   3   4  -2   74.23    1.72
   3   4  -2   76.72    2.11
  -3  -4   2   72.76    1.74
  -3  -4   2   94.04    2.30
   3   4  -1    3.83    1.52
   3   4  -1    5.13    1.14
  -3  -4   1    3.41    1.52
  -3  -4   1    3.69    1.14
   3   4   0   56.26    2.48
   3   4   0   54.46    1.81
  -3  -4   0   56.04    2.48
  -3  -4   0   54.59    2.54
   3   4   1   21.34    1.32
   3   4   1   20.42    2.40
  -3  -4  -1   23.11    1.36
  -3  -4  -1   20.47    2.25
   3   4   2  171.99    2.94
   3   4   2  168.85    4.53
  -3  -4  -2  170.03    3.57
  -3  -4  -2  175.16    3.47
   3   4   3   96.95    4.08
   3   4   3  104.06    2.10
  -3  -4  -3  101.93    2.69
  -3  -4  -3  103.19    2.86
   3   4   4   15.23    1.50
   3   4   4   11.68    2.04
   3   4   4   15.16    1.79
  -3  -4  -4   15.45    1.91
  -3  -4  -4   13.29    0.98
   3   4   5   31.59    1.49
   3   4   5   36.14    2.68
   3   4   5   35.21    2.32
  -3  -4  -5   34.04    1.47
  -3  -4  -5   33.01    1.44
  -3  -4  -5   33.96    2.54
   3   4   6   -1.19    3.58
   3   4   6    6.18    2.04
   3   4   7    1.30    4.45
   3   4   7   10.80    2.55
   3   4   8   29.86    3.22
   3   4   8   25.76    3.67
   3   5 -13    1.35    1.79
   3   5 -13    0.49    1.36
  -3  -5  13   -1.63    2.97
  -3  -5  13    0.64    1.47
  -3  -5  13    1.81    1.90
   3   5 -12   34.25    3.70
   3   5 -12   38.51    2.18
  -3  -5  12   43.77    3.37
  -3  -5  12   41.84    2.57
   3   5 -11    0.27    1.12
   3   5 -11   -0.78    1.65
  -3  -5  11   -0.52    1.75
  -3  -5  11    0.88    1.83
   3   5 -10    1.44    1.38
   3   5 -10    2.02    2.05
  -3  -5  10    2.31    1.36
  -3  -5  10    1.42    1.46
   3   5  -9   71.56    2.17
   3   5  -9   77.02    2.49
  -3  -5   9   75.67    2.32
  -3  -5   9   66.18    2.56
   3   5  -8  177.00    3.71
   3   5  -8  170.92    3.19
  -3  -5   8  174.44    4.82
  -3  -5   8  182.86    3.39
   3   5  -7   14.78    1.72
   3   5  -7   13.08    1.80
  -3  -5   7   14.38    1.77
  -3  -5   7   15.43    1.35
   3   5  -6    3.84    0.92
   3   5  -6    1.89    2.29
  -3  -5   6    3.40    1.51
  -3  -5   6    4.19    1.08
   3   5  -5  181.85    3.69
   3   5  -5  173.92    3.46
  -3  -5   5  174.23    3.68
  -3  -5   5  174.81    3.08
   3   5  -4   62.82    2.29
   3   5  -4   57.10    2.27
  -3  -5   4   59.53    2.40
  -3  -5   4   59.52    2.29
   3   5  -3    2.92    1.01
   3   5  -3    4.52    2.23
  -3  -5   3    3.72    1.03
  -3  -5   3    3.75    2.25
   3   5  -2   83.91    2.13
   3   5  -2   86.57    3.40
  -3  -5   2   88.75    2.97
  -3  -5   2   85.79    2.48
   3   5  -1  493.10    6.76
   3   5  -1  494.30    7.70
  -3  -5   1  491.41    6.77
  -3  -5   1  499.38    7.79
   3   5   0  348.05    5.26
   3   5   0  327.96    5.19
  -3  -5   0  337.97    5.28
  -3  -5   0  329.98    5.97
   3   5   1   17.93    1.74
   3   5   1   20.86    2.25
  -3  -5  -1   18.09    1.47
  -3  -5  -1   17.24    2.58
   3   5   2  161.55    3.81
   3   5   2  168.99    3.88
  -3  -5  -2  163.81    3.76
  -3  -5  -2  160.28    3.85
   3   5   3   83.38    2.83
   3   5   3   81.07    3.07
  -3  -5  -3   83.12    2.10
  -3  -5  -3   82.57    4.14
   3   5   4    0.38    3.01
   3   5   4    1.60    0.96
  -3  -5  -4    3.40    1.77
  -3  -5  -4    0.51    1.45
   3   5   5   96.65    3.94
   3   5   5   98.01    3.58
  -3  -5  -5  102.79    3.86
   3   5   6   -0.85    2.62
   3   5   6    6.38    2.29
   3   5   7   38.15    3.83
   3   5   7   35.42    3.51
   3   6 -13    2.36    1.72
   3   6 -13    1.82    2.01
  -3  -6  13    2.74    3.36
  -3  -6  13    3.45    1.81
   3   6 -12   41.57    3.68
   3   6 -12   45.56    2.63
  -3  -6  12   44.85    2.79
  -3  -6  12   42.42    2.62
   3   6 -11    1.92    2.54
   3   6 -11    4.92    1.70
  -3  -6  11    3.66    2.78
  -3  -6  11    2.25    1.74
   3   6 -10   23.30    1.82
   3   6 -10   21.15    2.09
  -3  -6  10   23.44    2.00
  -3  -6  10   17.72    3.34
   3   6  -9   34.85    2.22
   3   6  -9   30.06    1.78
  -3  -6   9   29.61    1.98
  -3  -6   9   30.97    2.30
   3   6  -8   14.49    1.91
   3   6  -8   14.84    1.41
  -3  -6   8   13.66    2.42
  -3  -6   8   16.13    1.94
   3   6  -7  145.03    4.81
   3   6  -7  138.49    2.85
  -3  -6   7  151.16    4.77
  -3  -6   7  149.14    3.13
   3   6  -6  103.63    3.15
   3   6  -6  101.71    3.09
  -3  -6   6  107.89    4.30
  -3  -6   6  104.22    2.59
   3   6  -5  447.53    8.08
   3   6  -5  428.65    6.00
  -3  -6   5  438.41    8.09
  -3  -6   5  445.96    6.39
   3   6  -4   47.16    2.34
   3   6  -4   44.94    1.77
  -3  -6   4   44.32    1.91
  -3  -6   4   45.99    3.59
   3   6  -3  354.01    6.12
   3   6  -3  360.69    5.92
  -3  -6   3  364.11    5.56
  -3  -6   3  366.23    6.04
   3   6  -2   28.02    2.59
   3   6  -2   27.64    2.01
  -3  -6   2   25.26    1.76
  -3  -6   2   26.24    3.01
   3   6  -1    0.30    1.29
   3   6  -1    1.93    1.99
  -3  -6   1    0.68    1.25
  -3  -6   1    1.38    2.06
   3   6   0    0.58    1.30
   3   6   0    0.62    1.93
  -3  -6   0    0.01    1.34
  -3  -6   0    1.28    1.93
   3   6   1  109.67    3.28
   3   6   1  112.03    2.89
  -3  -6  -1  107.41    3.70
  -3  -6  -1  109.60    4.40
   3   6   2   75.18    2.41
   3   6   2   77.50    3.09
  -3  -6  -2   78.29    3.05
  -3  -6  -2   78.80    2.36
   3   6   3    2.40    3.30
   3   6   3    3.84    2.02
  -3  -6  -3    4.56    2.03
  -3  -6  -3    2.69    1.25
   3   6   4    4.07    2.37
   3   6   4    3.25    1.24
  -3  -6  -4    3.18    1.20
  -3  -6  -4    3.33    3.48
   3   6   5   -1.03    3.44
   3   6   5    0.75    1.85
  -3  -6  -5   -0.12    2.00
   3   6   6   -0.03    4.84
   3   6   6    8.04    2.77
   3   7 -13   35.99    2.85
   3   7 -13   29.04    4.04
  -3  -7  13   27.31    4.16
  -3  -7  13   36.05    2.96
   3   7 -12    3.54    1.95
   3   7 -12    4.21    2.92
  -3  -7  12    1.44    3.26
  -3  -7  12    2.76    3.20
   3   7 -11   14.40    1.96
   3   7 -11   17.14    2.21
  -3  -7  11   15.20    2.15
  -3  -7  11   11.55    2.34
   3   7 -10   39.61    2.69
   3   7 -10   39.65    2.19
  -3  -7  10   39.35    4.02
  -3  -7  10   43.28    2.47
   3   7  -9    6.04    1.86
   3   7  -9    2.69    2.20
  -3  -7   9    2.71    1.92
  -3  -7   9    2.75    1.58
   3   7  -8   35.93    3.80
   3   7  -8   37.95    2.77
  -3  -7   8   36.34    3.15
  -3  -7   8   38.24    2.65
   3   7  -7    7.68    2.14
   3   7  -7    8.22    2.05
  -3  -7   7    7.11    3.21
  -3  -7   7    6.77    1.59
   3   7  -6  167.48    5.50
   3   7  -6  170.43    4.26
  -3  -7   6  173.90    3.65
  -3  -7   6  176.83    5.56
   3   7  -5   20.42    2.48
   3   7  -5   26.53    2.31
  -3  -7   5   24.94    2.78
  -3  -7   5   22.06    2.27
   3   7  -4   16.39    1.62
   3   7  -4   19.44    2.14
  -3  -7   4   19.80    2.72
  -3  -7   4   20.50    2.16
   3   7  -3    4.50    1.77
   3   7  -3    4.01    2.28
  -3  -7   3    5.00    1.56
  -3  -7   3    3.45    2.77
   3   7  -2   11.93    2.63
   3   7  -2    9.77    1.93
  -3  -7   2    9.28    1.76
  -3  -7   2   13.16    1.91
   3   7  -1    6.23    1.79
   3   7  -1    8.60    1.79
  -3  -7   1    7.49    1.86
  -3  -7   1   12.19    1.80
   3   7   0   48.86    2.65
   3   7   0   53.95    2.49
  -3  -7   0   46.52    2.65
  -3  -7   0   45.14    2.32
   3   7   1   45.66    2.84
   3   7   1   48.81    3.47
  -3  -7  -1   47.38    2.29
  -3  -7  -1   47.71    2.77
   3   7   2    6.82    1.72
   3   7   2   11.30    2.41
  -3  -7  -2    6.93    2.54
  -3  -7  -2    6.10    2.29
   3   7   3    1.71    2.29
   3   7   3    1.82    3.68
  -3  -7  -3    1.54    3.45
  -3  -7  -3    1.31    1.41
   3   7   4    9.45    3.00
  -3  -7  -4   11.32    4.38
   3   8 -13    7.09    3.87
   3   8 -13    7.12    2.41
  -3  -8  13    8.80    2.58
  -3  -8  13   10.47    2.51
   3   8 -12   12.97    2.54
   3   8 -12    0.02    2.28
  -3  -8  12   17.51    2.60
  -3  -8  12   12.37    2.53
   3   8 -11   35.68    2.92
   3   8 -11   29.32    2.39
  -3  -8  11   30.76    2.98
  -3  -8  11   33.20    2.71
   3   8 -10    5.98    3.59
   3   8 -10    0.02    1.76
  -3  -8  10   10.28    2.29
  -3  -8  10    8.46    2.02
   3   8  -9   -0.35    1.82
   3   8  -9    1.60    2.10
  -3  -8   9    0.68    1.53
  -3  -8   9   -0.64    1.83
   3   8  -8    0.58    2.09
   3   8  -8    2.98    2.32
  -3  -8   8    2.13    2.63
  -3  -8   8    2.19    1.99
   3   8  -7   40.16    2.95
   3   8  -7   38.02    3.13
  -3  -8   7   34.17    2.89
  -3  -8   7   38.69    2.32
   3   8  -6   45.23    2.24
   3   8  -6   49.28    3.04
  -3  -8   6   49.89    3.60
  -3  -8   6   51.46    2.99
   3   8  -5    6.04    1.61
   3   8  -5    7.64    2.26
  -3  -8   5    4.96    1.77
  -3  -8   5    7.24    2.18
   3   8  -4    0.33    1.87
   3   8  -4    1.01    1.40
  -3  -8   4    1.47    2.47
  -3  -8   4    1.70    2.90
   3   8  -3   19.51    2.38
   3   8  -3   17.63    3.10
  -3  -8   3   19.16    2.15
  -3  -8   3   18.48    2.34
   3   8  -2    2.44    1.76
   3   8  -2    2.54    1.88
  -3  -8   2    4.17    1.87
  -3  -8   2    0.25    2.96
   3   8  -1    8.95    3.43
   3   8  -1   11.33    2.19
  -3  -8   1   14.26    2.32
  -3  -8   1   14.31    2.12
   3   8   0   88.02    3.60
   3   8   0   86.22    3.32
  -3  -8   0   81.22    3.16
  -3  -8   0   84.53    3.60
   3   8   1   76.61    4.47
   3   8   1   76.33    3.75
  -3  -8  -1   76.65    3.68
  -3  -8  -1   82.87    4.26
   3   8   2    5.25    3.01
   3   8   2    4.69    2.61
  -3  -8  -2    5.31    4.08
  -3  -8  -2    4.04    1.81
   3   8   3   25.31    3.40
   3   8   3   20.88    3.40
  -3  -8  -3   21.92    3.26
  -3  -8  -3   11.99    4.97
   3   9 -12   -0.05    2.22
   3   9 -12    4.94    4.05
  -3  -9  12    9.17    2.51
  -3  -9  12    6.96    2.68
   3   9 -11   55.18    3.67
   3   9 -11   53.98    2.95
  -3  -9  11   57.98    3.40
  -3  -9  11   63.35    5.47
   3   9 -10   16.28    2.97
   3   9 -10   18.70    2.25
  -3  -9  10   20.23    2.95
  -3  -9  10   19.76    2.53
   3   9  -9    1.66    4.07
   3   9  -9    5.08    2.89
  -3  -9   9    5.30    2.07
  -3  -9   9    4.02    2.53
   3   9  -8   88.56    4.04
   3   9  -8   79.15    3.05
  -3  -9   8   89.96    3.48
  -3  -9   8   90.61    3.94
   3   9  -7  222.97    4.83
   3   9  -7  230.42    7.64
  -3  -9   7  231.34    6.54
  -3  -9   7  232.89    5.84
   3   9  -6    2.54    2.12
   3   9  -6   -0.05    2.50
  -3  -9   6    0.10    1.71
  -3  -9   6    0.78    2.06
   3   9  -5   23.68    2.21
   3   9  -5   25.85    2.91
  -3  -9   5   24.28    2.45
  -3  -9   5   19.62    2.86
   3   9  -4   92.84    3.37
   3   9  -4  101.41    4.00
  -3  -9   4   97.24    3.60
  -3  -9   4  103.13    5.44
   3   9  -3   99.62    3.68
   3   9  -3  113.89    4.16
  -3  -9   3  102.17    3.86
  -3  -9   3  109.81    4.00
   3   9  -2   37.07    4.26
   3   9  -2   34.18    4.57
  -3  -9   2   41.40    4.54
  -3  -9   2   36.39    2.84
   3   9  -1    3.01    3.70
   3   9  -1    2.65    2.33
  -3  -9   1    8.16    2.47
  -3  -9   1    4.98    3.45
   3   9   0   52.19    5.37
   3   9   0   60.65    4.91
  -3  -9   0   56.83    4.51
  -3  -9   0   58.88    3.67
   3   9   1   28.55    2.78
   3   9   1   30.71    3.35
  -3  -9  -1   10.13    5.10
  -3  -9  -1   27.67    2.62
   3  10 -11    3.17    4.26
   3  10 -11   -0.05    2.06
  -3 -10  11    3.25    3.77
  -3 -10  11    3.40    2.63
   3  10 -10   34.18    3.69
   3  10 -10   34.78    4.16
  -3 -10  10   30.04    4.87
  -3 -10  10   37.02    3.56
   3  10  -9    3.88    4.38
   3  10  -9    2.58    1.98
  -3 -10   9    3.24    3.74
  -3 -10   9    3.31    2.63
   3  10  -8  118.56    4.83
   3  10  -8  107.69    3.81
  -3 -10   8  115.06    5.96
  -3 -10   8  113.50    4.75
   3  10  -7   49.25    3.80
   3  10  -7   42.86    2.86
  -3 -10   7   47.09    3.22
  -3 -10   7   46.99    3.76
   3  10  -6   58.12    5.80
   3  10  -6   49.83    2.96
  -3 -10   6   49.99    3.35
  -3 -10   6   51.03    3.68
   3  10  -5   16.77    2.42
   3  10  -5   17.22    4.83
  -3 -10   5   -0.23    4.12
  -3 -10   5   14.55    4.68
   3  10  -4   -0.05    2.70
   3  10  -4   -1.24    3.22
  -3 -10   4   -0.27    1.87
  -3 -10   4    0.56    1.93
   3  10  -3    2.36    2.27
   3  10  -3    0.85    3.92
  -3 -10   3    2.42    3.84
  -3 -10   3    2.86    2.41
   3  10  -2    0.21    2.27
   3  10  -2    1.91    2.33
  -3 -10   2    1.66    2.39
  -3 -10   2    0.01    2.17
   3  10  -1    0.74    2.40
   3  10  -1    0.44    2.46
  -3 -10   1    0.91    2.23
  -3 -10   1    7.09    4.07
   3  11  -8    3.46    2.24
   3  11  -8    1.97    3.05
  -3 -11   8   -0.24    2.50
  -3 -11   8    4.88    3.02
   3  11  -7    9.40    3.28
   3  11  -7    3.72    3.71
  -3 -11   7    0.08    2.76
  -3 -11   7    7.33    3.16
   3  11  -6   -1.54    2.62
   3  11  -6   -0.07    1.99
  -3 -11   6    0.04    2.24
  -3 -11   6   -0.47    2.52
   3  11  -5   -0.02    2.40
   3  11  -5    7.46    2.99
  -3 -11   5    0.19    4.16
  -3 -11   5    4.49    4.49
   4 -12   1   -0.76    2.37
   4 -12   1   -1.26    2.03
  -4  12  -1    1.61    2.21
  -4  12  -1   -0.20    3.75
   4 -12   2   -0.50    3.65
   4 -12   2    1.20    2.67
  -4  12  -2    3.58    4.40
  -4  12  -2    1.75    2.50
   4 -12   3   38.64    5.55
   4 -12   3   33.38    3.23
  -4  12  -3   30.93    3.25
  -4  12  -3   39.87    5.74
   4 -12   4   93.81    5.83
   4 -12   4   80.96    4.33
  -4  12  -4   78.93    6.65
  -4  12  -4   87.43    3.98
   4 -12   5    9.90    3.18
   4 -12   5   13.91    2.92
  -4  12  -5   11.27    3.33
  -4  12  -5   16.30    2.86
   4 -12   6   25.14    3.47
   4 -12   6   30.04    3.14
  -4  12  -6   25.18    3.10
  -4  12  -6   29.37    3.58
   4 -12   7    1.72    2.08
   4 -12   7   -1.32    2.49
  -4  12  -7   -0.03    3.36
  -4  12  -7    0.88    3.94
   4 -12   8   23.17    3.09
   4 -12   8   24.37    5.40
  -4  12  -8   26.36    3.52
  -4  12  -8   28.91    3.08
   4 -12   9   -0.61    2.22
   4 -12   9    0.20    2.66
  -4  12  -9   -0.68    4.05
  -4  12  -9   -1.75    2.35
   4 -11  -1   30.91    3.54
   4 -11  -1   31.44    2.84
  -4  11   1   34.99    3.46
  -4  11   1   30.29    3.39
   4 -11   0   54.49    3.77
   4 -11   0   53.96    4.67
  -4  11   0   48.86    5.40
  -4  11   0   54.04    5.43
   4 -11   1   16.54    4.60
   4 -11   1   16.99    4.01
  -4  11  -1    4.84    4.29
  -4  11  -1   19.86    4.58
   4 -11   2    1.68    2.52
   4 -11   2    2.58    2.21
  -4  11  -2    3.18    3.57
  -4  11  -2    7.90    4.02
   4 -11   3  144.71    6.48
   4 -11   3  141.89    5.96
  -4  11  -3  144.47    4.50
  -4  11  -3  151.79    6.72
   4 -11   4   55.29    3.30
   4 -11   4   65.17    3.55
  -4  11  -4   57.74    3.17
  -4  11  -4   62.62    5.43
   4 -11   5   68.22    3.58
   4 -11   5   66.63    3.37
  -4  11  -5   67.90    3.76
  -4  11  -5   67.59    3.32
   4 -11   6   37.89    2.95
   4 -11   6   31.74    4.98
  -4  11  -6   34.57    3.34
  -4  11  -6   26.66    4.37
   4 -11   7  150.40    4.52
   4 -11   7  138.77    4.78
  -4  11  -7  143.23    6.55
  -4  11  -7  151.89    4.51
   4 -11   8  104.46    3.86
   4 -11   8  103.42    4.38
  -4  11  -8   99.02    4.24
  -4  11  -8  106.78    5.57
   4 -11   9    2.01    2.01
   4 -11   9    2.22    2.52
  -4  11  -9    1.50    2.20
  -4  11  -9    0.19    2.34
   4 -11  10    5.49    3.52
   4 -11  10    4.25    4.59
  -4  11 -10    3.26    2.53
  -4  11 -10    5.10    2.59
   4 -10  -3   27.11    2.56
   4 -10  -3   37.26    5.07
  -4  10   3   27.96    3.38
  -4  10   3   29.59    4.49
   4 -10  -2    6.67    2.10
   4 -10  -2    5.25    2.64
  -4  10   2    7.83    2.45
  -4  10   2   11.56    4.15
   4 -10  -1   20.51    4.57
   4 -10  -1   21.39    2.35
  -4  10   1   20.02    4.20
  -4  10   1   26.02    2.80
   4 -10   0   55.07    3.25
   4 -10   0   51.77    2.84
  -4  10   0   53.33    3.16
  -4  10   0   55.36    4.76
   4 -10   1    2.60    3.00
   4 -10   1    2.67    3.38
  -4  10  -1    3.28    2.18
  -4  10  -1    3.38    2.04
   4 -10   2   40.63    2.90
   4 -10   2   42.07    2.73
  -4  10  -2   43.39    4.04
  -4  10  -2   44.71    3.07
   4 -10   3  123.09    3.93
   4 -10   3  124.31    5.07
  -4  10  -3  124.81    4.08
  -4  10  -3  120.57    3.65
   4 -10   4    3.43    2.12
   4 -10   4    6.10    1.93
  -4  10  -4    3.59    1.88
   4 -10   5   51.35    2.80
   4 -10   5   54.04    3.00
  -4  10  -5   52.23    3.14
  -4  10  -5   50.20    2.71
   4 -10   6    8.69    2.10
   4 -10   6   13.04    2.37
  -4  10  -6   10.70    2.09
  -4  10  -6   10.43    2.39
   4 -10   7    4.92    1.97
   4 -10   7    6.02    2.33
  -4  10  -7    7.45    2.21
  -4  10  -7    5.48    3.16
   4 -10   8   -0.89    3.44
   4 -10   8    1.42    1.74
  -4  10  -8    1.28    3.16
  -4  10  -8    1.41    1.85
   4 -10   9    0.13    1.90
   4 -10   9   -0.86    2.30
  -4  10  -9    1.08    2.62
  -4  10  -9   -0.45    2.60
   4 -10  10   39.11    2.66
   4 -10  10   43.39    3.47
  -4  10 -10   37.13    4.49
  -4  10 -10   39.95    3.17
   4 -10  11   13.45    3.38
   4 -10  11   11.66    3.11
  -4  10 -11    7.18    3.89
  -4  10 -11   10.37    2.86
   4  -9  -5   31.31    3.81
   4  -9  -5   35.30    3.58
  -4   9   5   44.52    3.68
  -4   9   5   36.85    2.85
   4  -9  -4    3.33    3.84
   4  -9  -4    2.59    1.70
  -4   9   4    3.45    2.48
  -4   9   4    2.97    2.00
   4  -9  -3    7.19    1.84
   4  -9  -3    5.20    2.45
  -4   9   3    8.70    2.43
  -4   9   3    4.11    2.13
   4  -9  -2    6.50    3.56
   4  -9  -2    7.34    1.76
  -4   9   2    8.06    2.26
  -4   9   2    7.83    3.31
   4  -9  -1    9.32    2.18
   4  -9  -1    0.16    1.81
  -4   9   1    7.97    3.31
  -4   9   1   11.49    2.03
   4  -9   0  136.02    3.97
   4  -9   0  134.27    3.63
  -4   9   0  142.76    3.86
  -4   9   0  144.11    4.00
   4  -9   1    8.60    3.16
   4  -9   1    5.83    1.82
  -4   9  -1    5.56    1.85
  -4   9  -1    9.36    2.07
   4  -9   2    3.09    2.70
   4  -9   2    1.41    1.52
  -4   9  -2    0.14    2.50
  -4   9  -2    1.25    1.82
   4  -9   3  169.06    4.08
   4  -9   3  169.74    3.95
  -4   9  -3  167.26    3.90
  -4   9  -3  178.22    4.31
   4  -9   4   54.64    2.59
   4  -9   4   56.04    2.67
  -4   9  -4   57.98    3.56
  -4   9  -4   55.98    4.27
   4  -9   5   38.58    2.28
   4  -9   5   37.01    2.48
  -4   9  -5   35.97    2.62
  -4   9  -5   33.88    2.21
   4  -9   6   58.28    2.58
   4  -9   6   54.07    2.79
  -4   9  -6   55.64    2.55
  -4   9  -6   58.81    4.11
   4  -9   7   30.87    2.25
   4  -9   7   29.62    2.54
  -4   9  -7   29.75    3.39
  -4   9  -7   31.84    2.47
   4  -9   8   49.52    3.55
   4  -9   8   46.15    2.97
  -4   9  -8   42.34    2.67
  -4   9  -8   47.48    2.69
   4  -9   9   84.85    2.90
   4  -9   9   86.31    3.69
  -4   9  -9   84.63    3.26
  -4   9  -9   85.12    4.78
   4  -9  10   52.93    3.65
   4  -9  10   54.48    3.44
  -4   9 -10   49.82    4.11
  -4   9 -10   54.96    3.16
   4  -9  11    1.13    2.55
   4  -9  11    3.17    1.67
  -4   9 -11    4.93    1.91
  -4   9 -11    2.23    2.33
   4  -9  12   61.48    2.81
   4  -9  12   76.76    4.31
  -4   9 -12   59.36    4.40
  -4   9 -12   80.74    5.88
   4  -8  -6   -1.37    1.40
   4  -8  -6    4.55    2.11
  -4   8   6   -0.59    3.59
  -4   8   6   -1.49    1.54
   4  -8  -5   49.70    3.47
   4  -8  -5   57.87    4.92
  -4   8   5   54.95    3.39
  -4   8   5   50.30    2.72
   4  -8  -4    0.32    1.31
   4  -8  -4    2.03    1.78
  -4   8   4    0.74    2.91
  -4   8   4   -0.76    1.51
   4  -8  -3   30.40    2.02
   4  -8  -3   28.65    3.89
  -4   8   3   31.57    2.61
  -4   8   3   35.15    3.46
   4  -8  -2    2.85    1.86
   4  -8  -2    5.55    1.49
  -4   8   2    2.10    1.81
  -4   8   2    4.16    1.75
   4  -8  -1    5.94    1.88
   4  -8  -1    6.83    1.61
  -4   8   1    7.94    1.81
  -4   8   1    6.39    1.85
   4  -8   0   22.10    2.01
   4  -8   0   23.01    1.89
  -4   8   0   24.68    2.95
  -4   8   0   24.26    3.25
   4  -8   1   98.08    2.92
   4  -8   1   95.52    2.80
  -4   8  -1  100.65    2.83
  -4   8  -1   97.15    4.18
   4  -8   2  124.59    3.09
   4  -8   2  119.90    4.23
  -4   8  -2  118.33    3.02
  -4   8  -2  122.39    3.31
   4  -8   3   39.68    3.08
   4  -8   3   36.98    3.15
  -4   8  -3   41.14    2.88
  -4   8  -3   37.35    2.35
   4  -8   4  131.28    3.16
   4  -8   4  131.29    4.35
  -4   8  -4  134.64    4.04
  -4   8  -4  130.14    4.47
   4  -8   5   71.57    2.46
   4  -8   5   71.69    2.61
  -4   8  -5   68.59    2.41
  -4   8  -5   67.36    2.69
   4  -8   6    1.22    1.28
   4  -8   6    0.35    2.38
  -4   8  -6    1.11    1.48
  -4   8  -6    0.30    1.35
   4  -8   7   23.12    2.68
   4  -8   7   20.25    2.09
  -4   8  -7   21.38    3.09
  -4   8  -7   16.70    3.02
   4  -8   8   21.54    1.80
   4  -8   8   21.53    2.33
  -4   8  -8   26.21    3.09
  -4   8  -8   22.49    2.12
   4  -8   9  117.95    4.00
   4  -8   9  111.54    3.81
  -4   8  -9  110.48    3.21
  -4   8  -9  118.64    3.57
   4  -8  10    0.97    1.14
   4  -8  10   -1.38    1.80
  -4   8 -10   -0.20    1.67
  -4   8 -10    0.10    2.09
   4  -8  11   38.43    3.17
   4  -8  11   34.21    2.98
  -4   8 -11   32.23    2.29
  -4   8 -11   33.26    4.52
   4  -8  12   36.27    3.44
  -4   8 -12   31.42    5.16
   4  -7  -7   13.15    4.07
  -4   7   7    9.99    2.86
   4  -7  -6    4.42    2.43
   4  -7  -6   11.81    2.37
  -4   7   6    6.31    3.92
  -4   7   6    7.82    2.72
   4  -7  -5   42.23    2.05
   4  -7  -5   50.41    4.16
  -4   7   5   49.50    2.92
  -4   7   5   48.46    2.32
   4  -7  -4  104.64    3.62
   4  -7  -4  106.23    3.36
  -4   7   4  105.31    4.70
  -4   7   4  106.87    4.10
   4  -7  -3  123.80    3.41
   4  -7  -3  120.46    2.94
  -4   7   3  130.15    3.20
  -4   7   3  128.61    4.64
   4  -7  -2  471.57    8.25
   4  -7  -2  447.39    6.63
  -4   7   2  484.63    8.28
  -4   7   2  464.15    7.84
   4  -7  -1   17.97    1.58
   4  -7  -1   18.29    2.67
  -4   7   1   17.82    1.76
  -4   7   1   17.02    1.77
   4  -7   0    7.65    1.44
   4  -7   0    7.15    2.38
  -4   7   0    6.26    2.31
  -4   7   0    7.08    1.63
   4  -7   1   69.94    2.36
   4  -7   1   71.70    3.16
  -4   7  -1   70.23    2.26
  -4   7  -1   71.30    2.48
   4  -7   2  181.69    3.56
   4  -7   2  186.26    3.56
  -4   7  -2  189.93    3.49
  -4   7  -2  184.63    3.78
   4  -7   3    0.75    1.16
   4  -7   3   -0.52    1.16
  -4   7  -3    1.42    1.70
  -4   7  -3    2.50    2.13
   4  -7   4  285.58    4.59
   4  -7   4  283.57    4.75
  -4   7  -4  285.45    5.36
  -4   7  -4  274.81    4.77
   4  -7   5  411.79    5.97
   4  -7   5  408.41    6.25
  -4   7  -5  417.54    6.85
  -4   7  -5  416.67    6.33
   4  -7   6  216.10    3.80
   4  -7   6  215.36    5.07
  -4   7  -6  202.32    3.96
  -4   7  -6  207.78    3.91
   4  -7   7    0.90    1.02
   4  -7   7    0.93    1.35
  -4   7  -7   -1.01    1.18
  -4   7  -7    0.47    1.22
   4  -7   8    5.92    1.30
   4  -7   8    7.21    1.76
  -4   7  -8    5.18    1.48
  -4   7  -8    6.71    2.64
   4  -7   9   31.37    2.45
   4  -7   9   24.08    3.70
  -4   7  -9   26.41    1.85
  -4   7  -9   30.28    2.34
   4  -7  10   36.66    2.54
   4  -7  10   39.33    2.79
  -4   7 -10   33.78    2.89
  -4   7 -10   44.93    3.96
   4  -7  11   23.34    2.74
   4  -7  11   15.32    1.50
  -4   7 -11   17.73    1.68
  -4   7 -11   17.01    2.65
   4  -7  12    0.48    3.69
  -4   7 -12    1.03    2.27
  -4   6   8    8.60    2.73
   4  -6  -7    1.51    1.21
   4  -6  -7    1.64    3.13
  -4   6   7    3.92    2.10
  -4   6   7    0.88    2.09
   4  -6  -6   57.30    2.07
   4  -6  -6   58.23    2.83
  -4   6   6   59.91    2.95
  -4   6   6   56.75    2.23
   4  -6  -5    6.51    2.03
   4  -6  -5    7.95    1.79
  -4   6   5    8.03    1.91
  -4   6   5   10.66    1.46
   4  -6  -4    0.12    0.95
   4  -6  -4    0.87    1.23
  -4   6   4   -0.44    2.04
  -4   6   4   -0.31    1.71
   4  -6  -3   76.34    2.49
   4  -6  -3   77.56    2.92
  -4   6   3   81.32    3.48
  -4   6   3   78.85    2.35
   4  -6  -2  104.60    3.24
   4  -6  -2  106.47    2.66
  -4   6   2  111.34    2.74
  -4   6   2  108.41    3.60
   4  -6  -1    3.82    1.28
   4  -6  -1    7.49    1.89
  -4   6   1    4.38    1.97
  -4   6   1    5.81    1.37
   4  -6   0   20.24    2.16
   4  -6   0   17.03    1.39
  -4   6   0   16.26    2.08
  -4   6   0   16.04    1.53
   4  -6   1  276.29    4.25
   4  -6   1  284.37    4.35
  -4   6  -1  279.02    4.17
  -4   6  -1  276.67    4.44
   4  -6   2  143.06    2.81
   4  -6   2  146.98    2.83
  -4   6  -2  141.88    2.67
  -4   6  -2  145.99    3.02
   4  -6   3   60.03    2.60
   4  -6   3   58.33    1.88
  -4   6  -3   56.65    2.01
  -4   6  -3   56.14    1.73
   4  -6   4    2.64    1.77
   4  -6   4    5.92    1.86
  -4   6  -4    2.89    1.07
  -4   6  -4    3.92    1.24
   4  -6   5  143.31    3.03
   4  -6   5  147.72    3.49
  -4   6  -5  144.71    2.90
  -4   6  -5  141.42    2.97
   4  -6   6    2.79    1.04
   4  -6   6    2.20    1.30
  -4   6  -6    3.18    1.24
  -4   6  -6    1.96    1.19
   4  -6   7    2.75    1.43
   4  -6   7    1.93    1.61
  -4   6  -7    3.82    1.83
  -4   6  -7    2.76    1.35
   4  -6   8    3.58    2.54
   4  -6   8    3.37    1.02
  -4   6  -8    2.96    1.15
  -4   6  -8    3.69    1.57
   4  -6   9   41.27    2.22
   4  -6   9   40.23    2.45
  -4   6  -9   37.89    1.70
  -4   6  -9   40.90    3.56
   4  -6  10   20.79    1.32
   4  -6  10   25.83    3.74
  -4   6 -10   18.61    2.25
  -4   6 -10   27.61    2.39
   4  -6  11   32.63    2.89
  -4   6 -11   35.79    2.97
   4  -6  12   89.92    4.16
  -4   6 -12   94.18    4.16
  -4   5   9   -0.19    3.26
   4  -5  -8   17.01    1.44
  -4   5   8    0.28    4.00
   4  -5  -7    5.39    1.88
   4  -5  -7    7.51    1.93
  -4   5   7   -0.11    3.18
  -4   5   7    9.15    1.78
  -4   5   7    7.36    1.33
   4  -5  -6   10.66    1.19
   4  -5  -6    8.68    2.71
  -4   5   6    8.17    1.85
  -4   5   6    9.07    1.33
   4  -5  -5   62.18    1.88
   4  -5  -5   60.78    2.30
  -4   5   5   70.75    3.49
  -4   5   5   64.22    2.02
   4  -5  -4   11.22    1.44
   4  -5  -4   11.82    1.19
  -4   5   4   11.50    1.33
  -4   5   4   13.16    2.37
   4  -5  -3    1.29    1.09
   4  -5  -3    0.57    1.51
  -4   5   3    2.27    1.65
  -4   5   3    0.85    1.14
   4  -5  -2   99.17    2.33
   4  -5  -2  104.67    2.91
  -4   5   2  103.95    2.38
  -4   5   2  104.13    3.04
   4  -5  -1  189.62    3.12
   4  -5  -1  196.18    3.85
  -4   5   1  200.68    3.34
  -4   5   1  192.98    3.76
   4  -5   0  183.53    2.99
   4  -5   0  178.80    3.03
  -4   5   0  185.71    3.15
  -4   5   0  186.49    2.94
   4  -5   1  176.58    2.86
   4  -5   1  178.95    2.98
  -4   5  -1  181.92    3.75
  -4   5  -1  181.78    2.81
   4  -5   2  110.87    2.14
   4  -5   2  112.00    2.24
  -4   5  -2  112.52    2.36
  -4   5  -2  107.40    2.05
   4  -5   3   59.66    2.25
   4  -5   3   55.66    1.62
  -4   5  -3   57.29    2.05
  -4   5  -3   56.16    2.39
   4  -5   4  237.76    3.57
   4  -5   4  232.82    3.64
  -4   5  -4  230.68    3.49
  -4   5  -4  234.89    4.32
   4  -5   5  319.06    4.41
   4  -5   5  316.58    4.64
  -4   5  -5  326.45    4.68
  -4   5  -5  315.06    4.52
   4  -5   6    8.08    1.52
   4  -5   6    7.21    1.35
  -4   5  -6    7.72    1.28
  -4   5  -6    8.14    1.11
   4  -5   7   93.35    2.48
   4  -5   7   89.37    2.51
  -4   5  -7   86.15    2.05
  -4   5  -7   94.88    3.38
   4  -5   8  136.70    2.91
   4  -5   8  141.74    4.45
  -4   5  -8  130.17    2.56
  -4   5  -8  136.21    3.34
   4  -5   9  126.95    2.29
   4  -5   9  133.60    3.63
  -4   5  -9  123.16    3.08
  -4   5  -9  137.32    3.62
   4  -5  10   10.75    2.12
  -4   5 -10    7.69    0.94
  -4   5 -10   10.86    3.34
   4  -5  11    8.59    2.39
   4  -5  11    6.31    2.47
  -4   5 -11    6.42    3.68
   4  -5  12   23.60    3.11
   4  -5  12   23.84    4.97
  -4   5 -12   20.48    4.79
  -4   4  10    0.18    2.07
  -4   4   9   -0.26    1.81
  -4   4   8   -0.87    1.48
  -4   4   8    0.03    0.82
  -4   4   8    1.33    1.30
  -4   4   8   -0.51    0.84
   4  -4  -7    1.74    1.47
   4  -4  -7    0.22    1.43
  -4   4   7    2.39    1.57
  -4   4   7    3.32    1.55
  -4   4   7   -0.04    0.98
  -4   4   7    4.11    2.11
   4  -4  -6   93.24    2.62
   4  -4  -6   91.11    2.10
  -4   4   6   91.07    2.16
  -4   4   6   89.86    2.73
  -4   4   6   90.36    2.43
   4  -4  -5    0.88    1.35
   4  -4  -5    0.80    1.10
  -4   4   5    1.98    0.93
  -4   4   5    0.43    1.89
   4  -4  -4   11.34    1.08
   4  -4  -4   12.31    1.22
  -4   4   4   14.07    1.81
  -4   4   4   13.01    2.02
   4  -4  -3  210.99    3.30
   4  -4  -3  213.41    3.33
  -4   4   3  213.72    3.37
  -4   4   3  222.93    3.44
   4  -4  -2  104.72    2.07
   4  -4  -2   99.58    1.95
  -4   4   2  103.20    2.11
  -4   4   2  101.84    1.98
   4  -4  -1   13.00    0.88
   4  -4  -1   15.88    1.04
  -4   4   1   13.06    1.10
  -4   4   1   14.99    0.89
   4  -4   0    0.66    0.61
   4  -4   0    1.02    0.74
  -4   4   0    0.51    0.77
  -4   4   0    0.35    0.91
   4  -4   1   88.62    1.66
   4  -4   1   92.07    1.87
  -4   4  -1   93.41    1.89
  -4   4  -1   90.31    1.60
   4  -4   2  436.54    5.27
   4  -4   2  451.55    5.95
  -4   4  -2  438.90    5.43
  -4   4  -2  447.62    5.58
   4  -4   3   32.85    1.71
   4  -4   3   33.67    1.17
  -4   4  -3   34.12    1.25
  -4   4  -3   35.26    1.55
   4  -4   4   30.46    1.65
   4  -4   4   31.58    1.27
  -4   4  -4   29.66    1.22
  -4   4  -4   33.44    1.24
   4  -4   5  128.36    2.18
   4  -4   5  122.85    3.08
  -4   4  -5  128.97    3.11
  -4   4  -5  123.28    2.78
   4  -4   6   26.04    2.29
   4  -4   6   26.35    1.05
  -4   4  -6   24.26    1.51
  -4   4  -6   24.74    1.69
   4  -4   7  100.12    2.23
   4  -4   7   91.34    2.56
  -4   4  -7   93.44    2.41
  -4   4  -7   97.03    2.59
   4  -4   8  151.67    4.42
   4  -4   8  142.87    2.22
  -4   4  -8  142.22    2.81
  -4   4  -8  148.54    3.47
   4  -4   9   19.22    3.04
   4  -4   9   14.08    1.04
  -4   4  -9   11.54    1.19
  -4   4  -9   16.21    1.98
   4  -4  10   17.93    2.28
   4  -4  10   18.20    2.52
  -4   4 -10   20.45    2.36
   4  -4  11    7.37    3.53
   4  -4  11    5.67    2.44
  -4   4 -11    4.37    2.30
   4  -4  12    9.66    4.42
   4  -4  12   14.84    3.09
  -4   3  11    0.04    2.30
  -4   3  11    1.56    1.99
  -4   3  10    0.08    1.70
  -4   3   9   -0.05    2.91
  -4   3   9    3.44    1.63
  -4   3   9    1.43    1.55
  -4   3   9    2.10    1.49
  -4   3   8   29.35    1.46
  -4   3   8   31.60    1.40
  -4   3   8   35.98    3.38
  -4   3   8   33.68    1.97
   4  -3  -7   12.12    1.06
  -4   3   7   11.88    1.65
  -4   3   7   14.93    1.68
  -4   3   7   12.34    2.23
  -4   3   7   10.75    1.12
   4  -3  -6   27.67    1.84
   4  -3  -6   24.01    1.51
  -4   3   6   27.13    1.64
  -4   3   6   28.47    1.29
  -4   3   6   27.47    2.13
   4  -3  -5  246.94    3.65
   4  -3  -5  240.93    3.74
  -4   3   5  249.50    3.96
  -4   3   5  246.65    4.20
  -4   3   5  256.32    3.77
   4  -3  -4  288.80    4.51
   4  -3  -4  285.74    3.96
  -4   3   4  292.34    4.12
  -4   3   4  300.09    4.64
   4  -3  -3   29.51    1.68
   4  -3  -3   30.47    1.04
  -4   3   3   29.30    1.10
  -4   3   3   28.30    1.20
   4  -3  -2    0.25    1.03
   4  -3  -2   -0.09    0.77
  -4   3   2    0.41    0.66
  -4   3   2    0.32    0.48
   4  -3  -1  537.80    6.03
   4  -3  -1  543.10    6.33
  -4   3   1  539.24    6.33
  -4   3   1  554.34    5.86
   4  -3   0   24.02    1.02
   4  -3   0   21.87    0.73
  -4   3   0   22.66    0.68
  -4   3   0   24.32    1.06
   4  -3   1   64.91    1.54
   4  -3   1   68.51    1.52
  -4   3  -1   68.84    2.00
  -4   3  -1   66.69    1.15
   4  -3   2  747.30    8.24
   4  -3   2  770.06    8.44
  -4   3  -2  743.41    8.61
  -4   3  -2  773.16    8.39
   4  -3   3    0.73    0.90
   4  -3   3    0.28    0.56
  -4   3  -3   -0.09    0.93
  -4   3  -3    0.53    0.55
   4  -3   4  122.62    2.17
   4  -3   4  131.50    2.43
  -4   3  -4  121.99    2.02
  -4   3  -4  130.82    2.28
   4  -3   5   16.39    1.19
   4  -3   5   16.51    1.18
  -4   3  -5   15.34    0.87
  -4   3  -5   15.99    1.76
   4  -3   6   73.28    2.09
   4  -3   6   74.56    1.40
  -4   3  -6   76.85    2.13
  -4   3  -6   72.22    1.90
   4  -3   7  109.27    1.69
   4  -3   7  111.13    2.76
  -4   3  -7  109.94    2.17
  -4   3  -7  115.84    2.82
   4  -3   8   17.43    1.76
   4  -3   8   15.76    1.91
  -4   3  -8   14.39    0.91
  -4   3  -8   16.59    1.81
   4  -3   9   32.49    2.35
   4  -3   9   33.25    2.46
  -4   3  -9   29.12    2.35
   4  -3  10    0.65    1.84
   4  -3  10    2.03    2.03
   4  -3  11    7.47    2.49
   4  -3  11   11.66    2.76
   4  -3  12   15.30    4.59
   4  -3  12    7.08    5.13
  -4   2  11   26.79    4.35
  -4   2  11   26.69    3.87
  -4   2  10  104.04    3.66
  -4   2  10  103.94    3.34
  -4   2   9   60.45    2.64
  -4   2   9   51.48    2.41
  -4   2   9   55.83    1.67
  -4   2   9   63.39    2.37
  -4   2   8    0.26    1.22
  -4   2   8    0.92    1.19
  -4   2   8    0.29    1.07
  -4   2   8    0.02    1.32
  -4   2   7    3.25    0.94
  -4   2   7    2.20    0.83
  -4   2   7    1.16    1.22
  -4   2   7    3.30    1.04
   4  -2  -6  153.92    2.64
  -4   2   6  160.32    3.70
  -4   2   6  157.61    2.75
  -4   2   6  159.32    2.69
  -4   2   6  155.02    2.73
   4  -2  -5    3.30    0.79
  -4   2   5    2.79    0.85
  -4   2   5    2.95    0.71
  -4   2   5    2.84    0.85
  -4   2   5    1.65    0.80
   4  -2  -4    2.95    0.79
   4  -2  -4    4.00    0.98
  -4   2   4    3.19    1.03
  -4   2   4    3.52    0.90
  -4   2   4    3.84    0.79
   4  -2  -3    9.70    0.87
   4  -2  -3   11.67    0.91
  -4   2   3   11.95    0.63
  -4   2   3   10.55    0.89
   4  -2  -2 1047.67   11.32
   4  -2  -2 1059.79   10.44
  -4   2   2 1068.99   10.54
  -4   2   2 1053.83   11.73
   4  -2  -1  234.64    2.61
   4  -2  -1  240.01    3.61
  -4   2   1  238.95    2.45
  -4   2   1  237.50    3.60
   4  -2   0  491.00    4.97
   4  -2   0  488.91    5.65
  -4   2   0  489.73    5.62
  -4   2   0  501.84    4.95
   4  -2   1  428.72    5.01
   4  -2   1  419.61    4.57
  -4   2  -1  435.04    5.38
  -4   2  -1  433.92    4.65
   4  -2   2    6.76    0.56
   4  -2   2    6.08    0.69
  -4   2  -2    7.56    1.07
  -4   2  -2    7.40    0.57
   4  -2   3  142.42    2.43
   4  -2   3  139.13    2.15
  -4   2  -3  136.78    2.05
  -4   2  -3  143.12    2.19
   4  -2   4   98.94    1.92
   4  -2   4  103.21    1.95
  -4   2  -4  101.43    1.98
  -4   2  -4  101.70    1.98
   4  -2   5  116.49    2.36
   4  -2   5  124.28    1.80
  -4   2  -5  118.21    1.79
  -4   2  -5  117.49    2.39
   4  -2   6   26.02    1.57
   4  -2   6   23.24    1.70
  -4   2  -6   26.23    1.58
  -4   2  -6   24.38    1.08
  -4   2  -6   24.03    1.09
   4  -2   7   12.71    1.56
   4  -2   7   10.45    1.66
  -4   2  -7    9.52    0.69
  -4   2  -7   10.62    0.65
  -4   2  -7   14.00    1.57
   4  -2   8   28.77    2.05
   4  -2   8   30.27    2.22
   4  -2   9  155.06    5.19
   4  -2   9  162.39    4.27
   4  -2  10   31.73    4.14
   4  -2  10   34.18    4.50
   4  -2  11   30.38    3.45
   4  -2  11   30.93    3.12
  -4   1  12    0.04    3.87
  -4   1  12    7.23    3.39
  -4   1  11   31.94    2.77
  -4   1  11   35.72    2.47
  -4   1  10   43.76    3.74
  -4   1  10   42.40    2.08
  -4   1  10   45.72    2.30
  -4   1  10   39.07    1.65
  -4   1   9   25.73    1.94
  -4   1   9   24.23    1.83
  -4   1   9   25.46    1.40
  -4   1   9   22.61    2.58
  -4   1   8   16.24    1.55
  -4   1   8   16.36    1.11
  -4   1   8   18.06    1.39
  -4   1   8   18.14    1.22
  -4   1   7  305.91    4.75
  -4   1   7  300.73    4.55
  -4   1   7  296.68    4.30
  -4   1   7  291.73    4.90
  -4   1   6    1.72    0.80
  -4   1   6    1.25    1.38
  -4   1   6    1.18    1.20
  -4   1   6    1.42    1.11
  -4   1   5   21.24    1.37
  -4   1   5   22.09    1.53
  -4   1   5   19.34    1.15
  -4   1   5   19.93    0.82
   4  -1  -4   73.88    1.59
  -4   1   4   76.11    1.29
  -4   1   4   74.51    1.61
  -4   1   4   76.06    1.44
  -4   1   4   75.02    1.71
   4  -1  -3 1654.84   17.90
  -4   1   3 1733.00   16.37
  -4   1   3 1651.99   18.03
  -4   1   3 1661.48   17.95
  -4   1   3 1732.28   16.16
   4  -1  -2  222.35    3.06
  -4   1   2  220.07    1.97
  -4   1   2  219.66    3.11
  -4   1   2  220.81    2.02
  -4   1   2  222.51    3.06
   4  -1  -1   57.51    1.79
  -4   1   1   49.15    1.33
  -4   1   1   58.20    1.35
  -4   1   1   58.40    0.52
   4  -1   0  611.42    5.72
   4  -1   0  612.80    7.14
  -4   1   0  622.15    5.80
  -4   1   0  613.79    7.13
   4  -1   1   76.41    1.47
   4  -1   1   76.27    1.12
   4  -1   1   78.57    1.19
  -4   1  -1   77.20    1.51
  -4   1  -1   73.89    1.43
  -4   1  -1   77.43    1.13
   4  -1   2 1175.27   11.97
   4  -1   2 1193.38   12.54
   4  -1   2 1201.78   12.40
  -4   1  -2 1182.59   12.34
  -4   1  -2 1129.72   11.71
  -4   1  -2 1201.54   12.47
   4  -1   3   85.50    1.61
   4  -1   3   86.13    1.70
  -4   1  -3   87.62    1.66
  -4   1  -3   84.52    1.44
  -4   1  -3   89.04    1.85
   4  -1   4   96.15    1.98
   4  -1   4   97.95    2.66
  -4   1  -4   95.94    1.58
  -4   1  -4   91.02    1.46
   4  -1   5   18.57    1.35
   4  -1   5   23.43    1.50
  -4   1  -5   18.87    0.66
  -4   1  -5   21.00    1.04
   4  -1   6 1170.07   14.23
   4  -1   6 1230.49   15.77
  -4   1  -6 1122.08   11.42
   4  -1   7   -0.22    1.14
   4  -1   7    0.54    1.24
   4  -1   8    2.92    1.61
   4  -1   8    0.64    1.77
   4  -1   9    6.27    2.05
   4  -1   9    4.33    3.58
   4  -1  10   70.91    4.93
   4  -1  10   72.56    3.81
   4  -1  11    2.94    2.47
   4  -1  11    1.66    2.83
  -4   0  12   44.67    4.01
  -4   0  12   34.50    2.91
  -4   0  11   -0.15    1.31
  -4   0  11   -0.02    2.31
  -4   0  10    0.88    1.36
  -4   0  10    0.51    1.99
  -4   0  10   -0.02    1.00
  -4   0  10    2.93    1.44
  -4   0   9    5.80    1.81
  -4   0   9    7.86    1.00
  -4   0   9    6.43    1.28
  -4   0   9    7.57    2.23
  -4   0   8  675.92    8.62
  -4   0   8  684.65    8.89
  -4   0   8  677.47    8.58
  -4   0   8  665.00    8.70
  -4   0   7   16.82    1.93
  -4   0   7   17.07    1.09
  -4   0   7   16.64    1.03
  -4   0   7   18.38    1.76
  -4   0   6  177.26    2.84
  -4   0   6  177.75    2.56
  -4   0   6  171.97    2.62
  -4   0   6  175.24    3.63
  -4   0   5  135.68    2.12
  -4   0   5  134.77    3.04
  -4   0   5  132.26    2.30
  -4   0   5  134.23    1.95
  -4   0   4  543.84    5.63
  -4   0   4  535.34    6.56
  -4   0   4  551.31    5.59
  -4   0   4  539.23    6.82
  -4   0   3  311.57    2.99
  -4   0   3  311.57    4.70
  -4   0   3  299.72    3.90
  -4   0   3  306.27    2.83
  -4   0   2   98.00    1.93
  -4   0   2   94.90    1.79
   4   0  -1  213.81    1.91
   4   0  -1  213.07    1.87
  -4   0   1  217.29    3.10
  -4   0   1  211.90    2.91
   4   0   0   93.21    1.19
   4   0   0   90.27    1.26
  -4   0   0   94.94    1.78
  -4   0   0   92.18    1.66
   4   0   1  215.42    2.93
   4   0   1  210.46    2.51
  -4   0  -1  211.36    2.84
  -4   0  -1  215.74    3.00
   4   0   2   88.60    1.56
   4   0   2   93.67    2.08
  -4   0  -2   91.92    1.56
  -4   0  -2   91.56    1.64
   4   0   3    6.89    0.81
   4   0   3    4.38    1.44
  -4   0  -3    6.74    0.89
  -4   0  -3    7.76    1.07
   4   0   4   -0.16    1.19
   4   0   4    0.23    1.34
  -4   0  -4   -0.47    0.73
  -4   0  -4    0.53    0.60
   4   0   5    3.53    1.19
   4   0   5    4.23    2.12
  -4   0  -5    5.07    0.44
  -4   0  -5    1.93    0.76
   4   0   6   64.25    3.12
   4   0   6   63.46    2.42
   4   0   7   30.97    2.06
   4   0   7   31.10    2.32
   4   0   8   55.81    3.92
   4   0   8   50.54    2.92
   4   0   9    1.16    1.67
   4   0   9   -1.07    1.86
   4   0  10    2.70    2.41
   4   0  10    2.45    2.64
  -4  -1  13    0.58    2.71
  -4  -1  13   -0.01    1.93
  -4  -1  12    0.68    1.58
  -4  -1  12   -0.01    2.78
  -4  -1  11   61.06    2.11
  -4  -1  11   60.00    1.91
  -4  -1  11   71.44    2.62
  -4  -1  11   70.79    3.94
  -4  -1  10    8.99    2.32
  -4  -1  10   10.55    1.13
  -4  -1  10    0.01    2.02
  -4  -1  10   11.80    1.62
  -4  -1   9    9.42    1.94
  -4  -1   9    9.88    1.71
  -4  -1   9    9.41    1.29
  -4  -1   9    9.81    1.38
  -4  -1   8    1.29    1.32
  -4  -1   8    0.90    1.62
  -4  -1   8   -0.17    1.33
  -4  -1   8    1.07    1.43
  -4  -1   7   49.32    1.37
  -4  -1   7   48.59    2.55
  -4  -1   7   49.71    1.96
  -4  -1   7   47.11    1.53
   4   1  -6   42.65    1.47
  -4  -1   6   43.42    1.66
  -4  -1   6   41.45    1.05
  -4  -1   6   43.69    1.44
  -4  -1   6   40.95    1.55
   4   1  -5    5.28    0.71
   4   1  -5    3.47    0.94
  -4  -1   5    4.62    1.07
  -4  -1   5    4.38    1.39
  -4  -1   5    5.05    0.72
   4   1  -4    3.64    0.90
   4   1  -4    3.95    0.44
  -4  -1   4    4.35    1.55
  -4  -1   4    3.76    0.83
  -4  -1   4    3.80    0.52
   4   1  -3  118.03    2.21
  -4  -1   3  119.33    1.40
  -4  -1   3  121.17    2.16
  -4  -1   3  114.00    2.27
   4   1  -2   51.11    1.47
  -4  -1   2   51.63    0.78
  -4  -1   2   51.25    1.36
  -4  -1   2   52.71    1.53
   4   1  -1   26.53    1.13
   4   1  -1   24.30    0.72
  -4  -1   1   27.21    1.06
  -4  -1   1   26.73    0.75
  -4  -1   1   25.60    1.76
   4   1   0  151.87    2.85
   4   1   0  147.94    1.99
   4   1   0  150.98    1.92
  -4  -1   0  152.07    2.51
  -4  -1   0  150.53    2.74
  -4  -1   0  151.50    1.96
   4   1   1    0.78    0.60
   4   1   1    1.87    0.68
   4   1   1    0.65    0.51
  -4  -1  -1    0.85    0.73
  -4  -1  -1    1.53    0.61
  -4  -1  -1    1.26    0.57
   4   1   2   17.89    1.08
   4   1   2   19.03    0.95
  -4  -1  -2   17.51    0.94
  -4  -1  -2   17.97    0.84
   4   1   3   47.30    1.66
   4   1   3   50.52    1.51
  -4  -1  -3   48.02    1.26
  -4  -1  -3   47.16    1.47
   4   1   4   27.92    1.65
   4   1   4   25.93    1.48
  -4  -1  -4   26.61    1.32
  -4  -1  -4   25.66    1.14
   4   1   5    4.38    1.49
   4   1   5    5.18    2.05
  -4  -1  -5    4.58    0.45
   4   1   6   46.53    2.38
   4   1   6   45.59    2.18
   4   1   7   54.85    2.92
   4   1   7   53.86    2.60
   4   1   8   41.05    4.59
   4   1   8   43.67    4.09
   4   1   9   10.84    2.87
   4   1   9    9.31    2.52
   4   1  10   16.82    3.51
   4   1  10   21.89    3.09
  -4  -2  13   26.42    2.53
  -4  -2  13   30.47    4.25
  -4  -2  12   21.19    3.27
  -4  -2  12   18.54    2.32
  -4  -2  11   20.15    1.71
  -4  -2  11   27.99    2.84
  -4  -2  11   21.53    1.49
  -4  -2  11   24.47    2.02
  -4  -2  10   30.53    2.57
  -4  -2  10   27.77    1.52
  -4  -2  10   29.95    2.53
  -4  -2  10   27.23    1.80
   4   2  -9   81.18    2.18
  -4  -2   9   85.35    2.20
  -4  -2   9   83.01    2.14
  -4  -2   9   83.47    2.23
  -4  -2   9   81.29    2.37
   4   2  -8    0.09    1.00
   4   2  -8    0.88    1.31
  -4  -2   8    0.80    1.35
  -4  -2   8    3.03    1.16
  -4  -2   8    2.34    1.50
  -4  -2   8    1.69    0.88
   4   2  -7   32.10    2.29
   4   2  -7   35.60    1.66
  -4  -2   7   33.85    2.11
  -4  -2   7   32.97    2.53
  -4  -2   7   36.43    1.22
   4   2  -6   92.88    2.24
   4   2  -6   94.71    1.99
  -4  -2   6   99.08    2.07
  -4  -2   6   91.14    2.09
  -4  -2   6   98.05    2.42
   4   2  -5    8.68    0.54
   4   2  -5    9.63    1.20
  -4  -2   5    9.71    0.92
  -4  -2   5   11.52    1.28
   4   2  -4   24.28    2.02
   4   2  -4   23.74    0.61
  -4  -2   4   26.11    0.96
  -4  -2   4   22.99    1.42
   4   2  -3   26.73    0.82
   4   2  -3   26.99    1.36
  -4  -2   3   27.33    0.68
  -4  -2   3   27.89    1.46
   4   2  -2  414.15    5.42
   4   2  -2  410.79    4.35
  -4  -2   2  422.25    4.49
  -4  -2   2  411.09    5.47
   4   2  -1  113.12    2.19
   4   2  -1  112.42    2.01
  -4  -2   1  111.29    2.90
  -4  -2   1  115.34    2.01
   4   2   0   22.70    1.17
   4   2   0   23.36    0.98
  -4  -2   0   23.82    1.27
  -4  -2   0   25.48    0.94
   4   2   1    6.05    1.52
   4   2   1    9.43    0.94
  -4  -2  -1   11.57    1.05
  -4  -2  -1   10.67    0.93
   4   2   2  334.67    4.82
   4   2   2  342.37    4.44
   4   2   2  331.78    4.55
  -4  -2  -2  334.34    4.97
  -4  -2  -2  334.19    4.25
  -4  -2  -2  337.65    4.72
   4   2   3   88.87    1.72
   4   2   3   84.36    2.79
   4   2   3   85.28    3.17
  -4  -2  -3   84.24    2.32
  -4  -2  -3   85.14    2.02
  -4  -2  -3   85.05    2.24
   4   2   4    3.70    1.48
   4   2   4    3.73    2.05
  -4  -2  -4    5.83    0.77
  -4  -2  -4    6.93    0.98
   4   2   5   -0.30    1.27
   4   2   5    0.09    1.13
  -4  -2  -5    0.21    0.65
  -4  -2  -5   -0.32    0.61
   4   2   6   84.44    3.22
   4   2   6   85.49    2.94
   4   2   7   46.44    2.78
   4   2   7   48.22    3.09
   4   2   8    4.09    2.21
   4   2   8    4.01    2.58
   4   2   9    8.02    4.17
   4   2   9    6.77    4.78
  -4  -3  13   45.03    4.07
  -4  -3  13   38.33    2.87
  -4  -3  12    1.44    1.54
  -4  -3  12    6.62    1.87
  -4  -3  12    4.96    2.76
   4   3 -11    0.26    1.20
  -4  -3  11    0.34    1.87
  -4  -3  11   -0.68    1.02
  -4  -3  11   -0.21    1.23
  -4  -3  11   -0.03    1.92
   4   3 -10    3.99    1.28
  -4  -3  10    4.60    2.28
  -4  -3  10    3.63    1.23
  -4  -3  10    3.43    1.29
  -4  -3  10    4.45    1.33
   4   3  -9   73.48    2.79
   4   3  -9   74.33    3.07
  -4  -3   9   74.46    3.45
  -4  -3   9   71.29    2.89
  -4  -3   9   80.42    2.85
   4   3  -8   36.57    1.39
   4   3  -8   34.41    2.58
  -4  -3   8   38.52    1.95
  -4  -3   8   34.85    2.07
   4   3  -7   10.71    2.17
   4   3  -7   11.00    0.91
  -4  -3   7   11.89    1.50
  -4  -3   7   12.33    1.56
   4   3  -6   94.24    2.49
   4   3  -6   96.15    2.10
  -4  -3   6   97.64    2.29
  -4  -3   6   98.65    3.55
   4   3  -5  380.51    4.78
   4   3  -5  392.18    5.65
  -4  -3   5  396.17    6.64
  -4  -3   5  399.14    5.12
   4   3  -4  525.02    6.06
   4   3  -4  528.87    6.99
  -4  -3   4  545.87    6.41
  -4  -3   4  524.93    7.10
   4   3  -3   27.23    0.86
   4   3  -3   25.93    2.27
  -4  -3   3   28.90    1.31
  -4  -3   3   28.09    2.39
   4   3  -2    4.05    1.03
   4   3  -2    3.80    1.11
  -4  -3   2    3.99    0.69
  -4  -3   2    5.49    1.19
   4   3  -1  394.70    4.93
   4   3  -1  407.01    6.19
  -4  -3   1  407.92    5.46
  -4  -3   1  405.47    5.66
   4   3   0  384.69    5.13
   4   3   0  397.49    5.46
  -4  -3   0  401.52    5.55
  -4  -3   0  401.54    5.22
   4   3   1    1.01    1.30
   4   3   1    0.62    1.42
  -4  -3  -1   -0.02    0.87
  -4  -3  -1    0.01    1.34
   4   3   2   -0.58    1.07
   4   3   2   -0.95    1.20
  -4  -3  -2    0.47    1.31
  -4  -3  -2    0.12    0.99
   4   3   3  249.61    4.04
   4   3   3  239.32    5.29
   4   3   3  241.47    4.92
  -4  -3  -3  245.54    4.21
  -4  -3  -3  240.69    5.13
   4   3   4  139.76    3.57
   4   3   4  147.54    4.28
  -4  -3  -4  146.08    2.47
  -4  -3  -4  141.89    2.75
   4   3   5    0.67    2.33
   4   3   5    0.21    2.04
  -4  -3  -5   -0.26    0.48
  -4  -3  -5    0.34    0.84
   4   3   6   -0.30    2.80
   4   3   6   -0.26    2.53
   4   3   7   13.07    3.65
   4   3   7    0.07    4.15
   4   3   8   26.72    3.01
   4   3   8   22.32    3.43
  -4  -4  13    3.73    1.88
  -4  -4  13    8.17    2.13
  -4  -4  13    7.00    3.32
   4   4 -12    0.27    2.47
  -4  -4  12    1.21    2.47
  -4  -4  12    1.39    1.58
  -4  -4  12    1.51    2.55
   4   4 -11   51.71    2.33
   4   4 -11   53.22    2.34
  -4  -4  11   53.74    3.61
  -4  -4  11   61.23    3.44
  -4  -4  11   54.62    2.25
   4   4 -10   75.07    2.55
   4   4 -10   79.99    2.44
  -4  -4  10   85.14    3.86
  -4  -4  10   83.71    3.36
  -4  -4  10   80.82    2.45
   4   4  -9  218.03    3.82
   4   4  -9  209.93    4.19
  -4  -4   9  221.80    4.43
  -4  -4   9  224.37    3.88
   4   4  -8   54.23    2.20
   4   4  -8   56.57    2.28
  -4  -4   8   59.70    2.42
  -4  -4   8   56.61    2.44
   4   4  -7   91.84    1.94
   4   4  -7   90.24    2.66
  -4  -4   7   92.01    3.85
  -4  -4   7   91.34    2.69
   4   4  -6   24.99    1.53
   4   4  -6   21.82    1.82
  -4  -4   6   22.69    2.94
  -4  -4   6   25.92    1.77
   4   4  -5    7.25    1.21
   4   4  -5    6.00    1.49
  -4  -4   5    7.13    1.62
  -4  -4   5    7.63    1.41
   4   4  -4    1.51    2.14
   4   4  -4    3.03    0.70
  -4  -4   4    2.12    1.43
  -4  -4   4    2.66    1.26
   4   4  -3  217.45    3.89
   4   4  -3  209.54    3.57
  -4  -4   3  207.50    4.92
  -4  -4   3  215.81    3.75
   4   4  -2   17.69    1.58
   4   4  -2   16.85    1.13
  -4  -4   2   18.03    1.15
  -4  -4   2   18.94    1.67
   4   4  -1  198.29    4.46
   4   4  -1  198.30    3.90
  -4  -4   1  200.11    4.60
  -4  -4   1  197.68    3.96
   4   4   0   45.72    2.53
   4   4   0   43.39    1.82
  -4  -4   0   46.29    2.71
  -4  -4   0   47.44    2.50
   4   4   1    2.27    1.32
   4   4   1    4.21    1.77
  -4  -4  -1    4.48    1.86
  -4  -4  -1    1.99    1.20
   4   4   2   26.39    1.91
   4   4   2   26.75    1.45
  -4  -4  -2   29.17    1.50
  -4  -4  -2   24.40    2.64
   4   4   3    0.36    1.45
   4   4   3    1.68    1.36
   4   4   3    0.09    1.27
  -4  -4  -3    0.66    0.92
  -4  -4  -3    0.01    1.36
   4   4   4   27.39    1.89
   4   4   4   29.20    3.60
   4   4   4   28.24    2.13
  -4  -4  -4   27.96    1.96
  -4  -4  -4   26.29    1.77
  -4  -4  -4   27.90    2.29
   4   4   5   -0.22    2.37
   4   4   5   15.49    2.11
   4   4   6    0.29    2.26
   4   4   6    1.48    1.99
   4   4   7    0.29    2.46
   4   4   7    0.82    2.18
   4   5 -13   17.31    2.31
  -4  -5  13   19.94    2.40
  -4  -5  13   19.39    2.42
  -4  -5  13   12.05    3.50
   4   5 -12    3.56    2.47
   4   5 -12   -0.37    1.58
  -4  -5  12    0.84    1.63
  -4  -5  12    2.66    1.72
   4   5 -11   22.58    2.80
   4   5 -11   22.96    3.17
  -4  -5  11   25.25    2.04
  -4  -5  11   20.52    2.19
   4   5 -10   50.24    2.50
   4   5 -10   47.43    2.06
  -4  -5  10   50.29    3.78
  -4  -5  10   52.84    3.12
   4   5  -9    1.13    1.39
   4   5  -9    0.58    1.01
  -4  -5   9    0.19    1.75
  -4  -5   9   -0.28    1.48
   4   5  -8   69.89    2.00
   4   5  -8   72.99    3.74
  -4  -5   8   78.83    4.05
  -4  -5   8   78.14    2.19
   4   5  -7    2.70    0.91
   4   5  -7    2.04    1.55
  -4  -5   7    2.41    1.63
  -4  -5   7    2.31    1.06
   4   5  -6   52.22    2.40
   4   5  -6   50.97    1.58
  -4  -5   6   62.82    2.55
  -4  -5   6   51.83    1.71
   4   5  -5    1.72    1.53
   4   5  -5    2.67    1.37
  -4  -5   5    2.92    1.68
  -4  -5   5    1.07    1.56
   4   5  -4  160.93    4.66
   4   5  -4  149.57    3.30
  -4  -5   4  154.59    2.90
  -4  -5   4  156.25    3.71
   4   5  -3  452.42    7.80
   4   5  -3  424.47    6.47
  -4  -5   3  444.93    6.80
  -4  -5   3  446.99    7.95
   4   5  -2  210.26    5.14
   4   5  -2  207.39    3.57
  -4  -5   2  210.73    4.42
  -4  -5   2  211.57    4.17
   4   5  -1   24.10    1.74
   4   5  -1   24.76    1.58
  -4  -5   1   21.78    2.37
  -4  -5   1   20.21    2.79
   4   5   0    5.74    1.40
   4   5   0    3.44    2.19
  -4  -5   0    6.45    2.23
  -4  -5   0    4.23    1.36
   4   5   1  117.30    3.09
   4   5   1  119.30    2.85
  -4  -5  -1  118.41    2.87
  -4  -5  -1  109.88    3.06
   4   5   2    2.52    1.56
   4   5   2    0.95    1.79
  -4  -5  -2    1.15    1.19
  -4  -5  -2    0.29    1.47
   4   5   3   24.31    3.58
   4   5   3   19.76    1.54
  -4  -5  -3   21.45    1.56
  -4  -5  -3   22.93    3.42
   4   5   4  117.41    3.33
   4   5   4  125.92    4.10
   4   5   4  128.85    5.00
  -4  -5  -4  121.91    5.42
  -4  -5  -4  121.23    2.68
   4   5   5    0.99    3.95
   4   5   5    5.70    2.23
   4   5   6  107.50    6.72
   4   5   6   99.02    4.29
   4   6 -13   27.51    3.79
   4   6 -13   24.37    3.80
  -4  -6  13   32.09    4.09
  -4  -6  13   26.01    2.68
   4   6 -12    2.82    1.76
   4   6 -12    4.69    1.91
  -4  -6  12    1.68    2.08
  -4  -6  12    4.20    1.89
   4   6 -11    2.03    1.82
   4   6 -11   -0.05    2.33
  -4  -6  11    2.56    1.62
  -4  -6  11    2.64    1.96
   4   6 -10    1.24    1.63
   4   6 -10   -0.04    1.21
  -4  -6  10    1.41    2.75
  -4  -6  10    1.01    1.35
   4   6  -9    0.86    1.11
   4   6  -9   -0.17    1.64
  -4  -6   9    1.22    1.26
  -4  -6   9    1.12    1.70
   4   6  -8   43.27    1.80
   4   6  -8   42.62    3.82
  -4  -6   8   50.49    2.66
  -4  -6   8   48.96    2.91
   4   6  -7    4.44    1.82
   4   6  -7    4.21    1.10
  -4  -6   7    3.76    2.96
  -4  -6   7    4.53    1.28
   4   6  -6   13.09    3.20
   4   6  -6   13.88    1.97
  -4  -6   6   16.29    1.46
  -4  -6   6   22.04    3.35
   4   6  -5   28.68    2.33
   4   6  -5   27.37    1.47
  -4  -6   5   28.10    1.65
  -4  -6   5   26.37    3.52
   4   6  -4  328.33    5.83
   4   6  -4  316.65    5.61
  -4  -6   4  322.72    5.12
  -4  -6   4  321.28    5.76
   4   6  -3    0.49    1.41
   4   6  -3    0.15    1.67
  -4  -6   3    0.57    1.12
  -4  -6   3    0.61    1.50
   4   6  -2    5.51    1.73
   4   6  -2    5.41    2.21
  -4  -6   2    7.01    1.46
  -4  -6   2    5.09    1.73
   4   6  -1    5.79    2.65
   4   6  -1    6.31    1.53
  -4  -6   1    5.02    1.53
  -4  -6   1    7.26    2.66
   4   6   0  224.67    4.45
   4   6   0  216.06    5.54
  -4  -6   0  221.16    5.51
  -4  -6   0  218.21    4.53
   4   6   1   22.68    2.86
   4   6   1   22.31    2.23
  -4  -6  -1   22.07    2.83
  -4  -6  -1   23.49    2.19
   4   6   2    0.16    2.59
   4   6   2    1.44    1.89
  -4  -6  -2    0.04    1.20
  -4  -6  -2   -0.27    1.55
   4   6   3   35.92    2.91
   4   6   3   35.84    2.91
  -4  -6  -3   25.61    4.26
  -4  -6  -3   34.78    2.87
   4   6   4   25.97    3.08
   4   6   4   17.26    4.18
  -4  -6  -4   15.13    4.46
   4   6   5    5.24    3.77
   4   6   5    5.42    2.76
  -4  -6  -5   -1.29    2.59
   4   7 -13    8.15    2.31
   4   7 -13    9.67    2.46
  -4  -7  13   11.81    2.47
  -4  -7  13   17.53    4.09
   4   7 -12    1.36    2.05
   4   7 -12    2.43    1.72
  -4  -7  12   -0.14    1.86
  -4  -7  12    0.38    3.33
   4   7 -11   39.07    2.89
   4   7 -11   34.17    2.35
  -4  -7  11   42.35    3.04
  -4  -7  11   39.69    2.61
   4   7 -10   48.89    3.40
   4   7 -10   56.89    3.15
  -4  -7  10   59.18    4.79
  -4  -7  10   59.76    2.72
   4   7  -9    4.76    2.35
   4   7  -9    9.27    3.45
  -4  -7   9    7.25    1.77
  -4  -7   9   10.04    2.30
   4   7  -8    8.23    2.20
   4   7  -8    7.29    2.22
  -4  -7   8    8.14    2.58
  -4  -7   8   10.10    2.34
   4   7  -7   70.45    4.64
   4   7  -7   62.37    3.00
  -4  -7   7   66.82    2.51
  -4  -7   7   71.26    3.31
   4   7  -6   18.30    2.43
   4   7  -6   20.01    2.36
  -4  -7   6   18.09    2.66
  -4  -7   6   10.93    2.45
   4   7  -5   -0.12    1.67
   4   7  -5   -0.77    1.68
  -4  -7   5    0.21    1.86
  -4  -7   5   -0.07    1.66
   4   7  -4   47.19    2.71
   4   7  -4   41.72    2.94
  -4  -7   4   42.71    2.22
  -4  -7   4   45.56    2.78
   4   7  -3  142.16    3.92
   4   7  -3  140.45    4.43
  -4  -7   3  139.56    3.91
  -4  -7   3  136.36    3.54
   4   7  -2   50.26    2.67
   4   7  -2   49.21    2.37
  -4  -7   2   49.93    3.57
  -4  -7   2   51.42    2.67
   4   7  -1    0.96    1.59
   4   7  -1    0.61    2.39
  -4  -7   1   -0.50    1.54
  -4  -7   1    1.19    1.58
   4   7   0   25.08    2.27
   4   7   0   26.54    2.41
  -4  -7   0   27.76    2.27
  -4  -7   0   26.83    3.64
   4   7   1    2.03    2.44
   4   7   1    0.16    1.83
  -4  -7  -1    0.09    1.53
  -4  -7  -1    1.65    1.81
   4   7   2    0.03    3.70
   4   7   2   10.21    2.81
  -4  -7  -2    3.55    2.70
  -4  -7  -2    6.39    2.39
   4   7   3    1.87    2.44
   4   7   3   -0.25    2.40
  -4  -7  -3    2.08    3.55
  -4  -7  -3    1.39    2.43
   4   8 -12   27.22    3.85
   4   8 -12   28.84    3.10
  -4  -8  12   27.05    4.29
  -4  -8  12   26.56    3.23
   4   8 -11   73.04    3.10
   4   8 -11   82.94    5.53
  -4  -8  11   77.34    4.00
  -4  -8  11   85.92    4.90
   4   8 -10    0.02    1.65
   4   8 -10    7.98    3.65
  -4  -8  10    7.32    3.82
  -4  -8  10    3.30    2.97
   4   8  -9   43.64    3.18
   4   8  -9   40.17    3.38
  -4  -8   9   41.98    2.59
  -4  -8   9   47.12    3.33
   4   8  -8   45.45    4.64
   4   8  -8   34.24    3.06
  -4  -8   8   27.97    2.31
  -4  -8   8   36.00    3.15
   4   8  -7   42.05    2.21
   4   8  -7   47.91    3.30
  -4  -8   7   44.26    3.62
  -4  -8   7   44.51    3.21
   4   8  -6   41.62    3.08
   4   8  -6   39.20    2.22
  -4  -8   6   42.24    2.45
  -4  -8   6   47.40    3.23
   4   8  -5   57.87    3.24
   4   8  -5   55.51    2.45
  -4  -8   5   53.93    3.79
  -4  -8   5   53.92    3.30
   4   8  -4    5.56    2.18
   4   8  -4    3.67    1.63
  -4  -8   4    0.15    1.79
  -4  -8   4    4.69    3.42
   4   8  -3   29.24    2.83
   4   8  -3   31.45    2.32
  -4  -8   3   29.29    2.44
  -4  -8   3   29.83    2.75
   4   8  -2    3.31    2.15
   4   8  -2    4.84    3.03
  -4  -8   2    5.28    2.00
  -4  -8   2    6.78    2.15
   4   8  -1    0.73    3.06
   4   8  -1    2.51    1.91
  -4  -8   1    2.15    3.00
  -4  -8   1   -0.97    3.06
   4   8   0    5.14    2.02
   4   8   0    4.97    2.22
  -4  -8   0    0.52    3.15
  -4  -8   0    0.85    2.18
   4   8   1   -0.10    2.39
   4   8   1    1.12    3.07
  -4  -8  -1    4.83    1.88
  -4  -8  -1    2.19    2.37
   4   8   2    0.18    4.59
   4   8   2    9.13    3.43
  -4  -8  -2    6.40    4.43
  -4  -8  -2   11.00    2.10
   4   9 -11    0.03    1.96
   4   9 -11    4.44    2.66
  -4  -9  11    3.83    4.28
  -4  -9  11    4.13    2.24
   4   9 -10    6.08    2.70
   4   9 -10    0.01    1.90
  -4  -9  10    5.39    2.19
  -4  -9  10    5.63    2.77
   4   9  -9    5.37    3.04
   4   9  -9    9.83    2.87
  -4  -9   9    7.45    3.46
  -4  -9   9    8.44    2.94
   4   9  -8    3.28    4.23
   4   9  -8    4.41    1.77
  -4  -9   8    1.16    3.28
  -4  -9   8    4.60    2.72
   4   9  -7    5.63    2.69
   4   9  -7    5.60    1.82
  -4  -9   7    0.13    2.06
  -4  -9   7    7.22    2.69
   4   9  -6    1.33    2.24
   4   9  -6    0.04    2.51
  -4  -9   6    0.20    2.81
  -4  -9   6    0.48    2.30
   4   9  -5   75.46    3.90
   4   9  -5   68.63    3.02
  -4  -9   5   71.25    3.34
  -4  -9   5   78.27    5.64
   4   9  -4   95.70    4.25
   4   9  -4  100.28    4.89
  -4  -9   4   95.95    3.78
  -4  -9   4  102.35    4.26
   4   9  -3   47.29    3.40
   4   9  -3   45.15    2.96
  -4  -9   3   46.71    4.63
  -4  -9   3   47.82    5.04
   4   9  -2   42.90    3.23
   4   9  -2   36.98    2.98
  -4  -9   2   35.51    3.11
  -4  -9   2   41.56    3.13
   4   9  -1    6.36    3.97
   4   9  -1    5.05    2.55
  -4  -9   1    7.55    2.42
  -4  -9   1    9.55    2.60
   4   9   0    3.57    2.37
   4   9   0    2.53    2.56
  -4  -9   0    4.77    2.31
  -4  -9   0    2.95    4.10
   4  10  -9   51.08    6.19
   4  10  -9   43.23    2.94
  -4 -10   9   45.71    3.39
  -4 -10   9   53.21    4.18
   4  10  -8    2.38    2.79
   4  10  -8    2.89    2.99
  -4 -10   8   -0.20    2.19
  -4 -10   8    2.44    2.86
   4  10  -7   55.89    3.10
   4  10  -7   60.23    4.25
  -4 -10   7   56.66    3.48
  -4 -10   7   60.91    4.18
   4  10  -6   -0.03    3.47
  -4 -10   6   -0.32    3.90
  -4 -10   6   17.41    4.75
   4  10  -5   13.60    3.04
   4  10  -5    0.02    2.29
  -4 -10   5    0.20    2.55
  -4 -10   5   15.43    2.94
   4  10  -4    0.58    2.62
   4  10  -4   -0.04    2.16
  -4 -10   4    2.61    2.32
  -4 -10   4    3.62    2.55
   4  10  -3   39.95    4.92
   4  10  -3   48.47    3.78
  -4 -10   3   43.83    3.65
  -4 -10   3   53.35    3.60
   5 -12   1    1.65    2.69
   5 -12   1    2.08    2.38
  -5  12  -1    3.19    4.01
  -5  12  -1    1.10    4.42
   5 -12   2    8.17    4.47
   5 -12   2    4.52    4.14
  -5  12  -2    6.28    3.09
  -5  12  -2    3.32    4.17
   5 -12   3   -0.19    2.49
   5 -12   3   -0.76    2.24
  -5  12  -3    0.10    3.36
  -5  12  -3   -1.22    2.62
   5 -12   4    4.30    2.76
   5 -12   4    5.30    2.68
  -5  12  -4    6.11    2.56
  -5  12  -4    8.14    4.87
   5 -12   5    2.77    2.61
   5 -12   5    4.14    3.83
  -5  12  -5    2.26    2.35
  -5  12  -5   -1.12    4.48
   5 -12   6   13.58    4.83
   5 -12   6   12.60    4.52
  -5  12  -6   13.29    3.23
  -5  12  -6   11.67    2.80
   5 -12   7   -1.12    4.19
   5 -12   7    3.41    3.75
  -5  12  -7    2.17    3.65
  -5  12  -7    1.73    2.73
   5 -12   8    0.38    3.68
   5 -12   8    4.27    4.34
  -5  12  -8   -0.24    3.76
  -5  12  -8    2.28    2.67
   5 -11  -1   43.70    3.69
   5 -11  -1   49.89    4.78
  -5  11   1   43.62    5.40
  -5  11   1   49.80    5.51
   5 -11   0    1.70    4.24
   5 -11   0    4.39    3.64
  -5  11   0    5.28    2.54
  -5  11   0    6.23    4.21
   5 -11   1    1.35    2.41
   5 -11   1    4.27    2.19
  -5  11  -1    5.48    2.56
  -5  11  -1    0.65    2.31
   5 -11   2   51.35    4.96
   5 -11   2   45.80    4.79
  -5  11  -2   47.66    4.75
  -5  11  -2   45.91    3.63
   5 -11   3   21.26    2.90
   5 -11   3   25.07    2.72
  -5  11  -3   24.20    3.17
  -5  11  -3   27.11    4.01
   5 -11   4    3.88    2.42
   5 -11   4    7.07    3.68
  -5  11  -4    4.10    2.63
  -5  11  -4    5.08    2.17
   5 -11   5    3.06    3.56
   5 -11   5    0.66    3.40
  -5  11  -5    1.73    2.06
  -5  11  -5    2.12    3.89
   5 -11   6  223.47    5.77
   5 -11   6  219.04    7.02
  -5  11  -6  220.36    5.93
  -5  11  -6  220.70    6.76
   5 -11   7   87.53    5.21
   5 -11   7   86.12    3.98
  -5  11  -7   90.48    5.92
  -5  11  -7   82.92    3.67
   5 -11   8   30.60    3.29
   5 -11   8   31.43    4.25
  -5  11  -8   26.89    3.20
  -5  11  -8   26.79    2.82
   5 -11   9   51.86    3.21
   5 -11   9   47.00    3.78
  -5  11  -9   47.80    5.01
  -5  11  -9   44.13    3.47
   5 -11  10   28.02    2.81
   5 -11  10   25.81    3.53
  -5  11 -10   25.31    3.17
  -5  11 -10   28.82    3.14
   5 -10  -3   -0.25    1.69
   5 -10  -3   -0.91    2.11
  -5  10   3   -0.13    3.34
  -5  10   3    1.73    1.93
   5 -10  -2   17.48    2.76
   5 -10  -2   17.30    2.43
  -5  10   2   18.69    2.75
  -5  10   2   14.37    4.37
   5 -10  -1   22.77    2.78
   5 -10  -1   19.28    2.37
  -5  10   1   17.31    2.67
  -5  10   1   21.67    2.82
   5 -10   0   28.65    2.87
   5 -10   0   32.60    3.89
  -5  10   0   30.69    2.70
  -5  10   0   28.82    2.94
   5 -10   1   94.03    3.81
   5 -10   1  102.46    3.57
  -5  10  -1  107.11    3.97
  -5  10  -1  104.64    3.59
   5 -10   2   29.32    2.59
   5 -10   2   28.61    3.97
  -5  10  -2   27.54    3.73
  -5  10  -2   30.02    2.94
   5 -10   3    0.74    1.73
   5 -10   3   -0.19    1.68
  -5  10  -3   -0.95    1.53
  -5  10  -3   -0.72    1.92
   5 -10   4   65.65    4.53
   5 -10   4   59.18    4.43
  -5  10  -4   68.02    2.93
  -5  10  -4   67.67    3.50
   5 -10   5    2.50    3.17
   5 -10   5    7.61    2.19
  -5  10  -5    7.83    1.97
  -5  10  -5    8.34    3.78
   5 -10   6   13.20    3.61
   5 -10   6   13.90    3.92
  -5  10  -6   21.06    2.28
  -5  10  -6   22.20    2.68
   5 -10   7   20.80    3.52
   5 -10   7   15.09    4.07
  -5  10  -7   17.52    2.62
  -5  10  -7   18.98    3.62
   5 -10   8   70.20    3.15
   5 -10   8   70.72    3.64
  -5  10  -8   66.98    5.07
  -5  10  -8   66.99    3.29
   5 -10   9   30.44    2.52
   5 -10   9   35.86    4.86
  -5  10  -9   31.90    4.32
  -5  10  -9   35.38    4.31
   5 -10  10    1.78    1.77
   5 -10  10   -0.41    2.45
  -5  10 -10    0.48    3.20
  -5  10 -10    0.86    2.17
   5 -10  11   -4.97    2.73
   5 -10  11   -0.58    2.48
  -5  10 -11    3.65    1.95
  -5  10 -11    0.95    2.21
   5  -9  -5   19.56    3.47
   5  -9  -5   19.29    2.98
  -5   9   5   11.59    4.74
  -5   9   5   12.86    2.58
   5  -9  -4    1.43    1.64
   5  -9  -4    3.07    3.31
  -5   9   4    0.01    2.15
  -5   9   4   -0.13    1.92
   5  -9  -3    5.07    1.79
   5  -9  -3    4.17    2.19
  -5   9   3    0.15    2.20
  -5   9   3    1.95    3.24
   5  -9  -2    5.92    2.12
   5  -9  -2    3.83    1.83
  -5   9   2    6.96    2.07
  -5   9   2    0.17    3.29
   5  -9  -1   22.99    3.59
   5  -9  -1   22.34    2.16
  -5   9   1   21.52    2.45
  -5   9   1    0.09    3.46
   5  -9   0    6.02    1.95
   5  -9   0    4.65    2.88
  -5   9   0    7.16    3.31
  -5   9   0    6.48    1.87
   5  -9   1  122.81    3.59
   5  -9   1  122.40    3.53
  -5   9  -1  136.37    5.22
  -5   9  -1  130.27    3.46
   5  -9   2    5.86    2.93
   5  -9   2    7.96    1.93
  -5   9  -2    8.88    3.41
  -5   9  -2    5.75    2.71
   5  -9   3  100.44    4.46
   5  -9   3  103.69    3.24
  -5   9  -3   97.26    2.99
  -5   9  -3  102.06    3.57
   5  -9   4   21.52    2.14
   5  -9   4   18.42    2.06
  -5   9  -4   20.29    2.41
  -5   9  -4   20.95    1.96
   5  -9   5    2.32    1.71
   5  -9   5    1.27    1.61
  -5   9  -5   -0.79    2.42
  -5   9  -5    3.00    2.87
   5  -9   6    6.38    1.97
   5  -9   6    6.85    1.84
  -5   9  -6    6.17    1.74
  -5   9  -6    8.11    2.05
   5  -9   7   10.98    1.86
   5  -9   7   10.13    2.18
  -5   9  -7    0.08    2.03
  -5   9  -7    6.82    2.99
   5  -9   8    2.32    1.64
   5  -9   8    2.47    2.11
  -5   9  -8    1.58    1.84
  -5   9  -8    4.06    1.84
   5  -9   9   13.29    1.97
   5  -9   9   15.28    2.68
  -5   9  -9   21.02    2.27
  -5   9  -9   18.34    3.75
   5  -9  10   10.62    2.91
   5  -9  10    7.31    2.67
  -5   9 -10    8.96    2.09
  -5   9 -10    7.23    2.50
   5  -9  11    0.87    2.19
   5  -9  11    1.03    3.50
  -5   9 -11   -0.46    1.60
  -5   9 -11   -1.06    2.03
   5  -8  -6    3.59    1.71
   5  -8  -6    2.89    2.31
  -5   8   6    3.40    2.46
  -5   8   6    2.25    1.95
   5  -8  -5   15.83    3.03
   5  -8  -5   16.29    3.89
  -5   8   5   13.42    4.09
  -5   8   5   16.16    2.27
   5  -8  -4   28.18    2.15
   5  -8  -4   26.93    2.60
  -5   8   4   29.79    2.67
  -5   8   4   26.52    3.63
   5  -8  -3   67.82    4.22
   5  -8  -3   65.50    2.68
  -5   8   3   70.09    2.97
  -5   8   3   65.49    2.90
   5  -8  -2   -1.27    1.36
   5  -8  -2   -0.66    1.24
  -5   8   2    1.04    1.38
  -5   8   2    1.52    2.14
   5  -8  -1   89.01    2.96
   5  -8  -1   91.07    3.92
  -5   8   1   82.23    3.97
  -5   8   1   90.62    3.10
   5  -8   0    7.72    1.70
   5  -8   0    7.15    1.73
  -5   8   0    9.15    1.66
  -5   8   0    6.29    1.91
   5  -8   1  128.37    3.20
   5  -8   1  125.01    3.26
  -5   8  -1  126.94    3.98
  -5   8  -1  126.26    3.51
   5  -8   2  170.24    4.78
   5  -8   2  165.46    3.67
  -5   8  -2  172.48    3.56
  -5   8  -2  173.63    4.01
   5  -8   3    3.88    1.58
   5  -8   3    5.65    1.58
  -5   8  -3    4.88    1.41
  -5   8  -3    3.47    2.87
   5  -8   4   13.75    1.81
   5  -8   4   16.58    1.80
  -5   8  -4   16.93    2.03
  -5   8  -4   15.29    1.65
   5  -8   5   86.31    2.70
   5  -8   5   89.95    3.95
  -5   8  -5   87.41    3.54
  -5   8  -5   92.21    4.11
   5  -8   6   45.20    2.21
   5  -8   6   43.80    2.40
  -5   8  -6   42.18    3.47
  -5   8  -6   45.83    2.21
   5  -8   7  196.68    5.06
   5  -8   7  190.73    4.40
  -5   8  -7  194.36    4.17
  -5   8  -7  192.62    4.25
   5  -8   8  125.06    3.23
   5  -8   8  123.58    3.71
  -5   8  -8  120.77    4.58
  -5   8  -8  122.38    3.55
   5  -8   9    0.57    1.83
   5  -8   9    0.71    1.27
  -5   8  -9    0.28    2.31
  -5   8  -9    0.51    2.68
   5  -8  10   11.08    4.11
   5  -8  10   11.02    2.60
  -5   8 -10   10.07    1.95
  -5   8 -10   12.95    2.49
   5  -8  11   59.76    3.65
   5  -8  11   49.14    2.34
  -5   8 -11   43.27    2.60
  -5   8 -11   60.96    3.60
   5  -8  12    0.94    2.54
  -5   8 -12    3.13    3.90
   5  -7  -7   21.96    2.03
   5  -7  -7   -1.15    4.22
  -5   7   7   24.55    2.92
  -5   7   7   21.71    3.36
   5  -7  -6   18.82    2.87
   5  -7  -6   15.28    2.41
  -5   7   6   17.24    2.56
  -5   7   6   17.56    2.05
   5  -7  -5   -1.15    1.19
   5  -7  -5    0.84    2.29
  -5   7   5    1.77    1.55
  -5   7   5   -0.68    1.34
   5  -7  -4   41.66    3.02
   5  -7  -4   40.64    2.49
  -5   7   4   47.74    3.67
  -5   7   4   45.61    3.42
   5  -7  -3  147.39    3.63
   5  -7  -3  158.35    4.42
  -5   7   3  152.05    4.78
  -5   7   3  163.45    3.75
   5  -7  -2   10.25    2.55
   5  -7  -2    6.76    2.42
  -5   7   2   11.14    1.61
  -5   7   2    8.55    2.67
   5  -7  -1  247.47    4.45
   5  -7  -1  248.31    4.48
  -5   7   1  255.70    4.45
  -5   7   1  256.15    5.75
   5  -7   0   81.40    2.55
   5  -7   0   81.55    2.45
  -5   7   0   82.95    2.35
  -5   7   0   80.25    3.73
   5  -7   1  274.84    4.57
   5  -7   1  274.31    5.64
  -5   7  -1  274.75    4.47
  -5   7  -1  282.57    5.93
   5  -7   2  117.76    3.68
   5  -7   2  121.38    2.92
  -5   7  -2  121.19    2.66
  -5   7  -2  122.06    3.16
   5  -7   3  383.12    5.77
   5  -7   3  393.85    5.97
  -5   7  -3  386.73    5.60
  -5   7  -3  381.53    6.04
   5  -7   4  334.96    5.25
   5  -7   4  320.71    6.01
  -5   7  -4  324.53    5.02
  -5   7  -4  326.09    5.38
   5  -7   5   91.17    2.55
   5  -7   5   94.14    3.63
  -5   7  -5   92.86    2.47
  -5   7  -5  100.59    3.71
   5  -7   6    1.53    1.43
   5  -7   6    1.71    1.22
  -5   7  -6    2.73    2.07
  -5   7  -6    1.40    2.12
   5  -7   7  289.45    5.31
   5  -7   7  299.77    5.76
  -5   7  -7  307.02    5.33
  -5   7  -7  294.21    6.10
   5  -7   8   20.10    2.36
   5  -7   8   17.13    2.10
  -5   7  -8   16.68    1.72
  -5   7  -8   13.65    3.09
   5  -7   9    9.17    1.36
   5  -7   9    6.84    3.25
  -5   7  -9    5.62    2.43
  -5   7  -9    6.47    2.00
   5  -7  10   92.01    3.43
   5  -7  10  102.55    3.79
  -5   7 -10   87.61    3.78
  -5   7 -10  109.05    3.74
   5  -7  11    1.40    2.22
  -5   7 -11    1.25    3.47
   5  -7  12   37.59    5.43
  -5   7 -12   44.50    5.27
  -5   6   8   17.29    4.49
   5  -6  -7   73.70    3.60
   5  -6  -7   77.73    3.33
  -5   6   7   82.42    4.93
  -5   6   7   81.77    2.85
   5  -6  -6   -0.44    1.17
   5  -6  -6    1.76    2.34
  -5   6   6    1.28    1.55
  -5   6   6    0.30    1.27
   5  -6  -5   11.41    2.30
   5  -6  -5    9.68    1.73
  -5   6   5   10.98    1.87
  -5   6   5   10.46    1.63
   5  -6  -4   70.39    2.31
   5  -6  -4   70.98    2.42
  -5   6   4   71.27    2.51
  -5   6   4   73.74    3.45
   5  -6  -3    5.41    1.43
   5  -6  -3   10.63    1.42
  -5   6   3   10.77    1.53
  -5   6   3    7.91    1.43
   5  -6  -2   -0.36    0.98
   5  -6  -2   -0.04    1.00
  -5   6   2    0.10    1.11
  -5   6   2    1.61    1.53
   5  -6  -1  728.40   10.05
   5  -6  -1  757.05   10.47
  -5   6   1  771.24   10.86
  -5   6   1  753.63   10.14
   5  -6   0  210.85    3.59
   5  -6   0  218.27    3.82
  -5   6   0  218.91    4.87
  -5   6   0  213.26    4.20
   5  -6   1   17.21    2.05
   5  -6   1   15.62    2.23
  -5   6  -1   18.50    1.64
  -5   6  -1   15.72    1.24
   5  -6   2   78.55    2.08
   5  -6   2   82.64    2.27
  -5   6  -2   82.29    2.41
  -5   6  -2   84.41    2.00
   5  -6   3   64.37    1.96
   5  -6   3   66.12    2.07
  -5   6  -3   66.20    2.51
  -5   6  -3   65.28    3.18
   5  -6   4   20.36    1.48
   5  -6   4   16.31    1.46
  -5   6  -4   22.57    2.05
  -5   6  -4   20.85    2.49
   5  -6   5   44.83    1.75
   5  -6   5   41.31    2.73
  -5   6  -5   44.51    2.52
  -5   6  -5   42.08    1.92
   5  -6   6    1.98    1.66
   5  -6   6    2.92    1.29
  -5   6  -6    0.56    1.21
  -5   6  -6    2.88    1.88
   5  -6   7  138.33    2.81
   5  -6   7  134.87    3.29
  -5   6  -7  136.08    2.97
  -5   6  -7  141.74    3.30
   5  -6   8   12.02    1.25
   5  -6   8   10.61    1.88
  -5   6  -8    4.84    2.17
  -5   6  -8   14.82    1.83
   5  -6   9   17.60    2.26
   5  -6   9   16.97    1.98
  -5   6  -9   17.40    2.25
  -5   6  -9   15.93    3.32
   5  -6  10    3.26    3.16
   5  -6  10    2.04    1.00
  -5   6 -10    3.17    2.02
  -5   6 -10    1.77    1.17
   5  -6  11   21.83    2.82
  -5   6 -11   18.81    2.79
   5  -6  12   11.55    3.08
   5  -6  12   21.91    3.16
  -5   6 -12   10.51    3.01
  -5   5   9    0.80    2.19
   5  -5  -8    6.64    1.40
  -5   5   8   -0.19    2.11
  -5   5   8    0.09    1.45
  -5   5   8    6.13    1.49
   5  -5  -7   41.63    1.96
   5  -5  -7   41.79    2.39
  -5   5   7   40.00    2.28
  -5   5   7   42.67    3.73
  -5   5   7   47.30    2.06
   5  -5  -6    2.43    1.84
   5  -5  -6    2.26    1.39
  -5   5   6    3.33    1.49
  -5   5   6    1.17    1.26
  -5   5   6    2.02    1.32
   5  -5  -5   -1.70    1.58
   5  -5  -5    0.86    1.70
  -5   5   5   -0.38    1.05
  -5   5   5    0.06    1.15
   5  -5  -4  120.10    2.72
   5  -5  -4  127.90    3.51
  -5   5   4  124.82    2.84
  -5   5   4  129.92    2.90
   5  -5  -3   55.62    1.93
   5  -5  -3   53.83    2.48
  -5   5   3   55.61    2.01
  -5   5   3   57.40    2.63
   5  -5  -2   59.29    1.76
   5  -5  -2   54.03    1.90
  -5   5   2   58.25    2.86
  -5   5   2   56.82    2.39
   5  -5  -1    2.65    0.89
   5  -5  -1    1.28    1.69
  -5   5   1    1.18    1.83
  -5   5   1    2.90    0.87
   5  -5   0    1.14    0.80
   5  -5   0    0.44    0.99
  -5   5   0    0.12    1.70
  -5   5   0    0.72    1.13
   5  -5   1    1.07    1.63
   5  -5   1    1.15    1.32
  -5   5  -1    1.89    1.09
  -5   5  -1    2.33    1.17
   5  -5   2   42.50    1.59
   5  -5   2   39.64    1.99
  -5   5  -2   40.83    1.66
  -5   5  -2   42.70    1.31
   5  -5   3   64.03    1.82
   5  -5   3   63.26    1.75
  -5   5  -3   62.93    1.93
  -5   5  -3   61.98    1.60
   5  -5   4   32.68    1.48
   5  -5   4   30.51    2.06
  -5   5  -4   29.92    1.52
  -5   5  -4   31.36    1.35
   5  -5   5   51.49    1.82
   5  -5   5   50.02    1.66
  -5   5  -5   51.59    1.73
  -5   5  -5   48.37    1.78
   5  -5   6   57.06    2.32
   5  -5   6   58.32    2.09
  -5   5  -6   56.96    2.82
  -5   5  -6   58.01    2.54
   5  -5   7  151.84    3.36
   5  -5   7  153.06    3.31
  -5   5  -7  160.61    3.44
  -5   5  -7  144.88    2.83
   5  -5   8  189.73    5.14
   5  -5   8  185.23    3.66
  -5   5  -8  189.78    4.08
  -5   5  -8  177.53    3.89
   5  -5   9   25.63    2.20
   5  -5   9   18.13    1.68
  -5   5  -9   17.19    1.30
  -5   5  -9   19.13    2.25
   5  -5  10   34.31    2.73
  -5   5 -10   37.43    4.05
   5  -5  11   16.37    2.78
   5  -5  11   19.74    4.50
  -5   5 -11   16.61    4.22
   5  -5  12    3.78    2.74
   5  -5  12    5.80    4.48
  -5   4  10   -0.38    2.02
  -5   4   9    0.00    1.00
  -5   4   9   -0.65    1.54
  -5   4   9    0.15    0.99
  -5   4   8   15.90    2.37
  -5   4   8   18.19    2.16
  -5   4   8   19.87    1.60
  -5   4   8   19.92    2.92
   5  -4  -7    0.51    1.01
  -5   4   7    0.69    1.05
  -5   4   7    0.37    1.05
  -5   4   7    0.45    1.34
  -5   4   7    0.38    1.12
   5  -4  -6   11.66    1.31
   5  -4  -6    9.21    1.41
  -5   4   6   13.85    1.52
  -5   4   6   13.00    1.33
  -5   4   6    9.73    1.32
   5  -4  -5   78.86    2.80
   5  -4  -5   79.28    2.13
  -5   4   5   76.08    2.19
  -5   4   5   82.49    2.94
   5  -4  -4    0.41    1.49
   5  -4  -4   -0.12    1.32
  -5   4   4    1.02    0.90
  -5   4   4    0.75    1.02
   5  -4  -3  283.50    4.93
   5  -4  -3  272.54    3.90
  -5   4   3  279.61    3.95
  -5   4   3  290.73    5.08
   5  -4  -2    2.90    0.77
   5  -4  -2    3.77    1.67
  -5   4   2    4.98    1.08
  -5   4   2    3.93    1.18
   5  -4  -1    0.92    0.91
   5  -4  -1    0.12    0.97
  -5   4   1    1.51    0.93
  -5   4   1    1.36    0.60
   5  -4   0  450.02    6.38
   5  -4   0  447.89    5.59
  -5   4   0  449.26    5.82
  -5   4   0  459.15    5.51
   5  -4   1   56.35    1.74
   5  -4   1   57.80    1.68
  -5   4  -1   58.35    1.24
  -5   4  -1   58.54    1.71
   5  -4   2   30.03    1.10
   5  -4   2   29.90    1.31
  -5   4  -2   29.83    1.37
  -5   4  -2   31.33    1.02
   5  -4   3    5.39    0.93
   5  -4   3    4.51    0.85
  -5   4  -3    5.70    0.99
  -5   4  -3    5.32    1.25
   5  -4   4    0.69    0.86
   5  -4   4    2.12    1.26
  -5   4  -4    0.69    0.85
  -5   4  -4    1.82    1.30
   5  -4   5  428.21    6.50
   5  -4   5  440.27    5.63
  -5   4  -5  423.93    6.14
  -5   4  -5  430.62    5.86
   5  -4   6   20.48    2.41
   5  -4   6   25.14    1.13
  -5   4  -6   26.01    2.33
  -5   4  -6   24.34    1.80
   5  -4   7    3.30    1.41
   5  -4   7    5.78    1.25
  -5   4  -7    4.69    1.45
  -5   4  -7    3.79    1.40
   5  -4   8   38.59    2.22
   5  -4   8   37.32    1.66
  -5   4  -8   35.53    1.86
  -5   4  -8   38.53    2.24
   5  -4   9   61.90    3.99
   5  -4   9   63.64    3.02
  -5   4  -9   61.47    2.82
   5  -4  10   14.23    3.56
   5  -4  10   10.76    2.48
  -5   4 -10   10.70    2.36
   5  -4  11   13.37    4.36
   5  -4  11   20.19    3.00
  -5   3  11    0.69    4.04
  -5   3  11    7.76    2.28
  -5   3  10   -0.22    2.71
  -5   3   9   -1.46    2.45
  -5   3   9    0.97    1.00
  -5   3   9    0.15    1.11
  -5   3   9    0.21    2.12
  -5   3   8   16.77    1.52
  -5   3   8   12.47    2.87
  -5   3   8   19.38    2.16
  -5   3   8   20.75    2.50
  -5   3   7   74.29    2.38
  -5   3   7   72.75    2.81
  -5   3   7   74.54    2.91
  -5   3   7   76.23    2.91
   5  -3  -6   28.63    1.46
  -5   3   6   27.77    1.53
  -5   3   6   29.75    2.26
  -5   3   6   30.60    2.18
  -5   3   6   28.86    1.35
   5  -3  -5   30.38    1.44
   5  -3  -5   28.02    1.24
  -5   3   5   29.18    2.01
  -5   3   5   29.68    1.48
  -5   3   5   28.25    1.70
   5  -3  -4    0.69    0.86
   5  -3  -4    0.59    0.62
  -5   3   4    0.31    0.69
  -5   3   4    0.51    0.88
   5  -3  -3  230.60    3.57
   5  -3  -3  229.28    3.36
  -5   3   3  229.51    3.06
  -5   3   3  236.41    3.67
   5  -3  -2   24.24    0.77
   5  -3  -2   24.16    1.25
  -5   3   2   26.14    1.90
  -5   3   2   24.88    1.08
   5  -3  -1  192.45    2.61
   5  -3  -1  192.33    3.08
  -5   3   1  197.34    2.56
  -5   3   1  196.22    3.62
   5  -3   0  216.87    2.85
   5  -3   0  218.81    3.79
  -5   3   0  219.68    3.32
  -5   3   0  224.91    2.78
   5  -3   1  110.11    1.68
   5  -3   1  110.16    2.13
  -5   3  -1  113.09    2.16
  -5   3  -1  112.90    1.89
   5  -3   2  419.06    4.84
   5  -3   2  429.70    5.82
  -5   3  -2  419.63    5.33
  -5   3  -2  426.59    4.87
   5  -3   3  121.57    2.52
   5  -3   3  124.34    2.20
  -5   3  -3  118.82    2.19
  -5   3  -3  125.76    2.10
   5  -3   4   35.13    1.31
   5  -3   4   34.88    1.69
  -5   3  -4   33.54    1.78
  -5   3  -4   35.71    1.87
   5  -3   5   57.38    1.75
   5  -3   5   54.84    1.40
  -5   3  -5   50.47    1.41
  -5   3  -5   56.20    1.77
   5  -3   6   18.54    1.39
   5  -3   6   20.13    2.23
  -5   3  -6   18.15    1.45
  -5   3  -6   20.31    1.49
   5  -3   7   56.72    1.72
   5  -3   7   60.24    2.27
   5  -3   7   64.00    2.40
  -5   3  -7   62.82    2.33
  -5   3  -7   56.17    1.43
  -5   3  -7   55.33    1.85
   5  -3   8   -0.57    1.23
   5  -3   8    0.47    1.34
  -5   3  -8   -0.32    0.62
  -5   3  -8    0.06    0.44
  -5   3  -8   -0.07    1.28
   5  -3   9    8.20    1.95
   5  -3   9    5.24    2.11
   5  -3  10   25.67    2.71
   5  -3  10   33.55    4.47
   5  -3  11    1.05    3.59
   5  -3  11    2.21    4.01
  -5   2  11   45.52    3.11
  -5   2  11   46.37    2.76
  -5   2  10   71.85    2.97
  -5   2  10   55.26    2.82
  -5   2  10   54.93    2.29
  -5   2  10   70.51    3.75
  -5   2   9   39.36    2.21
  -5   2   9   38.46    1.70
  -5   2   9   40.73    1.96
  -5   2   9   37.67    1.87
  -5   2   8   79.92    2.47
  -5   2   8   83.82    2.15
  -5   2   8   80.72    3.12
  -5   2   8   83.27    2.29
  -5   2   7    5.24    1.19
  -5   2   7    5.05    1.15
  -5   2   7    4.04    1.71
  -5   2   7    4.45    0.99
  -5   2   6  142.45    2.61
  -5   2   6  144.92    3.43
  -5   2   6  140.46    2.90
  -5   2   6  139.68    2.43
   5  -2  -5    1.07    1.36
  -5   2   5    0.06    0.64
  -5   2   5    0.57    0.89
  -5   2   5    1.15    0.88
  -5   2   5    1.30    1.51
   5  -2  -4   13.57    1.16
  -5   2   4   13.13    1.25
  -5   2   4   14.13    0.71
  -5   2   4   17.23    1.77
  -5   2   4   14.17    0.65
   5  -2  -3  281.17    4.06
   5  -2  -3  276.16    3.21
  -5   2   3  283.50    3.34
  -5   2   3  281.40    3.03
  -5   2   3  278.83    4.02
   5  -2  -2  486.96    6.54
   5  -2  -2  479.55    4.71
  -5   2   2  492.47    4.80
  -5   2   2  483.21    6.03
   5  -2  -1    5.05    0.41
   5  -2  -1    7.47    0.89
  -5   2   1    6.78    0.92
  -5   2   1    4.56    0.34
   5  -2   0  103.55    1.46
   5  -2   0  105.83    2.02
  -5   2   0  103.19    2.02
  -5   2   0  106.36    1.27
   5  -2   1   63.98    1.31
   5  -2   1   67.26    1.56
  -5   2  -1   66.70    1.33
  -5   2  -1   62.59    1.54
   5  -2   2    9.89    1.36
   5  -2   2    9.14    0.68
  -5   2  -2   10.03    1.36
  -5   2  -2   10.15    0.66
   5  -2   3   75.02    1.61
   5  -2   3   77.00    1.58
  -5   2  -3   72.87    1.58
  -5   2  -3   77.16    1.59
   5  -2   4    7.95    0.96
   5  -2   4    7.91    0.78
   5  -2   4    7.75    1.02
  -5   2  -4    6.31    0.85
  -5   2  -4    6.91    1.21
  -5   2  -4    6.79    0.98
   5  -2   5  101.73    2.99
   5  -2   5  102.69    3.23
  -5   2  -5   96.58    2.23
  -5   2  -5  102.39    3.08
  -5   2  -5  101.09    2.32
   5  -2   6   85.89    3.12
   5  -2   6   84.05    3.35
  -5   2  -6   79.61    2.04
  -5   2  -6   78.34    1.57
   5  -2   7   27.56    2.04
   5  -2   7   30.25    2.85
  -5   2  -7   22.85    1.19
   5  -2   8   33.22    3.42
   5  -2   8   42.00    2.48
   5  -2   9   16.99    2.21
   5  -2   9    8.44    3.75
   5  -2  10   19.03    2.68
   5  -2  10   18.22    2.92
   5  -2  11    2.81    4.00
   5  -2  11    3.14    2.77
  -5   1  12    4.88    2.37
  -5   1  12    7.39    2.10
  -5   1  11   -0.01    1.58
  -5   1  11   -0.45    2.17
  -5   1  10    1.21    2.61
  -5   1  10    2.47    1.80
  -5   1  10    3.40    1.31
  -5   1  10    2.78    1.43
  -5   1   9    0.47    1.23
  -5   1   9    0.15    1.07
  -5   1   9    0.76    0.98
  -5   1   9    1.07    1.64
  -5   1   8    1.31    1.06
  -5   1   8    0.80    0.96
  -5   1   8    0.98    0.93
  -5   1   8    1.64    1.08
  -5   1   7  106.95    2.26
  -5   1   7  108.20    2.63
  -5   1   7  112.62    2.43
  -5   1   7  110.15    3.35
  -5   1   6   23.63    1.57
  -5   1   6   21.35    2.31
  -5   1   6   23.46    1.34
  -5   1   6   25.46    1.39
  -5   1   5   23.34    2.18
  -5   1   5   20.71    0.82
  -5   1   5   22.63    1.26
  -5   1   5   21.44    1.02
  -5   1   4  127.88    2.58
  -5   1   4  129.42    1.85
  -5   1   4  124.57    2.99
  -5   1   4  126.61    1.52
  -5   1   3   79.12    0.85
  -5   1   3   85.12    1.92
  -5   1   3   80.22    0.83
  -5   1   3   89.19    2.70
   5  -1  -2  876.87   10.01
  -5   1   2  892.23   10.16
  -5   1   2  884.42   10.19
   5  -1  -1    8.20    0.97
  -5   1   1   10.27    0.99
  -5   1   1   10.31    1.08
   5  -1   0   77.73    0.98
   5  -1   0   80.25    1.72
  -5   1   0   80.61    2.21
  -5   1   0   78.46    1.82
   5  -1   1  704.93    7.38
   5  -1   1  725.75    8.29
   5  -1   1  719.56    7.60
  -5   1  -1  699.33    8.02
  -5   1  -1  715.13    8.33
   5  -1   2   23.81    1.21
   5  -1   2   24.63    1.34
  -5   1  -2   24.67    1.15
  -5   1  -2   24.68    1.03
   5  -1   3   35.15    1.20
   5  -1   3   38.09    1.85
  -5   1  -3   37.40    1.76
  -5   1  -3   36.47    1.15
   5  -1   4   73.90    2.45
   5  -1   4   74.46    2.02
  -5   1  -4   74.35    1.52
  -5   1  -4   75.25    1.65
   5  -1   5 1083.37   13.80
   5  -1   5 1107.08   13.52
  -5   1  -5 1050.17   11.96
  -5   1  -5 1063.91   11.90
   5  -1   6    8.03    2.30
   5  -1   6   10.02    2.57
  -5   1  -6    7.89    0.96
  -5   1  -6   10.00    1.06
   5  -1   7   52.99    2.34
   5  -1   7   54.68    2.55
   5  -1   8    7.79    1.97
   5  -1   8    9.79    2.15
   5  -1   9   51.15    4.39
   5  -1   9   44.63    3.21
   5  -1  10    2.09    2.16
   5  -1  10   -0.03    2.48
  -5   0  12    0.80    2.53
  -5   0  12   -0.75    2.23
  -5   0  11    0.93    1.50
  -5   0  11    0.63    1.06
  -5   0  11    0.43    1.38
  -5   0  11   -0.01    1.92
  -5   0  10    7.87    2.60
  -5   0  10   11.35    2.06
  -5   0  10   13.49    1.53
  -5   0  10   10.63    1.56
  -5   0   9   22.75    2.47
  -5   0   9   20.14    1.42
  -5   0   9   18.76    2.10
  -5   0   9   19.03    1.56
  -5   0   8    2.05    1.94
  -5   0   8    1.94    1.37
  -5   0   8    2.16    1.07
  -5   0   8    2.81    1.01
  -5   0   7  118.09    2.54
  -5   0   7  115.55    2.06
  -5   0   7  113.58    3.54
  -5   0   7  113.09    2.72
  -5   0   6   14.40    1.25
  -5   0   6   14.77    1.07
  -5   0   6   15.47    2.17
  -5   0   6   14.78    0.82
  -5   0   5   51.96    1.25
  -5   0   5   52.85    1.14
  -5   0   5   53.61    2.35
  -5   0   5   51.54    1.84
  -5   0   4   15.41    0.48
  -5   0   4   15.92    0.44
  -5   0   4   17.60    1.19
  -5   0   4   19.38    1.36
  -5   0   3  117.63    2.47
  -5   0   3  119.48    2.33
  -5   0   2  621.40    7.97
  -5   0   2  623.50    7.65
   5   0  -1  152.83    1.45
   5   0  -1  154.94    1.51
  -5   0   1  162.04    2.65
  -5   0   1  166.80    2.87
   5   0   0   79.51    1.37
   5   0   0   77.08    1.26
  -5   0   0   76.91    1.73
  -5   0   0   80.20    1.88
   5   0   1  238.75    3.02
   5   0   1  238.47    3.18
  -5   0  -1  234.13    3.79
  -5   0  -1  239.14    4.11
   5   0   2  108.63    1.90
   5   0   2  111.57    2.03
  -5   0  -2  111.04    2.46
  -5   0  -2  110.60    2.68
   5   0   3   82.74    1.82
   5   0   3   81.08    2.63
  -5   0  -3   83.74    2.35
  -5   0  -3   83.65    1.65
   5   0   4   18.33    1.32
   5   0   4   18.30    2.18
  -5   0  -4   18.46    1.54
  -5   0  -4   20.19    1.32
   5   0   5   12.86    2.21
   5   0   5   12.29    2.51
  -5   0  -5   12.12    0.76
  -5   0  -5   12.09    1.27
   5   0   6   28.25    1.84
   5   0   6   26.78    2.09
   5   0   7  100.73    4.24
   5   0   7  101.47    3.38
   5   0   8    5.14    3.44
   5   0   8    3.25    1.95
   5   0   9    1.13    2.16
   5   0   9   -1.15    3.04
   5   0  10    3.15    4.06
   5   0  10   -1.80    2.27
  -5  -1  13   10.26    2.43
  -5  -1  13   12.33    3.46
  -5  -1  12    0.49    1.63
  -5  -1  12    3.18    1.77
  -5  -1  11    0.54    1.06
  -5  -1  11   -0.85    1.23
  -5  -1  11   -0.02    1.93
  -5  -1  11   -1.64    2.07
  -5  -1  10   59.84    2.07
  -5  -1  10   61.26    2.12
  -5  -1  10   56.92    2.35
  -5  -1  10   55.36    3.12
  -5  -1   9   94.56    2.26
  -5  -1   9   92.71    3.22
  -5  -1   9   90.11    2.69
  -5  -1   9   94.35    2.37
  -5  -1   8   39.70    1.90
  -5  -1   8   40.60    1.95
  -5  -1   8   38.41    2.43
  -5  -1   8   41.16    2.04
  -5  -1   7   51.43    1.71
  -5  -1   7   48.97    2.10
  -5  -1   7   49.52    2.56
  -5  -1   7   48.94    1.82
  -5  -1   6  158.82    4.11
  -5  -1   6  156.79    2.97
  -5  -1   6  155.24    2.21
  -5  -1   6  163.06    2.53
  -5  -1   5   42.70    1.85
  -5  -1   5   42.38    1.61
  -5  -1   5   43.19    1.01
  -5  -1   5   41.48    1.01
   5   1  -4   95.87    1.14
  -5  -1   4  100.25    3.24
  -5  -1   4  100.41    1.23
  -5  -1   4  103.18    2.22
  -5  -1   4   98.47    1.20
   5   1  -3  222.18    3.59
  -5  -1   3  216.01    4.03
  -5  -1   3  221.11    3.70
   5   1  -2  393.62    3.70
   5   1  -2  387.77    3.66
   5   1  -2  389.25    5.32
  -5  -1   2  390.60    5.18
  -5  -1   2  399.49    3.78
  -5  -1   2  397.85    6.15
   5   1  -1  146.09    1.88
   5   1  -1  140.63    2.60
  -5  -1   1  149.96    3.49
  -5  -1   1  147.17    3.15
   5   1   0  237.65    3.29
   5   1   0  239.36    2.89
  -5  -1   0  244.51    3.81
  -5  -1   0  239.97    3.54
   5   1   1   15.11    0.92
   5   1   1   14.95    1.22
  -5  -1  -1   13.79    1.54
  -5  -1  -1   14.51    1.19
   5   1   2   20.86    1.21
   5   1   2   19.47    1.60
  -5  -1  -2   18.98    1.20
  -5  -1  -2   18.67    1.53
   5   1   3    9.66    1.29
   5   1   3   10.96    1.12
  -5  -1  -3   10.38    1.33
  -5  -1  -3    8.76    1.61
   5   1   4  114.47    2.86
   5   1   4  117.04    3.42
  -5  -1  -4  111.42    2.39
  -5  -1  -4  112.06    2.63
   5   1   5  132.02    3.32
   5   1   5  130.95    3.10
  -5  -1  -5  125.57    2.22
  -5  -1  -5  121.17    2.06
   5   1   6    5.33    1.96
   5   1   6   11.06    1.80
  -5  -1  -6    6.36    0.78
  -5  -1  -6    8.84    0.87
   5   1   7    5.28    2.16
   5   1   7    3.97    2.97
   5   1   8    1.46    2.22
   5   1   8    1.43    1.98
   5   1   9   54.74    5.87
   5   1   9   55.75    3.48
  -5  -2  13   14.65    2.22
  -5  -2  13    7.89    2.34
  -5  -2  12    9.01    1.89
  -5  -2  12   12.72    1.65
  -5  -2  12   13.71    1.98
  -5  -2  12   10.25    3.16
  -5  -2  11    0.03    2.05
  -5  -2  11    0.40    1.20
  -5  -2  11    0.62    1.80
  -5  -2  11   -0.45    2.01
  -5  -2  10  174.18    4.22
  -5  -2  10  168.43    4.37
  -5  -2  10  164.85    4.25
  -5  -2  10  172.66    3.91
  -5  -2   9   26.44    1.38
  -5  -2   9   25.27    1.62
  -5  -2   9   24.06    1.93
  -5  -2   9   24.50    2.12
   5   2  -8  150.06    3.12
  -5  -2   8  150.54    3.18
  -5  -2   8  155.02    4.44
  -5  -2   8  156.12    2.66
  -5  -2   8  153.58    3.24
   5   2  -7    1.16    0.90
   5   2  -7    0.01    1.15
  -5  -2   7    0.51    1.27
  -5  -2   7    1.09    1.61
  -5  -2   7    0.01    0.96
   5   2  -6   73.57    1.66
   5   2  -6   76.30    3.11
  -5  -2   6   75.09    1.75
  -5  -2   6   72.00    2.45
  -5  -2   6   76.63    2.96
   5   2  -5    8.93    1.45
   5   2  -5   10.17    0.49
  -5  -2   5   12.50    0.87
  -5  -2   5   11.83    1.55
  -5  -2   5   12.79    1.31
   5   2  -4   96.20    2.47
  -5  -2   4  101.30    1.38
  -5  -2   4   98.46    2.62
  -5  -2   4   97.61    2.29
   5   2  -3   32.99    2.49
  -5  -2   3   34.88    0.96
  -5  -2   3   31.80    1.81
   5   2  -2   12.66    0.57
   5   2  -2   15.40    2.09
  -5  -2   2   12.57    1.47
  -5  -2   2   13.18    0.87
   5   2  -1  104.46    3.11
   5   2  -1  109.51    1.76
  -5  -2   1  108.15    2.54
  -5  -2   1  113.25    2.10
   5   2   0    0.03    0.90
   5   2   0    0.75    1.02
  -5  -2   0    0.55    1.00
  -5  -2   0    0.93    0.80
  -5  -2   0   -0.12    0.97
   5   2   1   86.86    2.56
   5   2   1   81.85    2.30
   5   2   1   89.47    2.72
  -5  -2  -1   87.61    2.51
  -5  -2  -1   87.81    2.21
  -5  -2  -1   88.26    2.50
   5   2   2   12.13    1.32
   5   2   2   14.31    1.74
  -5  -2  -2   12.96    1.55
  -5  -2  -2   11.79    1.27
   5   2   3   17.39    1.57
   5   2   3   15.28    2.11
  -5  -2  -3   16.41    1.80
  -5  -2  -3   17.15    1.04
   5   2   4   32.87    2.08
   5   2   4   32.70    2.72
  -5  -2  -4   33.14    1.71
  -5  -2  -4   32.49    1.36
   5   2   5   61.91    3.91
   5   2   5   59.30    2.47
  -5  -2  -5   52.60    1.98
  -5  -2  -5   51.83    1.78
   5   2   6   -0.03    3.07
   5   2   6    2.80    1.73
   5   2   7   -0.18    3.58
   5   2   7    2.66    1.93
   5   2   8   -0.14    2.20
   5   2   8   -0.22    2.94
  -5  -3  13    2.29    2.96
  -5  -3  12   16.53    1.96
  -5  -3  12    4.42    3.14
  -5  -3  12    7.45    3.04
  -5  -3  11    5.46    2.78
  -5  -3  11    1.75    2.37
  -5  -3  11    1.75    2.44
  -5  -3  11    7.14    1.52
   5   3 -10    5.49    1.98
  -5  -3  10    6.25    2.80
  -5  -3  10    6.18    1.27
  -5  -3  10    4.71    1.50
  -5  -3  10    6.71    2.06
   5   3  -9   11.20    1.17
   5   3  -9   12.79    1.70
  -5  -3   9   13.16    2.92
  -5  -3   9   14.73    1.24
  -5  -3   9   14.37    1.59
   5   3  -8    3.73    2.32
   5   3  -8    5.77    1.40
  -5  -3   8    4.77    0.93
  -5  -3   8    6.06    2.12
  -5  -3   8    4.58    1.62
   5   3  -7   12.97    2.53
   5   3  -7   13.61    1.29
  -5  -3   7   13.43    1.42
  -5  -3   7   10.39    2.84
   5   3  -6   20.97    1.20
   5   3  -6   19.30    1.74
  -5  -3   6   20.94    0.94
  -5  -3   6   17.81    1.88
   5   3  -5   76.71    3.40
   5   3  -5   72.56    1.30
  -5  -3   5   74.62    1.83
  -5  -3   5   71.76    2.57
   5   3  -4  158.31    3.40
   5   3  -4  151.45    2.38
  -5  -3   4  157.86    2.59
  -5  -3   4  154.27    3.44
   5   3  -3   39.56    1.95
   5   3  -3   40.89    1.02
  -5  -3   3   41.22    1.09
  -5  -3   3   37.15    2.05
   5   3  -2   46.26    1.96
   5   3  -2   44.22    1.64
  -5  -3   2   46.55    1.23
  -5  -3   2   42.48    2.00
   5   3  -1   49.69    1.94
   5   3  -1   48.98    1.93
  -5  -3   1   48.91    2.04
  -5  -3   1   48.41    1.38
   5   3   0   81.48    1.99
   5   3   0   84.19    2.25
  -5  -3   0   81.69    3.27
  -5  -3   0   79.11    1.90
   5   3   1   46.06    1.78
   5   3   1   49.86    2.54
  -5  -3  -1   46.27    2.67
  -5  -3  -1   47.80    1.72
   5   3   2  112.69    2.43
   5   3   2  107.18    2.77
   5   3   2  113.47    3.33
  -5  -3  -2  115.79    2.60
  -5  -3  -2  109.39    2.30
  -5  -3  -2  107.28    3.45
   5   3   3   86.51    2.79
   5   3   3   88.92    3.42
  -5  -3  -3   87.41    2.94
  -5  -3  -3   86.84    2.62
   5   3   4  134.16    4.84
   5   3   4  135.54    4.48
  -5  -3  -4  133.42    3.33
  -5  -3  -4  127.59    3.04
   5   3   5    0.04    1.90
   5   3   5    4.45    2.63
   5   3   6   19.42    2.66
   5   3   6   15.96    2.39
   5   3   7    0.25    2.78
   5   3   7    9.66    2.43
  -5  -4  13    4.04    3.10
  -5  -4  13    2.09    2.95
   5   4 -12   26.63    2.13
  -5  -4  12   23.79    2.48
  -5  -4  12   30.43    2.19
  -5  -4  12   25.91    2.19
   5   4 -11    7.26    2.45
   5   4 -11    0.85    1.79
  -5  -4  11   12.69    2.52
  -5  -4  11    6.30    2.07
  -5  -4  11   10.63    2.69
  -5  -4  11   13.40    1.64
   5   4 -10  125.41    3.76
   5   4 -10  125.06    4.58
  -5  -4  10  125.81    3.00
  -5  -4  10  131.68    5.02
  -5  -4  10  130.48    4.38
   5   4  -9   30.04    3.15
   5   4  -9   27.29    2.12
  -5  -4   9   29.98    2.30
  -5  -4   9   26.68    2.26
   5   4  -8  119.65    2.36
   5   4  -8  119.53    3.30
  -5  -4   8  122.88    3.55
  -5  -4   8  121.41    2.49
   5   4  -7   15.62    1.87
   5   4  -7   12.73    1.44
  -5  -4   7   15.43    1.93
  -5  -4   7   12.74    1.07
   5   4  -6   33.38    2.14
   5   4  -6   32.72    1.12
  -5  -4   6   35.16    2.31
  -5  -4   6   35.65    1.26
   5   4  -5   23.64    1.41
   5   4  -5   26.69    1.98
  -5  -4   5   27.63    3.29
  -5  -4   5   24.94    1.64
   5   4  -4  197.05    2.88
   5   4  -4  199.36    4.10
  -5  -4   4  202.51    3.59
  -5  -4   4  199.44    4.20
   5   4  -3   62.11    2.04
   5   4  -3   64.92    2.38
  -5  -4   3   62.28    1.62
  -5  -4   3   66.93    2.58
   5   4  -2  212.44    4.07
   5   4  -2  203.82    3.82
  -5  -4   2  205.63    3.92
  -5  -4   2  205.24    5.24
   5   4  -1  110.45    2.42
   5   4  -1  112.62    2.86
  -5  -4   1  109.67    2.97
  -5  -4   1  109.24    3.05
   5   4   0  109.56    2.74
   5   4   0  105.56    2.56
  -5  -4   0  107.53    2.84
  -5  -4   0  101.70    2.53
   5   4   1    3.20    1.97
   5   4   1    2.89    2.07
  -5  -4  -1    3.19    1.33
  -5  -4  -1    2.12    1.97
   5   4   2   10.41    2.58
   5   4   2    7.65    1.45
   5   4   2    6.72    2.03
  -5  -4  -2    7.75    1.42
  -5  -4  -2    6.59    1.57
   5   4   3    4.79    2.84
   5   4   3    4.04    1.58
   5   4   3    3.90    1.83
  -5  -4  -3    5.41    1.26
  -5  -4  -3    4.29    1.70
  -5  -4  -3    3.20    1.69
   5   4   4   32.44    2.67
   5   4   4   33.32    2.40
  -5  -4  -4   33.85    1.67
  -5  -4  -4   33.04    2.16
   5   4   5   27.41    2.86
   5   4   5   20.66    2.52
   5   4   6    0.08    4.08
   5   4   6    3.55    2.21
   5   5 -13   17.10    3.45
  -5  -5  13   16.35    2.35
  -5  -5  13   15.22    2.56
   5   5 -12   28.80    2.16
   5   5 -12   24.92    2.55
  -5  -5  12   28.95    2.72
  -5  -5  12   30.89    2.29
   5   5 -11    0.44    1.37
   5   5 -11   -0.39    1.09
  -5  -5  11    0.31    1.48
   5   5 -10    3.56    1.30
   5   5 -10    6.34    1.91
  -5  -5  10    4.42    3.16
  -5  -5  10    6.22    2.25
   5   5  -9    5.16    3.07
   5   5  -9    0.04    1.88
  -5  -5   9    4.73    2.12
  -5  -5   9    9.61    1.35
   5   5  -8   84.70    3.08
   5   5  -8   74.38    2.68
  -5  -5   8   83.05    2.99
  -5  -5   8   85.44    3.22
   5   5  -7   20.59    1.22
   5   5  -7   22.81    2.20
  -5  -5   7   27.71    3.54
  -5  -5   7   22.46    2.05
   5   5  -6    5.93    1.84
   5   5  -6    6.68    1.50
  -5  -5   6    6.30    2.02
  -5  -5   6    8.56    1.09
   5   5  -5   13.08    1.61
   5   5  -5   11.16    3.06
  -5  -5   5   14.01    2.11
  -5  -5   5   14.90    1.18
   5   5  -4    5.68    1.53
   5   5  -4    5.32    1.71
  -5  -5   4    4.68    2.93
  -5  -5   4    5.65    1.66
   5   5  -3    0.88    0.92
   5   5  -3    1.77    1.50
  -5  -5   3    0.43    1.55
  -5  -5   3    1.25    1.55
   5   5  -2   94.08    3.12
   5   5  -2   98.51    4.02
  -5  -5   2   97.03    3.15
  -5  -5   2   97.47    3.03
   5   5  -1   32.28    2.60
   5   5  -1   33.10    3.13
  -5  -5   1   39.08    2.18
  -5  -5   1   32.65    1.78
   5   5   0    5.34    1.57
   5   5   0    5.86    1.48
  -5  -5   0    7.42    1.66
  -5  -5   0    5.95    1.46
   5   5   1   20.82    1.80
   5   5   1   19.75    3.02
  -5  -5  -1   21.51    1.91
  -5  -5  -1   21.56    1.92
   5   5   2   51.11    3.83
   5   5   2   54.03    2.20
  -5  -5  -2   50.24    3.21
  -5  -5  -2   47.32    3.76
   5   5   3   19.86    1.63
   5   5   3   18.93    2.42
   5   5   3   21.92    3.35
  -5  -5  -3   20.01    1.74
  -5  -5  -3   20.35    1.60
  -5  -5  -3   11.93    3.60
   5   5   4    0.26    3.28
   5   5   4   -2.10    2.86
  -5  -5  -4   -0.44    1.93
   5   5   5   23.18    3.14
   5   5   5   15.50    4.30
   5   6 -13    5.97    1.97
   5   6 -13    5.52    2.26
  -5  -6  13    6.20    2.19
  -5  -6  13    6.52    3.81
   5   6 -12    1.93    2.18
   5   6 -12    4.56    2.78
  -5  -6  12    5.59    2.97
  -5  -6  12    3.59    2.29
   5   6 -11   25.96    2.02
   5   6 -11   28.48    2.74
  -5  -6  11   32.85    3.32
  -5  -6  11   30.87    2.91
   5   6 -10    0.62    1.81
   5   6 -10    0.02    1.93
  -5  -6  10    1.95    2.15
  -5  -6  10    0.24    3.07
   5   6  -9   -2.21    2.88
   5   6  -9   -0.10    1.70
  -5  -6   9    1.62    1.90
  -5  -6   9    1.46    1.27
   5   6  -8    2.90    1.82
   5   6  -8    2.22    2.04
  -5  -6   8    7.51    2.11
  -5  -6   8    6.82    2.15
   5   6  -7    0.48    0.92
   5   6  -7    0.79    2.72
  -5  -6   7    0.68    1.67
  -5  -6   7    0.08    1.81
   5   6  -6    9.65    1.20
   5   6  -6   11.59    2.12
  -5  -6   6    4.48    2.08
  -5  -6   6    6.52    2.27
   5   6  -5    3.39    1.76
   5   6  -5    6.49    1.93
  -5  -6   5    3.64    1.99
  -5  -6   5    3.68    2.04
   5   6  -4   26.45    1.59
   5   6  -4   27.76    2.36
  -5  -6   4   26.89    2.53
  -5  -6   4   29.53    2.54
   5   6  -3   33.62    1.82
   5   6  -3   44.79    2.54
  -5  -6   3   35.80    1.94
  -5  -6   3   37.38    3.84
   5   6  -2    6.94    1.48
   5   6  -2    8.93    1.87
  -5  -6   2    4.91    1.53
  -5  -6   2    5.07    1.96
   5   6  -1   79.45    2.75
   5   6  -1   91.18    3.04
  -5  -6   1   85.95    3.11
  -5  -6   1   82.50    3.86
   5   6   0   64.13    2.79
   5   6   0   75.10    2.82
  -5  -6   0   72.63    2.87
  -5  -6   0   68.22    2.79
   5   6   1    0.20    1.40
   5   6   1   -1.88    1.97
  -5  -6  -1    0.04    1.28
  -5  -6  -1    0.83    1.35
   5   6   2   58.80    3.76
   5   6   2   61.69    3.20
  -5  -6  -2   63.57    2.72
  -5  -6  -2   57.94    3.18
   5   6   3   46.90    3.34
   5   6   3   41.99    3.30
   5   6   3   46.50    4.40
  -5  -6  -3   42.71    2.36
  -5  -6  -3   48.44    4.78
   5   6   4    0.05    2.15
   5   6   4    0.63    3.06
  -5  -6  -4   -0.86    2.07
   5   7 -12    4.61    1.90
   5   7 -12    4.42    2.54
  -5  -7  12    9.12    3.31
  -5  -7  12    5.13    4.11
   5   7 -11   -0.03    2.19
   5   7 -11    6.22    2.42
  -5  -7  11   -0.61    2.68
  -5  -7  11   -0.23    2.35
   5   7 -10   -0.16    2.81
   5   7 -10   -0.03    1.15
  -5  -7  10    0.05    2.04
  -5  -7  10    0.36    1.86
   5   7  -9   35.42    3.01
   5   7  -9   32.84    1.98
  -5  -7   9   39.65    2.27
  -5  -7   9   34.35    4.88
   5   7  -8   16.45    1.60
   5   7  -8   16.20    2.52
  -5  -7   8   14.79    2.78
  -5  -7   8   17.51    2.77
   5   7  -7    3.52    1.25
   5   7  -7    1.80    2.19
  -5  -7   7    2.85    1.47
  -5  -7   7    2.33    2.24
   5   7  -6    2.58    1.28
   5   7  -6    3.05    3.36
  -5  -7   6    2.74    2.29
  -5  -7   6    4.34    2.28
   5   7  -5  240.24    7.03
   5   7  -5  218.70    5.10
  -5  -7   5  232.96    5.61
  -5  -7   5  234.98    7.05
   5   7  -4    1.86    3.09
   5   7  -4    0.62    2.08
  -5  -7   4    1.22    1.42
  -5  -7   4    1.75    2.01
   5   7  -3   12.62    3.54
   5   7  -3    6.73    1.70
  -5  -7   3    7.40    2.76
  -5  -7   3   11.41    2.25
   5   7  -2   36.27    2.33
   5   7  -2   37.70    2.74
  -5  -7   2   35.81    2.43
  -5  -7   2   39.06    2.73
   5   7  -1   68.39    2.94
   5   7  -1   64.61    3.06
  -5  -7   1   61.19    4.48
  -5  -7   1   55.01    4.20
   5   7   0    1.88    3.00
   5   7   0    1.28    2.85
  -5  -7   0    2.12    2.97
  -5  -7   0    1.66    1.85
   5   7   1   23.51    2.72
   5   7   1   28.56    3.72
  -5  -7  -1   26.58    3.72
  -5  -7  -1   20.82    2.74
   5   7   2   28.42    3.74
   5   7   2   27.79    3.10
  -5  -7  -2   30.25    2.46
  -5  -7  -2   31.84    4.63
   5   8 -11    4.47    4.12
   5   8 -11    9.66    2.87
  -5  -8  11    0.01    2.09
  -5  -8  11    4.15    2.82
   5   8 -10   27.00    3.21
   5   8 -10   22.04    3.20
  -5  -8  10   25.60    3.65
  -5  -8  10   22.23    3.29
   5   8  -9   15.61    1.91
   5   8  -9   16.77    2.99
  -5  -8   9   -0.03    3.30
  -5  -8   9   16.42    4.79
   5   8  -8   60.43    2.56
   5   8  -8   66.51    3.76
  -5  -8   8   66.67    2.86
  -5  -8   8   62.91    5.78
   5   8  -7   17.33    1.84
   5   8  -7   15.34    4.52
  -5  -8   7   17.34    3.18
  -5  -8   7   16.52    4.74
   5   8  -6   60.42    5.28
   5   8  -6   51.18    2.49
  -5  -8   6   53.78    2.72
  -5  -8   6   57.15    5.46
   5   8  -5   19.33    2.80
   5   8  -5    7.01    2.87
  -5  -8   5   -0.14    3.17
  -5  -8   5   16.75    2.87
   5   8  -4   94.90    4.01
   5   8  -4   88.03    4.28
  -5  -8   4   91.08    3.44
  -5  -8   4   97.38    4.09
   5   8  -3    5.52    3.86
   5   8  -3    3.59    1.92
  -5  -8   3    5.22    2.01
  -5  -8   3    6.00    3.82
   5   8  -2    5.43    2.16
   5   8  -2   10.48    2.45
  -5  -8   2    8.40    2.53
  -5  -8   2    7.63    3.45
   5   8  -1    2.63    3.05
   5   8  -1    1.11    2.00
  -5  -8   1   -0.05    2.05
  -5  -8   1    0.99    1.97
   5   8   0    0.54    3.28
   5   8   0    0.23    1.92
  -5  -8   0    0.22    1.98
  -5  -8   0    1.68    2.05
   5   8   1   15.08    3.81
   5   8   1    5.03    2.82
  -5  -8  -1   13.24    2.40
  -5  -8  -1    6.64    4.25
   5   9 -10    8.26    2.98
   5   9 -10    6.76    4.59
  -5  -9  10    0.18    2.22
  -5  -9  10    3.63    2.99
   5   9  -9    8.48    1.92
   5   9  -9    7.09    3.04
  -5  -9   9   -0.01    2.19
  -5  -9   9    5.15    4.92
   5   9  -8    0.25    2.61
   5   9  -8    1.30    1.59
  -5  -9   8    2.60    2.96
   5   9  -7    0.51    4.04
   5   9  -7    0.42    2.57
  -5  -9   7    2.42    2.87
  -5  -9   7   -1.87    4.17
   5   9  -6    5.86    2.84
   5   9  -6   -0.01    1.85
  -5  -9   6    4.62    2.12
  -5  -9   6    5.27    2.85
   5   9  -5    8.46    2.67
   5   9  -5   -0.01    1.90
  -5  -9   5   -0.34    3.37
  -5  -9   5    6.79    2.84
   5   9  -4   38.37    3.55
   5   9  -4   31.17    2.73
  -5  -9   4   30.23    4.41
  -5  -9   4   34.29    5.34
   5   9  -3    6.30    3.64
   5   9  -3    6.11    4.26
  -5  -9   3    4.86    2.34
  -5  -9   3    8.76    2.79
   5   9  -2    1.23    2.29
   5   9  -2    3.21    2.51
  -5  -9   2    3.26    3.97
  -5  -9   2    3.75    2.33
   6 -12   2    0.06    4.76
   6 -12   2   14.87    2.99
  -6  12  -2    0.10    4.41
  -6  12  -2   24.62    3.50
   6 -12   3    0.06    2.58
   6 -12   3    4.25    4.00
  -6  12  -3    0.04    3.67
  -6  12  -3    4.22    2.91
   6 -12   4    0.13    2.25
   6 -12   4    0.72    2.17
  -6  12  -4   -0.65    3.14
  -6  12  -4    0.57    3.96
   6 -12   5    5.03    4.45
   6 -12   5    7.20    2.71
  -6  12  -5    5.89    4.87
  -6  12  -5    5.72    2.56
   6 -12   6   56.78    3.96
   6 -12   6   61.19    3.84
  -6  12  -6   53.51    4.13
  -6  12  -6   55.17    3.48
   6 -12   7   15.58    3.28
   6 -12   7   20.58    3.11
  -6  12  -7   19.81    2.88
  -6  12  -7   15.09    5.33
   6 -11  -1   -0.93    2.19
   6 -11  -1   -1.22    3.25
  -6  11   1    0.32    2.14
  -6  11   1   -0.50    3.73
   6 -11   0    0.10    3.04
   6 -11   0    0.23    1.78
  -6  11   0    0.05    1.78
  -6  11   0   -0.74    2.08
   6 -11   1   -0.01    1.73
   6 -11   1   -2.01    1.63
  -6  11  -1    2.73    1.93
  -6  11  -1    0.02    1.58
   6 -11   2    0.01    4.13
   6 -11   2   15.18    2.57
  -6  11  -2    0.05    3.79
  -6  11  -2   14.38    3.00
   6 -11   3    0.02    1.86
   6 -11   3   -0.24    1.83
  -6  11  -3    0.89    2.16
  -6  11  -3   -0.05    2.66
   6 -11   4   -1.37    3.52
   6 -11   4    1.54    2.17
  -6  11  -4    2.44    1.96
  -6  11  -4    1.50    2.55
   6 -11   5  125.61    4.37
   6 -11   5  121.51    4.26
  -6  11  -5  124.23    6.71
  -6  11  -5  116.08    3.99
   6 -11   6   -0.14    2.05
   6 -11   6    0.69    1.96
  -6  11  -6   -0.01    2.88
  -6  11  -6    0.67    2.26
   6 -11   7   32.37    3.35
   6 -11   7   36.53    3.09
  -6  11  -7   41.12    5.22
  -6  11  -7   36.12    2.94
   6 -11   8    4.56    2.71
   6 -11   8    5.05    2.39
  -6  11  -8    4.36    2.69
  -6  11  -8    5.49    2.40
   6 -11   9   37.33    3.63
   6 -11   9   31.96    4.52
  -6  11  -9   32.47    3.34
  -6  11  -9   33.68    4.84
   6 -10  -3   26.33    2.72
   6 -10  -3   27.27    3.05
  -6  10   3   28.60    3.14
  -6  10   3   23.85    3.08
   6 -10  -2    0.73    2.13
   6 -10  -2    1.66    1.98
  -6  10   2    0.13    2.13
  -6  10   2    2.02    2.24
   6 -10  -1    2.06    2.09
   6 -10  -1    1.45    3.11
  -6  10   1   -0.45    1.98
  -6  10   1    2.75    2.25
   6 -10   0   -0.08    3.34
   6 -10   0    6.54    2.10
  -6  10   0   -0.09    1.94
  -6  10   0    4.21    2.29
   6 -10   1   24.41    2.60
   6 -10   1   28.07    2.63
  -6  10  -1   28.19    2.47
  -6  10  -1   23.20    2.92
   6 -10   2   16.83    2.35
   6 -10   2   14.45    2.36
  -6  10  -2    0.06    3.26
  -6  10  -2   14.68    2.74
   6 -10   3    4.39    1.96
   6 -10   3    5.42    3.15
  -6  10  -3   -0.01    1.77
  -6  10  -3    2.47    2.30
   6 -10   4  157.90    4.41
   6 -10   4  164.68    4.43
  -6  10  -4  163.54    5.30
  -6  10  -4  164.14    4.78
   6 -10   5    8.87    2.26
   6 -10   5    9.21    2.20
  -6  10  -5   10.03    2.01
  -6  10  -5    9.80    3.99
   6 -10   6    5.69    3.59
   6 -10   6    6.57    2.14
  -6  10  -6    6.26    2.00
  -6  10  -6    7.58    2.43
   6 -10   7   43.34    3.17
   6 -10   7   49.08    4.22
  -6  10  -7   44.32    3.14
  -6  10  -7   49.57    2.83
   6 -10   8   13.76    2.80
   6 -10   8   16.46    3.61
  -6  10  -8   13.72    4.05
  -6  10  -8   15.39    2.45
   6 -10   9   -0.43    1.73
   6 -10   9    0.97    2.20
  -6  10  -9    3.54    3.13
  -6  10  -9   -0.29    3.16
   6 -10  10    6.50    4.62
   6 -10  10   10.71    2.17
  -6  10 -10    6.54    3.83
  -6  10 -10    6.44    4.21
   6  -9  -5    5.36    3.15
   6  -9  -5    2.61    2.34
  -6   9   5    0.66    2.42
  -6   9   5    4.36    3.54
   6  -9  -4   15.64    2.29
   6  -9  -4   11.76    3.82
  -6   9   4    0.67    2.57
  -6   9   4   12.66    3.91
   6  -9  -3    0.13    1.79
   6  -9  -3    2.41    1.94
  -6   9   3    0.44    1.93
  -6   9   3    1.46    2.02
   6  -9  -2    8.30    2.18
   6  -9  -2   11.71    2.07
  -6   9   2   -0.35    3.28
  -6   9   2   10.92    2.30
   6  -9  -1   24.94    3.61
   6  -9  -1   26.09    3.64
  -6   9   1   27.16    2.35
  -6   9   1   34.98    4.03
   6  -9   0   37.52    2.45
   6  -9   0   38.39    2.52
  -6   9   0   37.90    2.28
  -6   9   0   35.38    2.80
   6  -9   1    0.03    1.85
   6  -9   1   10.77    3.07
  -6   9  -1    8.80    2.77
  -6   9  -1   11.78    2.24
   6  -9   2   15.47    2.06
   6  -9   2   14.73    2.22
  -6   9  -2   14.67    1.85
  -6   9  -2   18.39    3.75
   6  -9   3   45.72    3.66
   6  -9   3   47.38    2.59
  -6   9  -3   40.94    3.29
  -6   9  -3   43.46    4.25
   6  -9   4   62.96    2.81
   6  -9   4   67.13    4.07
  -6   9  -4   67.03    2.63
  -6   9  -4   67.26    3.12
   6  -9   5   14.59    2.07
   6  -9   5   10.35    3.14
  -6   9  -5   10.10    1.78
  -6   9  -5   10.80    3.49
   6  -9   6   26.17    2.38
   6  -9   6   23.03    2.18
  -6   9  -6   22.94    2.50
  -6   9  -6   20.35    2.09
   6  -9   7   65.44    4.50
   6  -9   7   70.98    2.87
  -6   9  -7   66.85    2.88
  -6   9  -7   64.63    3.04
   6  -9   8   -1.39    2.71
   6  -9   8    1.39    2.18
  -6   9  -8    0.08    1.56
  -6   9  -8   -0.62    1.53
   6  -9   9    0.71    1.50
   6  -9   9   -1.27    2.01
  -6   9  -9    0.98    1.70
  -6   9  -9    1.12    2.86
   6  -9  10    7.14    2.77
   6  -9  10   10.00    3.05
  -6   9 -10   10.20    3.46
  -6   9 -10    9.57    2.64
   6  -9  11    1.09    3.98
   6  -9  11    0.27    2.55
  -6   9 -11    0.64    1.87
  -6   9 -11    2.85    2.40
   6  -8  -6    0.84    1.47
   6  -8  -6   -0.32    1.76
  -6   8   6   -1.49    1.88
  -6   8   6    0.20    2.59
   6  -8  -5   30.06    3.51
   6  -8  -5   23.04    2.60
  -6   8   5   -0.08    4.05
  -6   8   5   20.17    3.91
   6  -8  -4  141.78    5.02
   6  -8  -4  123.13    4.00
  -6   8   4  141.50    4.08
  -6   8   4  142.33    4.15
   6  -8  -3   58.94    4.06
   6  -8  -3   61.22    3.85
  -6   8   3   64.59    2.87
  -6   8   3   61.54    4.30
   6  -8  -2   29.38    2.14
   6  -8  -2   23.38    3.28
  -6   8   2   23.11    3.19
  -6   8   2   30.54    2.47
   6  -8  -1   22.86    1.98
   6  -8  -1   20.78    2.11
  -6   8   1   21.22    1.89
  -6   8   1   24.08    2.29
   6  -8   0   -0.13    1.35
   6  -8   0    0.54    1.44
  -6   8   0    0.99    1.22
  -6   8   0    1.07    1.63
   6  -8   1    0.74    1.25
   6  -8   1   -0.88    1.42
  -6   8  -1    1.41    1.13
  -6   8  -1   -0.91    1.57
   6  -8   2   14.69    1.71
   6  -8   2   12.49    2.92
  -6   8  -2   16.67    2.37
  -6   8  -2   15.72    2.16
   6  -8   3    2.86    1.46
   6  -8   3    2.45    1.60
  -6   8  -3    5.05    2.16
  -6   8  -3    3.02    1.78
   6  -8   4  120.44    3.20
   6  -8   4  121.82    3.28
  -6   8  -4  122.07    3.01
  -6   8  -4  126.56    3.56
   6  -8   5    2.76    2.26
   6  -8   5   -0.46    1.44
  -6   8  -5    1.27    1.31
  -6   8  -5    0.97    2.54
   6  -8   6   15.55    2.04
   6  -8   6   13.80    2.85
  -6   8  -6   16.47    2.82
  -6   8  -6   17.14    2.07
   6  -8   7   54.60    2.76
   6  -8   7   50.92    2.32
  -6   8  -7   52.42    2.56
  -6   8  -7   46.93    2.55
   6  -8   8    4.14    2.38
   6  -8   8    3.89    1.93
  -6   8  -8   -0.03    1.71
  -6   8  -8    3.80    2.82
   6  -8   9    4.68    2.21
   6  -8   9    3.31    1.57
  -6   8  -9    9.92    2.80
  -6   8  -9    3.98    2.07
   6  -8  10   52.58    2.42
   6  -8  10   61.63    5.17
  -6   8 -10   48.87    2.74
  -6   8 -10   63.67    3.43
   6  -8  11   -0.44    2.14
  -6   8 -11    0.87    2.07
   6  -7  -7    2.46    2.25
   6  -7  -7   -1.03    1.72
  -6   7   7    1.52    2.88
  -6   7   7   -1.31    2.42
   6  -7  -6    0.09    1.50
   6  -7  -6    0.12    2.67
  -6   7   6    0.25    1.84
  -6   7   6    3.56    2.58
   6  -7  -5   20.27    1.97
   6  -7  -5   15.79    2.13
  -6   7   5   15.29    2.20
  -6   7   5   18.16    3.30
   6  -7  -4    5.70    1.64
   6  -7  -4    4.85    1.68
  -6   7   4    3.37    1.74
  -6   7   4    6.15    1.84
   6  -7  -3    1.55    2.10
   6  -7  -3    1.13    1.39
  -6   7   3    0.34    1.37
  -6   7   3    1.60    2.49
   6  -7  -2    3.04    2.10
   6  -7  -2    1.70    1.48
  -6   7   2    1.18    1.58
  -6   7   2    2.40    1.33
   6  -7  -1   31.69    2.65
   6  -7  -1   32.96    3.04
  -6   7   1   33.29    2.19
  -6   7   1   29.94    1.75
   6  -7   0   36.45    1.81
   6  -7   0   42.71    2.13
  -6   7   0   38.26    2.31
  -6   7   0   37.66    1.73
   6  -7   1    1.46    1.82
   6  -7   1    0.24    2.13
  -6   7  -1    0.37    1.47
  -6   7  -1    1.51    1.03
   6  -7   2  335.38    5.98
   6  -7   2  339.72    5.62
  -6   7  -2  346.10    6.86
  -6   7  -2  343.39    5.07
   6  -7   3   38.97    1.89
   6  -7   3   45.15    2.10
  -6   7  -3   44.04    1.75
  -6   7  -3   46.65    2.27
   6  -7   4  249.99    4.43
   6  -7   4  255.98    4.57
  -6   7  -4  255.32    5.00
  -6   7  -4  252.97    5.77
   6  -7   5  119.96    4.03
   6  -7   5  123.88    3.02
  -6   7  -5  126.87    3.73
  -6   7  -5  120.22    3.21
   6  -7   6    4.76    1.58
   6  -7   6    3.82    2.29
  -6   7  -6    6.26    1.46
  -6   7  -6    6.29    1.58
   6  -7   7    2.25    1.52
   6  -7   7    0.65    1.25
  -6   7  -7    0.77    2.20
  -6   7  -7   -0.78    2.18
   6  -7   8   92.13    3.32
   6  -7   8   94.85    3.53
  -6   7  -8   89.20    3.96
  -6   7  -8  101.66    3.25
   6  -7   9   17.31    3.73
   6  -7   9   13.51    2.54
  -6   7  -9   14.14    2.81
  -6   7  -9   21.99    2.37
   6  -7  10   40.16    3.02
   6  -7  10   33.93    1.96
  -6   7 -10   28.63    2.19
  -6   7 -10   47.06    2.96
   6  -7  11   34.36    3.24
  -6   7 -11   36.02    4.98
   6  -6  -8    0.72    1.63
  -6   6   8    4.00    2.16
  -6   6   8    5.03    2.78
   6  -6  -7    1.56    1.56
   6  -6  -7    1.75    1.78
  -6   6   7    2.55    3.01
  -6   6   7    5.99    2.62
   6  -6  -6   30.06    2.07
   6  -6  -6   33.04    2.26
  -6   6   6   34.70    3.33
  -6   6   6   30.56    2.34
  -6   6   6   31.66    2.17
   6  -6  -5   29.87    2.94
   6  -6  -5   27.30    1.94
  -6   6   5   31.45    3.13
  -6   6   5   27.48    1.98
   6  -6  -4   57.83    3.25
   6  -6  -4   53.36    3.02
  -6   6   4   58.86    2.41
  -6   6   4   57.83    2.23
   6  -6  -3   38.58    2.57
   6  -6  -3   40.95    2.91
  -6   6   3   39.87    2.09
  -6   6   3   33.85    2.55
   6  -6  -2   25.01    1.49
   6  -6  -2   26.57    1.82
  -6   6   2   26.27    2.90
  -6   6   2   26.97    2.21
   6  -6  -1   66.63    1.94
   6  -6  -1   69.04    2.33
  -6   6   1   71.91    2.45
  -6   6   1   64.58    2.55
   6  -6   0  295.99    4.47
   6  -6   0  306.77    4.97
  -6   6   0  310.17    5.18
  -6   6   0  296.42    4.93
   6  -6   1   19.79    1.36
   6  -6   1   23.49    1.72
  -6   6  -1   23.07    2.78
  -6   6  -1   19.58    1.22
   6  -6   2  248.09    4.66
   6  -6   2  254.07    4.40
  -6   6  -2  250.11    4.42
  -6   6  -2  253.38    4.42
   6  -6   3    4.97    1.17
   6  -6   3    5.99    1.34
  -6   6  -3    2.85    2.28
  -6   6  -3    4.59    1.62
   6  -6   4  155.49    3.10
   6  -6   4  156.44    3.23
  -6   6  -4  148.47    3.30
  -6   6  -4  156.48    3.65
   6  -6   5   77.14    3.21
   6  -6   5   79.34    3.09
  -6   6  -5   80.11    2.24
  -6   6  -5   79.78    2.43
   6  -6   6   34.83    1.96
   6  -6   6   34.76    1.73
  -6   6  -6   34.48    1.86
  -6   6  -6   31.33    1.89
   6  -6   7    7.20    1.66
   6  -6   7    5.16    2.00
  -6   6  -7    7.42    1.56
  -6   6  -7    4.29    2.20
   6  -6   8   38.13    2.53
   6  -6   8   37.67    3.51
  -6   6  -8   35.08    1.90
  -6   6  -8   45.83    3.47
   6  -6   9   15.56    2.26
   6  -6   9   14.82    1.41
  -6   6  -9   10.29    1.56
  -6   6  -9   10.32    3.45
   6  -6  10    9.42    3.79
  -6   6 -10    9.96    2.38
   6  -6  11    1.53    3.90
   6  -6  11    5.83    2.63
  -6   6 -11    2.89    2.50
  -6   5   9    0.35    1.88
  -6   5   8   40.08    2.34
  -6   5   8   38.82    2.71
  -6   5   8   36.40    3.31
   6  -5  -7    4.27    1.50
  -6   5   7    4.57    1.52
  -6   5   7    4.09    1.59
  -6   5   7    3.01    2.70
  -6   5   7    3.85    1.50
   6  -5  -6   21.87    2.66
   6  -5  -6   19.12    2.56
  -6   5   6   21.49    1.82
  -6   5   6   17.43    2.79
  -6   5   6   19.84    2.46
   6  -5  -5   52.73    3.00
   6  -5  -5   48.78    1.90
  -6   5   5   47.77    3.09
  -6   5   5   50.98    2.89
   6  -5  -4    5.20    2.20
   6  -5  -4    6.14    1.15
  -6   5   4    7.64    1.46
  -6   5   4    6.54    1.87
   6  -5  -3  381.73    5.37
   6  -5  -3  395.53    6.77
  -6   5   3  402.82    6.97
  -6   5   3  394.41    6.13
   6  -5  -2   31.52    1.96
   6  -5  -2   33.99    1.82
  -6   5   2   33.41    2.76
  -6   5   2   30.95    1.29
   6  -5  -1    0.18    1.19
   6  -5  -1    1.29    1.10
  -6   5   1   -0.16    1.17
  -6   5   1    0.64    1.11
   6  -5   0  119.91    2.21
   6  -5   0  123.98    2.83
  -6   5   0  127.67    3.77
  -6   5   0  124.41    2.61
   6  -5   1  631.22    8.03
   6  -5   1  649.94    9.14
  -6   5  -1  634.68    8.31
  -6   5  -1  652.56    7.55
   6  -5   2   69.59    2.34
   6  -5   2   74.15    2.93
  -6   5  -2   72.81    2.18
  -6   5  -2   75.16    2.14
   6  -5   3   75.87    1.94
   6  -5   3   82.40    2.96
  -6   5  -3   76.71    2.27
  -6   5  -3   80.78    1.84
   6  -5   4   83.32    2.14
   6  -5   4   84.41    2.22
  -6   5  -4   83.46    3.15
  -6   5  -4   85.38    2.06
   6  -5   5  250.35    4.06
   6  -5   5  243.00    4.07
  -6   5  -5  244.04    4.08
  -6   5  -5  255.57    4.83
   6  -5   6  245.85    4.38
   6  -5   6  263.31    4.16
  -6   5  -6  262.04    4.49
  -6   5  -6  247.15    4.18
   6  -5   7   45.60    2.20
   6  -5   7   45.37    1.66
  -6   5  -7   45.71    2.17
  -6   5  -7   41.77    1.78
   6  -5   8    2.92    1.72
   6  -5   8    5.53    1.07
  -6   5  -8    3.28    1.19
  -6   5  -8    4.17    1.72
   6  -5   9   40.50    3.85
  -6   5  -9   20.30    2.24
  -6   5  -9   38.32    2.55
   6  -5  10    3.11    2.20
   6  -5  10    5.06    2.35
  -6   5 -10    4.05    2.22
   6  -5  11   25.78    3.12
   6  -5  11   25.30    3.26
  -6   5 -11   21.99    3.07
  -6   4  10   -1.35    2.05
  -6   4   9   15.12    1.83
  -6   4   9   14.16    2.25
  -6   4   9   13.35    1.91
  -6   4   8   20.97    1.84
  -6   4   8   16.71    2.04
  -6   4   8   19.25    1.88
  -6   4   8   21.06    1.82
   6  -4  -7   24.88    1.76
  -6   4   7   25.98    1.85
  -6   4   7   29.47    2.79
  -6   4   7   26.65    1.68
  -6   4   7   27.79    1.88
   6  -4  -6   63.42    3.04
  -6   4   6   60.47    2.26
  -6   4   6   58.55    2.90
  -6   4   6   63.90    2.28
  -6   4   6   56.24    2.57
   6  -4  -5   16.77    2.36
   6  -4  -5   16.17    1.18
  -6   4   5   16.31    1.92
  -6   4   5   15.69    1.57
  -6   4   5   15.70    1.15
   6  -4  -4   18.18    2.36
   6  -4  -4   16.71    1.09
  -6   4   4   20.05    1.73
  -6   4   4   19.99    1.61
   6  -4  -3  221.88    3.91
   6  -4  -3  215.74    3.16
  -6   4   3  227.13    4.81
  -6   4   3  224.30    3.24
   6  -4  -2    4.70    1.11
   6  -4  -2    4.83    1.23
  -6   4   2    5.56    1.28
  -6   4   2    5.38    0.71
   6  -4  -1    7.12    0.70
   6  -4  -1    7.08    1.29
  -6   4   1    9.06    1.30
  -6   4   1    9.15    0.97
   6  -4   0    3.74    1.02
   6  -4   0    3.44    1.81
  -6   4   0    3.53    1.90
  -6   4   0    3.24    0.87
   6  -4   1    1.09    0.96
   6  -4   1    0.30    0.59
  -6   4  -1    0.18    0.99
  -6   4  -1    0.95    0.83
   6  -4   2   39.54    1.60
   6  -4   2   35.10    1.69
  -6   4  -2   37.18    1.60
  -6   4  -2   38.39    1.14
   6  -4   3   28.11    1.22
   6  -4   3   30.46    2.15
  -6   4  -3   28.62    1.46
  -6   4  -3   28.13    1.17
   6  -4   4    7.82    1.11
   6  -4   4    7.54    1.09
  -6   4  -4    7.41    1.19
  -6   4  -4    9.84    1.64
   6  -4   5    0.50    1.32
   6  -4   5    0.42    0.99
  -6   4  -5    1.49    1.38
  -6   4  -5   -0.13    0.94
   6  -4   6   59.65    2.13
   6  -4   6   61.67    2.33
  -6   4  -6   59.90    2.16
  -6   4  -6   54.93    1.74
   6  -4   7   18.34    2.64
   6  -4   7   14.09    1.13
  -6   4  -7   15.50    1.70
  -6   4  -7   11.82    1.18
   6  -4   8   90.15    3.00
   6  -4   8   86.92    3.14
   6  -4   8   79.18    2.51
  -6   4  -8   69.86    2.66
  -6   4  -8   92.11    3.04
   6  -4   9   20.95    2.35
   6  -4   9   21.92    2.47
  -6   4  -9   24.93    2.44
   6  -4  10    3.25    2.17
   6  -4  10    3.84    2.35
   6  -4  11    9.25    2.72
   6  -4  11    7.26    2.99
  -6   3  10    3.86    2.96
  -6   3  10    1.88    1.44
  -6   3  10    3.36    1.66
  -6   3  10   -0.21    2.48
  -6   3   9    0.69    2.34
  -6   3   9    0.43    1.93
  -6   3   9    0.69    1.33
  -6   3   8    5.38    1.55
  -6   3   8    6.82    1.52
  -6   3   8    6.22    1.44
  -6   3   8    0.00    2.08
  -6   3   7    0.76    1.81
  -6   3   7    1.65    1.19
  -6   3   7    1.55    1.29
  -6   3   7    1.49    1.57
   6  -3  -6   14.35    1.43
  -6   3   6   13.64    1.81
  -6   3   6   11.87    2.25
  -6   3   6   13.46    1.61
  -6   3   6   10.58    1.53
   6  -3  -5  368.15    5.57
  -6   3   5  373.01    5.74
  -6   3   5  369.31    4.96
  -6   3   5  380.06    5.69
  -6   3   5  356.93    4.62
   6  -3  -4   23.01    1.54
   6  -3  -4   22.11    1.26
  -6   3   4   20.79    1.38
  -6   3   4   21.17    1.55
  -6   3   4   22.66    1.22
   6  -3  -3   97.51    3.14
   6  -3  -3   91.62    1.48
  -6   3   3   95.74    1.53
  -6   3   3   94.36    2.41
   6  -3  -2    7.81    0.73
   6  -3  -2   10.05    1.22
  -6   3   2    9.63    1.30
  -6   3   2    8.14    0.45
   6  -3  -1  153.81    1.91
   6  -3  -1  162.69    3.62
  -6   3   1  152.93    2.92
  -6   3   1  157.44    2.02
   6  -3   0   27.31    1.00
   6  -3   0   28.41    1.46
  -6   3   0   25.76    1.45
  -6   3   0   27.35    0.88
   6  -3   1  180.30    2.40
   6  -3   1  183.44    3.14
  -6   3  -1  174.01    3.74
  -6   3  -1  187.23    2.38
   6  -3   2  211.72    3.25
   6  -3   2  215.71    4.07
  -6   3  -2  217.19    2.91
  -6   3  -2  207.58    3.41
   6  -3   3  339.98    4.47
   6  -3   3  351.53    4.85
  -6   3  -3  335.71    4.79
  -6   3  -3  352.19    5.01
   6  -3   4   12.08    1.66
   6  -3   4   13.86    1.65
  -6   3  -4   12.35    1.71
  -6   3  -4   13.16    1.73
   6  -3   5   12.67    2.00
   6  -3   5   16.56    1.65
  -6   3  -5   16.00    1.15
  -6   3  -5   16.07    2.02
   6  -3   6   14.53    1.48
   6  -3   6   14.54    2.47
   6  -3   6   11.51    1.02
  -6   3  -6   10.61    1.04
  -6   3  -6   15.36    2.27
  -6   3  -6   12.01    1.09
   6  -3   7    1.34    1.96
   6  -3   7   -1.15    1.35
  -6   3  -7   -0.12    1.17
  -6   3  -7    0.23    1.24
  -6   3  -7    1.59    1.13
   6  -3   8   97.66    4.29
   6  -3   8   95.84    3.30
   6  -3   9   11.60    3.13
   6  -3   9    0.07    2.17
   6  -3  10   12.51    4.03
   6  -3  10   12.61    4.40
  -6   2  11   15.87    2.42
  -6   2  11   17.20    2.13
  -6   2  10    1.20    1.56
  -6   2  10    0.31    2.25
  -6   2  10   -0.10    1.24
  -6   2  10    3.33    2.11
  -6   2   9   13.45    1.67
  -6   2   9   11.60    1.61
  -6   2   9   11.68    1.48
  -6   2   9   10.54    1.72
  -6   2   8   17.04    2.27
  -6   2   8   19.48    1.64
  -6   2   8   17.04    2.60
  -6   2   8   18.21    2.02
  -6   2   7   11.54    1.52
  -6   2   7   11.12    1.16
  -6   2   7    9.43    1.44
  -6   2   7    7.46    1.55
  -6   2   6   37.89    1.32
  -6   2   6   39.81    1.83
  -6   2   6   39.59    1.18
  -6   2   6   40.70    1.98
  -6   2   5  286.72    3.71
  -6   2   5  301.28    5.52
  -6   2   5  294.24    3.88
  -6   2   5  296.68    5.67
   6  -2  -4  175.94    3.27
  -6   2   4  174.26    2.39
  -6   2   4  175.00    3.28
  -6   2   4  168.65    2.24
  -6   2   4  175.18    3.41
   6  -2  -3  482.03    6.58
  -6   2   3  480.88    4.58
  -6   2   3  496.70    6.64
  -6   2   3  467.37    4.47
  -6   2   3  499.84    6.81
   6  -2  -2  112.41    2.50
  -6   2   2  118.09    3.26
  -6   2   2  116.25    2.61
   6  -2  -1    6.95    0.30
   6  -2  -1    8.54    1.79
  -6   2   1    7.18    1.77
  -6   2   1    7.23    0.22
  -6   2   1    6.85    1.22
   6  -2   0   17.71    0.69
   6  -2   0   17.89    1.90
  -6   2   0   16.50    1.29
  -6   2   0   19.92    0.63
   6  -2   1  122.20    1.96
   6  -2   1  126.96    2.47
   6  -2   1  121.87    1.72
  -6   2  -1  124.23    1.71
  -6   2  -1  118.60    3.06
  -6   2  -1  120.85    2.52
   6  -2   2   13.47    1.15
   6  -2   2   13.97    1.14
   6  -2   2   13.20    1.22
  -6   2  -2   14.57    1.14
  -6   2  -2   12.68    1.15
  -6   2  -2   14.49    1.23
   6  -2   3  197.78    3.44
   6  -2   3  205.67    3.82
   6  -2   3  205.39    3.16
  -6   2  -3  200.48    3.24
  -6   2  -3  205.54    3.09
  -6   2  -3  200.17    3.29
   6  -2   4   17.39    1.84
   6  -2   4   21.04    2.01
  -6   2  -4   18.35    1.69
  -6   2  -4   20.01    1.86
   6  -2   5  198.54    3.55
   6  -2   5  200.17    3.69
  -6   2  -5  195.30    3.25
  -6   2  -5  187.81    3.54
   6  -2   6   29.33    1.86
   6  -2   6   32.74    2.90
  -6   2  -6   26.56    1.67
  -6   2  -6   25.19    1.77
   6  -2   7   21.32    1.88
   6  -2   7   15.49    2.08
  -6   2  -7   13.67    1.50
  -6   2  -7   16.67    1.42
   6  -2   8   13.30    1.93
   6  -2   8    0.06    2.12
   6  -2   9   -0.03    1.58
   6  -2   9   -0.01    2.74
   6  -2  10    1.81    3.52
   6  -2  10    1.67    2.46
  -6   1  11    4.20    2.39
  -6   1  11    0.04    1.18
  -6   1  11   -0.45    1.34
  -6   1  11    0.00    1.38
  -6   1  10    5.18    2.85
  -6   1  10   16.30    2.86
  -6   1  10   16.11    2.52
  -6   1  10   19.01    2.46
  -6   1   9   27.07    2.60
  -6   1   9   28.63    2.06
  -6   1   9   29.04    1.77
  -6   1   9   26.33    1.54
  -6   1   8    1.62    1.55
  -6   1   8    2.41    1.18
  -6   1   8    1.04    0.86
  -6   1   8    1.08    1.35
  -6   1   7    0.52    0.70
  -6   1   7    0.24    1.05
  -6   1   7    0.27    0.61
  -6   1   7    0.75    1.19
  -6   1   6   52.48    1.68
  -6   1   6   54.97    2.17
  -6   1   6   57.66    2.84
  -6   1   6   56.28    1.48
  -6   1   5  162.56    2.15
  -6   1   5  170.89    3.48
  -6   1   5  157.46    2.26
  -6   1   5  164.54    3.20
  -6   1   4   87.00    3.37
  -6   1   4   81.84    2.99
  -6   1   3    7.26    1.37
  -6   1   3    6.02    1.88
  -6   1   2   35.93    1.72
  -6   1   2   40.10    1.61
  -6   1   1   13.27    1.36
  -6   1   1   14.17    1.88
   6  -1   0    1.95    0.44
  -6   1   0    1.92    1.06
  -6   1   0    3.29    0.93
   6  -1   1  141.55    2.18
   6  -1   1  144.05    2.02
  -6   1  -1  147.06    3.53
  -6   1  -1  141.93    2.63
   6  -1   2    1.73    0.96
   6  -1   2    1.35    1.09
  -6   1  -2    1.66    0.99
  -6   1  -2    1.03    0.87
   6  -1   3   17.70    1.61
   6  -1   3   16.66    1.19
  -6   1  -3   19.26    1.29
  -6   1  -3   18.03    1.13
   6  -1   4  204.50    3.42
   6  -1   4  210.17    3.64
  -6   1  -4  202.34    3.67
  -6   1  -4  201.83    3.35
   6  -1   5   75.58    2.22
   6  -1   5   71.61    3.29
  -6   1  -5   73.81    1.87
  -6   1  -5   69.89    2.20
   6  -1   6   32.71    1.88
   6  -1   6   32.10    2.09
  -6   1  -6   23.56    1.57
  -6   1  -6   25.64    1.25
   6  -1   7   -0.08    2.00
   6  -1   7   -0.07    1.41
   6  -1   8    0.07    3.81
   6  -1   8   17.93    2.21
   6  -1   9   68.68    3.78
   6  -1   9   74.49    3.50
  -6   0  12    9.55    3.48
  -6   0  12   14.63    2.04
  -6   0  11    3.18    1.77
  -6   0  11    6.30    1.50
  -6   0  11    5.45    2.38
  -6   0  11   -0.04    2.76
  -6   0  10    0.12    1.03
  -6   0  10    0.29    1.44
  -6   0  10   -0.34    1.03
  -6   0  10   -0.15    1.90
  -6   0   9   29.36    2.37
  -6   0   9   27.52    2.06
  -6   0   9   24.88    2.03
  -6   0   9   24.43    1.79
  -6   0   8   18.44    1.79
  -6   0   8   22.17    1.88
  -6   0   8   18.69    1.61
  -6   0   8   18.26    1.06
  -6   0   7  116.95    2.11
  -6   0   7  124.38    2.00
  -6   0   7  123.31    2.92
  -6   0   7  125.29    3.16
  -6   0   6    8.90    0.60
  -6   0   6   10.26    1.40
  -6   0   6   10.02    0.54
  -6   0   6   11.09    2.48
  -6   0   5    2.70    0.33
  -6   0   5    2.83    0.31
  -6   0   5    3.16    1.18
  -6   0   5    2.45    1.40
  -6   0   4   23.70    2.25
  -6   0   4   20.12    2.61
  -6   0   3   42.29    2.75
  -6   0   3   40.87    1.68
  -6   0   2   -0.56    1.03
  -6   0   2    0.71    0.89
   6   0  -1  129.22    1.32
   6   0  -1  120.31    1.22
  -6   0   1  136.15    3.71
  -6   0   1  139.59    3.34
   6   0   0  203.85    2.68
   6   0   0  196.42    2.51
  -6   0   0  200.43    3.33
  -6   0   0  200.35    3.57
   6   0   1  206.68    2.86
   6   0   1  209.49    3.03
  -6   0  -1  209.31    3.39
  -6   0  -1  213.85    3.62
   6   0   2   28.70    1.80
   6   0   2   29.38    1.11
  -6   0  -2   27.58    1.33
  -6   0  -2   30.47    1.53
   6   0   3   22.64    1.38
   6   0   3   23.88    1.24
  -6   0  -3   23.63    1.39
  -6   0  -3   23.30    1.75
   6   0   4   90.25    3.27
   6   0   4   86.30    2.26
  -6   0  -4   84.35    1.91
  -6   0  -4   84.46    2.69
   6   0   5   54.00    3.33
   6   0   5   52.00    2.91
  -6   0  -5   48.80    1.45
  -6   0  -5   50.16    2.20
   6   0   6  140.26    3.70
   6   0   6  149.87    3.51
  -6   0  -6  114.40    2.88
   6   0   7   30.71    2.65
   6   0   7   34.07    2.39
   6   0   8   -0.09    2.64
   6   0   8    0.04    1.51
   6   0   9    0.25    2.19
   6   0   9   -0.07    1.90
  -6  -1  12    0.20    1.68
  -6  -1  12    3.01    1.45
  -6  -1  12    0.22    2.39
  -6  -1  12    0.02    1.71
  -6  -1  11    5.49    1.56
  -6  -1  11    4.07    2.29
  -6  -1  11    0.04    2.83
  -6  -1  11    2.48    2.45
  -6  -1  10    0.34    1.02
  -6  -1  10    0.86    1.99
  -6  -1  10    1.09    2.36
  -6  -1  10    0.63    1.11
  -6  -1   9   53.38    2.29
  -6  -1   9   57.82    3.63
  -6  -1   9   56.62    3.20
  -6  -1   9   53.84    2.47
  -6  -1   8  102.29    4.14
  -6  -1   8  101.74    2.44
  -6  -1   8  108.42    3.79
  -6  -1   8   98.15    2.06
  -6  -1   7  125.57    3.30
  -6  -1   7  119.41    2.24
  -6  -1   7  118.68    2.94
  -6  -1   7  116.67    1.94
  -6  -1   6    2.22    2.40
  -6  -1   6    3.41    0.41
  -6  -1   6    2.22    1.26
  -6  -1   6    2.82    0.41
  -6  -1   5    0.47    0.20
  -6  -1   5    1.11    1.28
  -6  -1   5    0.26    0.21
  -6  -1   5    1.36    1.07
  -6  -1   4  344.68    5.51
  -6  -1   4  344.97    5.99
  -6  -1   3   -0.67    1.78
  -6  -1   3    0.34    0.96
   6   1  -2    4.12    0.22
   6   1  -2    3.82    0.21
  -6  -1   2    3.91    2.19
  -6  -1   2    4.26    1.18
   6   1  -1   56.21    1.13
  -6  -1   1   56.94    2.14
  -6  -1   1   59.26    2.59
   6   1   0   42.40    1.09
   6   1   0   40.55    1.30
  -6  -1   0   37.97    2.72
  -6  -1   0   38.44    1.60
   6   1   1  301.55    4.60
   6   1   1  302.15    4.37
  -6  -1  -1  296.23    4.77
  -6  -1  -1  304.15    5.12
   6   1   2   35.13    1.48
   6   1   2   34.00    1.33
  -6  -1  -2   33.69    1.61
  -6  -1  -2   35.82    2.04
   6   1   3  112.71    2.70
   6   1   3  112.54    2.52
  -6  -1  -3  112.27    2.88
  -6  -1  -3  111.40    3.22
   6   1   4   62.00    2.37
   6   1   4   63.41    2.96
  -6  -1  -4   60.51    2.22
  -6  -1  -4   61.50    1.89
   6   1   5  105.00    4.39
   6   1   5  103.35    2.95
  -6  -1  -5   92.17    2.82
  -6  -1  -5   89.78    2.55
   6   1   6   -0.05    2.38
   6   1   6   -0.09    1.30
   6   1   7   -0.02    1.62
   6   1   7    0.00    1.42
   6   1   8   -0.25    3.00
   6   1   8   20.03    2.64
  -6  -2  12    3.24    2.02
  -6  -2  12    4.37    1.77
  -6  -2  12    6.20    2.57
  -6  -2  12    3.37    2.77
  -6  -2  11    3.54    1.35
  -6  -2  11    2.13    2.24
  -6  -2  11   -0.01    2.88
  -6  -2  10   14.29    2.10
  -6  -2  10   13.61    2.76
  -6  -2  10   12.59    3.27
  -6  -2  10   17.60    2.20
  -6  -2   9   39.28    2.10
  -6  -2   9   42.07    3.20
  -6  -2   9   40.71    2.48
  -6  -2   9   40.43    1.56
  -6  -2   8    0.79    0.68
  -6  -2   8    1.62    1.47
  -6  -2   8    0.38    1.27
  -6  -2   8    0.05    0.69
   6   2  -7   75.75    1.44
  -6  -2   7   80.29    1.89
  -6  -2   7   81.36    3.97
  -6  -2   7   83.79    2.61
  -6  -2   7   77.20    1.47
  -6  -2   6  123.90    2.05
  -6  -2   6  132.80    3.45
  -6  -2   6  127.29    3.95
   6   2  -5  316.34    3.43
   6   2  -5  327.19    5.48
  -6  -2   5  332.82    3.66
  -6  -2   5  334.43    5.74
  -6  -2   5  337.91    5.43
   6   2  -4   47.81    2.13
   6   2  -4   42.64    0.76
  -6  -2   4   47.57    0.90
  -6  -2   4   45.80    2.36
  -6  -2   4   48.18    1.98
   6   2  -3   19.60    1.72
  -6  -2   3   18.91    1.88
  -6  -2   3   17.96    1.57
  -6  -2   3   18.45    0.70
   6   2  -2   79.43    2.37
   6   2  -2   76.93    1.49
  -6  -2   2   85.52    2.67
  -6  -2   2   81.27    2.33
  -6  -2   2   78.71    1.56
   6   2  -1   72.16    2.24
   6   2  -1   67.55    1.80
   6   2  -1   64.55    1.62
  -6  -2   1   69.45    2.39
  -6  -2   1   65.13    2.05
  -6  -2   1   62.97    1.70
   6   2   0    3.09    1.22
   6   2   0    2.01    1.28
   6   2   0    3.25    1.10
  -6  -2   0    4.12    1.36
  -6  -2   0    3.66    1.73
  -6  -2   0    2.30    0.77
   6   2   1    2.05    1.53
   6   2   1    2.68    1.32
  -6  -2  -1    4.02    1.27
  -6  -2  -1    2.22    1.05
   6   2   2   13.19    1.44
   6   2   2   15.86    1.29
  -6  -2  -2   15.11    1.28
  -6  -2  -2   16.16    1.50
   6   2   3  118.22    3.05
   6   2   3  119.77    2.84
  -6  -2  -3  114.30    2.47
  -6  -2  -3  120.04    3.52
   6   2   4    3.98    2.58
   6   2   4    3.83    2.28
  -6  -2  -4    3.61    1.16
  -6  -2  -4    2.86    0.99
   6   2   5    0.45    3.18
   6   2   5    9.83    1.79
  -6  -2  -5    4.36    1.74
  -6  -2  -5    8.09    0.97
   6   2   6   -0.13    2.08
   6   2   6    3.20    1.83
   6   2   7    0.21    3.22
   6   2   7    0.11    2.79
  -6  -3  12   46.71    4.40
  -6  -3  12   48.30    3.50
  -6  -3  12   45.61    3.59
  -6  -3  11   36.54    3.97
  -6  -3  11   30.55    1.86
  -6  -3  11   28.82    2.86
  -6  -3  10    2.56    1.12
  -6  -3  10    0.48    1.60
  -6  -3  10    1.29    1.75
  -6  -3  10    2.87    1.86
   6   3  -9   38.09    2.08
  -6  -3   9   40.54    2.18
  -6  -3   9   41.71    2.32
  -6  -3   9   36.62    2.15
  -6  -3   9   41.88    2.69
   6   3  -8   16.63    1.96
   6   3  -8   13.51    0.96
  -6  -3   8   16.41    1.55
  -6  -3   8    9.82    3.31
  -6  -3   8   13.78    1.83
   6   3  -7    5.35    2.59
   6   3  -7    3.71    0.64
  -6  -3   7    4.17    0.71
  -6  -3   7    2.94    1.81
  -6  -3   7    4.79    2.36
   6   3  -6   69.08    2.63
   6   3  -6   65.53    1.57
  -6  -3   6   67.13    1.74
  -6  -3   6   72.26    2.85
  -6  -3   6   70.74    2.55
   6   3  -5   39.81    2.20
   6   3  -5   37.10    0.88
  -6  -3   5   38.22    1.33
  -6  -3   5   44.35    3.58
  -6  -3   5   39.87    2.04
   6   3  -4   11.26    2.63
   6   3  -4    8.69    0.85
  -6  -3   4    8.56    0.62
  -6  -3   4    7.62    2.92
   6   3  -3   22.16    1.18
   6   3  -3   24.33    2.86
  -6  -3   3   23.93    2.05
  -6  -3   3   22.45    0.88
   6   3  -2   54.68    3.18
   6   3  -2   52.68    1.78
  -6  -3   2   51.18    2.38
  -6  -3   2   50.62    1.31
   6   3  -1  150.65    3.32
   6   3  -1  144.06    2.54
  -6  -3   1  150.56    3.18
  -6  -3   1  143.04    3.01
  -6  -3   1  144.89    4.44
   6   3   0   -0.55    1.09
   6   3   0   -1.18    1.32
   6   3   0    0.92    0.74
  -6  -3   0    0.52    1.00
  -6  -3   0    0.14    0.78
  -6  -3   0    0.47    1.20
   6   3   1   75.17    2.31
   6   3   1   73.20    2.21
   6   3   1   68.95    2.02
  -6  -3  -1   74.86    2.19
  -6  -3  -1   69.62    2.12
  -6  -3  -1   71.18    2.41
   6   3   2   28.84    2.79
   6   3   2   26.20    1.66
  -6  -3  -2   26.41    2.73
  -6  -3  -2   29.06    1.62
   6   3   3  216.74    4.62
   6   3   3  219.09    4.38
  -6  -3  -3  215.97    4.09
  -6  -3  -3  216.68    3.83
   6   3   4    0.14    3.30
   6   3   4   11.97    2.94
  -6  -3  -4   14.31    1.48
  -6  -3  -4   12.31    1.29
   6   3   5    7.77    2.95
   6   3   5    0.02    2.13
   6   3   6    0.34    2.61
   6   3   6    8.46    2.24
  -6  -4  12    1.31    3.04
  -6  -4  12    2.87    2.27
  -6  -4  12   -0.49    1.45
   6   4 -11  100.65    3.81
  -6  -4  11  110.37    5.59
  -6  -4  11  105.89    3.96
  -6  -4  11   98.32    3.86
   6   4 -10    1.82    1.87
   6   4 -10    2.55    1.83
  -6  -4  10    3.48    2.07
  -6  -4  10    3.25    1.94
  -6  -4  10    4.40    2.79
   6   4  -9   45.15    4.00
   6   4  -9   47.06    2.32
  -6  -4   9   49.69    1.78
  -6  -4   9   52.26    3.74
  -6  -4   9   51.14    2.99
   6   4  -8    3.27    1.76
   6   4  -8    2.37    0.86
  -6  -4   8    3.17    0.93
  -6  -4   8    4.83    1.66
  -6  -4   8    2.81    1.95
   6   4  -7   56.23    1.92
   6   4  -7   66.71    4.03
  -6  -4   7   60.49    2.16
  -6  -4   7   62.49    4.38
   6   4  -6    9.51    1.17
   6   4  -6   11.45    1.96
  -6  -4   6   10.58    1.39
  -6  -4   6    7.33    2.12
   6   4  -5   15.37    1.24
   6   4  -5   16.86    2.02
  -6  -4   5   17.06    1.44
  -6  -4   5   18.34    2.22
   6   4  -4   68.65    1.98
   6   4  -4   71.52    3.88
  -6  -4   4   67.48    1.61
  -6  -4   4   69.88    4.17
   6   4  -3  121.99    2.25
   6   4  -3  135.44    4.54
  -6  -4   3  120.61    2.36
  -6  -4   3  137.97    4.85
   6   4  -2  188.86    3.17
   6   4  -2  200.14    5.27
  -6  -4   2  186.41    3.19
  -6  -4   2  192.98    4.29
   6   4  -1   49.53    2.51
   6   4  -1   55.48    2.40
  -6  -4   1   53.12    3.59
  -6  -4   1   45.54    2.46
   6   4   0   22.99    2.41
   6   4   0   25.36    2.86
  -6  -4   0   25.57    3.02
  -6  -4   0   20.03    1.52
   6   4   1   36.65    2.03
   6   4   1   35.14    2.04
   6   4   1   33.54    1.84
  -6  -4  -1   38.11    3.19
  -6  -4  -1   34.85    1.91
  -6  -4  -1   33.15    1.95
   6   4   2   52.54    2.19
   6   4   2   52.10    2.54
   6   4   2   49.89    2.28
  -6  -4  -2   54.38    2.35
  -6  -4  -2   54.96    2.09
  -6  -4  -2   49.73    2.41
   6   4   3    0.40    3.17
   6   4   3    9.42    1.79
  -6  -4  -3    8.98    2.46
  -6  -4  -3    7.49    2.17
   6   4   4    0.43    2.27
   6   4   4    8.48    2.05
   6   4   5   43.21    5.09
   6   4   5   40.58    3.03
   6   5 -12    0.74    1.46
  -6  -5  12    0.93    2.22
  -6  -5  12    3.26    2.53
   6   5 -11   -0.35    1.78
   6   5 -11    1.15    1.87
  -6  -5  11   -0.43    3.10
  -6  -5  11    0.32    2.03
   6   5 -10   24.70    1.64
   6   5 -10   29.94    2.63
  -6  -5  10   27.63    2.89
  -6  -5  10   25.24    1.76
  -6  -5  10   26.13    2.44
   6   5  -9   26.64    2.16
   6   5  -9   23.26    3.99
  -6  -5   9   25.97    4.23
  -6  -5   9   24.17    2.39
   6   5  -8    4.85    1.96
   6   5  -8   -0.09    0.95
  -6  -5   8    6.61    2.17
  -6  -5   8    4.49    1.69
   6   5  -7   41.06    4.12
   6   5  -7   38.78    1.43
  -6  -5   7   41.42    2.94
  -6  -5   7   39.66    2.26
   6   5  -6  124.21    3.91
   6   5  -6  113.77    2.29
  -6  -5   6  122.10    3.94
  -6  -5   6  114.00    2.46
   6   5  -5   38.74    2.61
   6   5  -5   32.11    1.36
  -6  -5   5   34.29    2.70
  -6  -5   5   31.51    1.47
   6   5  -4    0.47    1.52
   6   5  -4    0.13    0.77
  -6  -5   4   -0.43    0.83
  -6  -5   4   -1.26    1.66
   6   5  -3   16.11    2.13
   6   5  -3   15.27    1.96
  -6  -5   3   13.50    1.32
  -6  -5   3   13.38    3.48
   6   5  -2   10.38    1.94
   6   5  -2    6.94    1.33
  -6  -5   2    6.41    2.02
  -6  -5   2    6.28    2.02
   6   5  -1   36.55    3.48
   6   5  -1   31.51    1.88
  -6  -5   1   32.91    3.60
  -6  -5   1   29.85    1.88
   6   5   0    6.62    2.64
   6   5   0   13.58    1.90
  -6  -5   0   11.11    3.09
  -6  -5   0    6.53    2.54
   6   5   1   -0.75    2.14
   6   5   1    0.14    1.48
  -6  -5  -1    2.06    2.33
  -6  -5  -1    0.54    2.17
   6   5   2   21.23    2.92
   6   5   2    0.26    3.55
   6   5   2   17.73    2.11
  -6  -5  -2   17.29    2.06
  -6  -5  -2   18.63    2.77
  -6  -5  -2   17.96    2.19
   6   5   3   -0.12    2.78
   6   5   3   -0.74    1.54
  -6  -5  -3   -0.23    2.11
  -6  -5  -3    0.24    1.18
   6   5   4   -0.24    2.17
   6   5   4    1.15    1.92
   6   6 -12   24.69    2.90
   6   6 -12   15.84    3.16
  -6  -6  12   19.68    3.40
  -6  -6  12   12.75    3.06
   6   6 -11    9.59    2.39
   6   6 -11    3.27    1.53
  -6  -6  11    1.98    2.69
  -6  -6  11    1.92    4.11
   6   6 -10   13.95    1.65
   6   6 -10   21.86    2.76
  -6  -6  10   21.34    3.01
  -6  -6  10   17.66    1.85
   6   6  -9    0.04    1.81
   6   6  -9    2.27    3.35
  -6  -6   9    1.02    2.04
  -6  -6   9    4.10    2.26
   6   6  -8    8.45    2.51
   6   6  -8    8.94    1.27
  -6  -6   8    9.41    4.13
  -6  -6   8    9.64    1.44
   6   6  -7    9.95    2.46
   6   6  -7   11.08    1.24
  -6  -6   7    9.98    1.41
  -6  -6   7   10.37    4.10
   6   6  -6    2.64    1.71
   6   6  -6    4.80    3.45
  -6  -6   6    3.03    1.23
  -6  -6   6    5.75    3.64
   6   6  -5    7.96    1.25
   6   6  -5    8.40    2.25
  -6  -6   5    6.38    1.35
  -6  -6   5    6.12    3.84
   6   6  -4   62.89    2.93
   6   6  -4   66.75    3.20
  -6  -6   4   55.67    3.14
  -6  -6   4   66.11    3.32
   6   6  -3    1.66    1.24
   6   6  -3    1.56    3.03
  -6  -6   3    1.56    1.29
  -6  -6   3    2.32    1.97
   6   6  -2    2.70    3.04
   6   6  -2    1.45    2.24
  -6  -6   2    4.41    2.04
  -6  -6   2    1.89    2.22
   6   6  -1   30.88    2.47
   6   6  -1   26.21    2.13
  -6  -6   1   24.66    3.88
  -6  -6   1   23.78    2.14
   6   6   0   -0.75    2.55
   6   6   0   -1.24    2.63
  -6  -6   0   -0.58    2.79
  -6  -6   0   -0.35    2.44
   6   6   1    0.02    3.50
   6   6   1   12.50    3.25
  -6  -6  -1   19.10    3.39
  -6  -6  -1   10.40    3.46
   6   6   2    2.77    2.66
   6   6   2   -0.01    3.37
   6   6   2    0.30    2.99
  -6  -6  -2    2.78    1.79
  -6  -6  -2   -0.28    2.50
  -6  -6  -2    2.66    3.22
   6   6   3   -0.02    2.47
   6   6   3    9.18    3.40
  -6  -6  -3    1.85    2.27
   6   7 -11    0.62    2.24
   6   7 -11    1.25    2.25
  -6  -7  11   -0.02    2.58
  -6  -7  11    0.23    3.91
   6   7 -10    1.26    3.89
   6   7 -10    0.01    2.25
  -6  -7  10    1.94    1.61
  -6  -7  10    3.07    2.57
   6   7  -9    0.40    2.17
   6   7  -9    0.11    1.88
  -6  -7   9    0.57    1.37
  -6  -7   9    0.97    2.31
   6   7  -8    3.17    3.72
   6   7  -8   -0.05    1.99
  -6  -7   8    1.24    1.46
  -6  -7   8    5.99    2.52
   6   7  -7   -0.53    1.93
   6   7  -7    4.09    2.33
  -6  -7   7    2.29    2.23
  -6  -7   7    1.19    2.39
   6   7  -6    0.92    2.02
   6   7  -6   -0.37    2.26
  -6  -7   6    3.41    1.42
  -6  -7   6    2.73    2.47
   6   7  -5    0.75    1.26
   6   7  -5    1.90    2.15
  -6  -7   5    0.60    2.18
  -6  -7   5    1.78    2.23
   6   7  -4   43.44    2.29
   6   7  -4   50.89    3.29
  -6  -7   4   41.58    2.44
  -6  -7   4   54.92    3.41
   6   7  -3    4.91    2.71
   6   7  -3   10.34    2.43
  -6  -7   3    7.23    2.51
  -6  -7   3    2.17    2.78
   6   7  -2    4.38    1.77
   6   7  -2    1.53    3.57
  -6  -7   2    3.28    3.68
  -6  -7   2    4.32    1.81
   6   7  -1    2.47    1.99
   6   7  -1    1.90    2.76
  -6  -7   1    0.06    1.75
  -6  -7   1   -0.12    2.04
   6   7   0   58.63    4.73
   6   7   0   50.43    3.24
  -6  -7   0   59.51    3.35
  -6  -7   0   48.40    4.67
   6   7   1    0.01    3.72
   6   7   1    5.55    2.09
  -6  -7  -1    4.81    2.20
  -6  -7  -1    1.27    3.50
   6   8 -10   11.25    3.15
   6   8 -10   10.69    2.92
  -6  -8  10   -0.05    3.36
  -6  -8  10   13.59    3.26
   6   8  -9   13.88    4.93
   6   8  -9   -0.16    2.90
  -6  -8   9   17.52    3.33
  -6  -8   9   20.20    3.42
   6   8  -8   18.46    3.23
   6   8  -8    6.99    2.88
  -6  -8   8   14.36    2.17
  -6  -8   8   23.11    3.46
   6   8  -7    4.81    2.59
   6   8  -7    4.55    2.82
  -6  -8   7    5.93    2.93
  -6  -8   7    6.88    3.00
   6   8  -6   49.15    3.54
   6   8  -6   56.43    3.91
  -6  -8   6   45.39    2.75
  -6  -8   6   56.28    3.96
   6   8  -5   29.59    2.29
   6   8  -5   38.09    3.47
  -6  -8   5   31.27    3.73
  -6  -8   5   39.50    5.49
   6   8  -4   67.32    3.05
   6   8  -4   77.10    4.07
  -6  -8   4   62.88    4.40
  -6  -8   4   78.68    4.11
   6   8  -3   21.94    3.53
   6   8  -3   20.14    3.09
  -6  -8   3   24.11    3.17
  -6  -8   3   16.61    2.51
   6   8  -2    6.01    2.19
   6   8  -2    4.90    4.01
  -6  -8   2    6.19    2.68
  -6  -8   2    5.37    2.18
   6   8  -1    6.48    2.53
   6   8  -1    3.01    2.39
  -6  -8   1    5.19    2.61
  -6  -8   1    6.94    3.71
   6   9  -7   34.55    2.62
   6   9  -7   53.63    4.12
  -6  -9   7   34.91    4.35
  -6  -9   7   43.56    4.22
   6   9  -6   50.85    4.07
   6   9  -6   28.80    3.91
  -6  -9   6   31.75    2.96
  -6  -9   6   57.00    6.09
   6   9  -5    1.48    1.79
   6   9  -5   -0.39    2.70
  -6  -9   5    2.61    2.00
  -6  -9   5   -0.06    2.76
   7 -12   3   46.77    3.70
   7 -12   3   53.44    3.74
  -7  12  -3   52.50    4.95
  -7  12  -3   52.30    4.40
   7 -12   4   19.85    2.95
   7 -12   4   10.62    4.84
  -7  12  -4    8.90    2.66
  -7  12  -4   13.09    5.52
   7 -12   5   12.68    4.84
   7 -12   5   14.90    3.10
  -7  12  -5   15.65    2.76
  -7  12  -5   18.75    3.59
   7 -12   6   92.36    4.46
   7 -12   6   95.29    4.41
  -7  12  -6   93.47    4.07
  -7  12  -6   91.17    4.85
   7 -11  -1   11.84    2.87
   7 -11  -1   12.19    4.35
  -7  11   1    0.15    4.18
  -7  11   1   14.38    3.18
   7 -11   0   -0.02    3.75
   7 -11   0    5.47    2.55
  -7  11   0    0.00    3.60
  -7  11   0    5.58    2.86
   7 -11   1    0.00    2.49
   7 -11   1   13.12    4.12
  -7  11  -1    0.01    3.58
  -7  11  -1   10.31    2.96
   7 -11   2   29.26    4.29
   7 -11   2   24.46    2.98
  -7  11  -2    0.01    3.87
  -7  11  -2   26.41    3.48
   7 -11   3    0.01    2.39
   7 -11   3    6.60    2.52
  -7  11  -3    8.87    2.14
  -7  11  -3    3.80    2.90
   7 -11   4    2.47    3.55
   7 -11   4    1.80    3.70
  -7  11  -4    2.13    2.00
  -7  11  -4    3.83    4.19
   7 -11   5   -0.73    2.08
   7 -11   5    0.81    3.39
  -7  11  -5    2.58    2.95
  -7  11  -5    1.46    2.48
   7 -11   6   22.58    3.01
   7 -11   6   22.31    4.48
  -7  11  -6   24.42    2.68
  -7  11  -6   28.85    3.34
   7 -11   7    0.54    2.04
   7 -11   7    1.09    3.02
  -7  11  -7    0.73    2.21
  -7  11  -7   -0.78    1.82
   7 -11   8    1.46    2.44
   7 -11   8    1.22    2.11
  -7  11  -8   -0.07    3.90
  -7  11  -8    1.40    2.12
   7 -10  -3    0.12    3.67
   7 -10  -3    4.32    2.30
  -7  10   3    0.39    3.61
  -7  10   3    2.30    4.05
   7 -10  -2    4.58    2.29
   7 -10  -2    5.88    3.61
  -7  10   2    0.29    2.25
  -7  10   2    8.04    2.63
   7 -10  -1    2.46    2.05
   7 -10  -1    2.34    2.13
  -7  10   1    0.06    1.91
  -7  10   1    3.44    2.42
   7 -10   0   -0.11    2.93
   7 -10   0    1.49    2.02
  -7  10   0    0.02    2.78
  -7  10   0    1.11    2.24
   7 -10   1    0.04    1.76
   7 -10   1    1.70    3.02
  -7  10  -1    0.03    2.52
  -7  10  -1    1.06    3.49
   7 -10   2   -0.07    1.58
   7 -10   2   -0.32    1.81
  -7  10  -2   -0.01    1.43
  -7  10  -2   -0.30    2.00
   7 -10   3   10.55    3.49
   7 -10   3   10.78    2.41
  -7  10  -3   12.83    1.97
  -7  10  -3   12.10    2.75
   7 -10   4    4.32    2.04
   7 -10   4    4.77    2.18
  -7  10  -4    3.29    1.82
  -7  10  -4    5.15    2.42
   7 -10   5   20.22    2.52
   7 -10   5   21.89    2.55
  -7  10  -5   22.55    2.29
  -7  10  -5   19.42    4.45
   7 -10   6   21.48    4.03
   7 -10   6   20.21    2.56
  -7  10  -6   24.79    3.59
  -7  10  -6   21.90    2.94
   7 -10   7    7.26    2.38
   7 -10   7    6.49    2.16
  -7  10  -7    0.01    2.49
  -7  10  -7    8.23    2.11
   7 -10   8    8.43    2.59
   7 -10   8    7.28    3.42
  -7  10  -8    7.62    2.33
  -7  10  -8   -0.05    2.49
   7 -10   9    8.73    4.44
   7 -10   9    7.91    2.32
  -7  10  -9    7.73    4.06
  -7  10  -9   10.26    4.02
   7  -9  -4    0.12    1.97
   7  -9  -4    1.87    2.00
  -7   9   4    0.82    2.03
  -7   9   4    2.64    3.49
   7  -9  -3    3.62    1.86
   7  -9  -3    1.66    3.03
  -7   9   3    0.04    1.84
  -7   9   3   -0.87    2.13
   7  -9  -2   18.84    3.49
   7  -9  -2   11.45    3.79
  -7   9   2   19.22    2.24
  -7   9   2   19.85    4.25
   7  -9  -1   17.42    3.39
   7  -9  -1   17.13    2.34
  -7   9   1   15.61    2.08
  -7   9   1   23.20    2.66
   7  -9   0   13.07    2.03
   7  -9   0   13.42    3.56
  -7   9   0    7.77    2.93
  -7   9   0   17.10    2.56
   7  -9   1   31.36    2.25
   7  -9   1   25.85    2.57
  -7   9  -1   29.87    2.05
  -7   9  -1   28.27    2.79
   7  -9   2   75.30    2.90
   7  -9   2   82.19    4.49
  -7   9  -2   80.63    3.73
  -7   9  -2   79.39    5.00
   7  -9   3   12.61    3.03
   7  -9   3   10.62    3.39
  -7   9  -3   11.66    1.77
  -7   9  -3   10.50    2.43
   7  -9   4   67.74    3.99
   7  -9   4   65.47    3.01
  -7   9  -4   65.33    3.63
  -7   9  -4   67.19    3.27
   7  -9   5   77.80    3.10
   7  -9   5   83.71    3.18
  -7   9  -5   85.10    2.88
  -7   9  -5   76.15    4.97
   7  -9   6   85.69    3.26
   7  -9   6   88.24    4.46
  -7   9  -6   86.27    4.22
  -7   9  -6   86.53    3.51
   7  -9   7   28.02    3.95
   7  -9   7   21.50    2.34
  -7   9  -7   25.38    2.58
  -7   9  -7   22.45    2.34
   7  -9   8    1.83    2.98
   7  -9   8   -0.70    1.51
  -7   9  -8   -0.44    1.66
  -7   9  -8   -0.06    1.72
   7  -9   9   77.88    3.78
   7  -9   9   76.32    3.12
  -7   9  -9   65.86    3.41
  -7   9  -9   79.93    5.04
   7  -9  10   13.54    2.98
   7  -9  10   12.54    2.17
  -7   9 -10   10.32    3.74
  -7   9 -10   12.32    2.82
   7  -8  -6   14.23    3.73
   7  -8  -6   15.85    3.91
  -7   8   6   15.21    2.73
  -7   8   6   17.59    2.68
   7  -8  -5   75.59    4.60
   7  -8  -5   65.10    3.23
  -7   8   5   61.32    3.22
  -7   8   5   69.55    3.51
   7  -8  -4   29.30    3.66
   7  -8  -4   19.57    3.48
  -7   8   4   24.30    2.69
   7  -8  -3    2.14    1.67
   7  -8  -3   -0.20    2.89
  -7   8   3    1.68    2.60
  -7   8   3    5.06    1.97
   7  -8  -2   40.51    2.37
   7  -8  -2   48.85    2.73
  -7   8   2   44.53    2.32
  -7   8   2   46.01    2.92
   7  -8  -1   44.73    2.29
   7  -8  -1   47.43    2.60
  -7   8   1   50.17    3.17
  -7   8   1   43.25    2.85
   7  -8   0   19.33    1.82
   7  -8   0   18.95    2.16
  -7   8   0   16.68    1.66
  -7   8   0   20.13    2.40
   7  -8   1    4.17    1.54
   7  -8   1    8.17    2.90
  -7   8  -1    5.76    2.18
  -7   8  -1    8.10    2.15
   7  -8   2  152.57    3.56
   7  -8   2  167.31    4.06
  -7   8  -2  171.54    4.33
  -7   8  -2  168.64    4.26
   7  -8   3   31.77    1.98
   7  -8   3   33.28    2.30
  -7   8  -3   30.03    1.79
  -7   8  -3   25.98    2.50
   7  -8   4   98.31    2.97
   7  -8   4   99.54    3.21
  -7   8  -4   97.49    2.76
  -7   8  -4  101.47    3.39
   7  -8   5   11.24    2.95
   7  -8   5   16.00    1.96
  -7   8  -5   16.76    2.64
  -7   8  -5   13.97    3.28
   7  -8   6    4.69    1.75
   7  -8   6    6.61    2.60
  -7   8  -6    3.26    1.58
  -7   8  -6   -0.05    1.84
   7  -8   7    0.88    1.50
   7  -8   7   -0.60    1.29
  -7   8  -7   -0.42    1.38
  -7   8  -7   -0.02    1.44
   7  -8   8   14.30    2.28
   7  -8   8   11.00    2.90
  -7   8  -8   14.99    3.35
  -7   8  -8   -0.09    3.22
   7  -8   9   -0.18    3.15
   7  -8   9    1.17    1.45
  -7   8  -9   -0.54    1.65
  -7   8  -9    1.10    1.86
   7  -8  10    1.12    2.18
   7  -8  10   -0.50    2.38
  -7   8 -10    3.52    2.72
  -7   8 -10    0.31    2.18
   7  -7  -7    2.63    3.09
   7  -7  -7    3.62    2.10
  -7   7   7    1.73    2.17
  -7   7   7    7.59    2.12
   7  -7  -6   18.73    2.22
   7  -7  -6   15.77    2.19
  -7   7   6   18.52    3.62
  -7   7   6   19.62    2.40
   7  -7  -5    0.05    1.74
   7  -7  -5    5.79    2.49
  -7   7   5    5.78    2.95
  -7   7   5    1.29    1.71
   7  -7  -4    0.08    1.51
   7  -7  -4    0.48    1.32
  -7   7   4    0.87    1.62
  -7   7   4    0.99    2.12
   7  -7  -3    4.21    1.48
   7  -7  -3    6.52    1.85
  -7   7   3    6.59    3.09
  -7   7   3    5.69    2.25
   7  -7  -2   27.12    1.81
   7  -7  -2   30.37    3.34
  -7   7   2   26.44    2.34
  -7   7   2   27.31    1.79
   7  -7  -1   -0.02    1.72
   7  -7  -1    1.09    1.47
  -7   7   1    0.52    1.55
  -7   7   1    0.38    1.03
   7  -7   0    0.72    1.02
   7  -7   0    0.25    2.10
  -7   7   0   -1.50    1.46
  -7   7   0    0.43    0.89
   7  -7   1   23.05    1.62
   7  -7   1   26.41    2.06
  -7   7  -1   24.97    2.17
  -7   7  -1   24.67    1.43
   7  -7   2    3.32    1.91
   7  -7   2    1.75    1.51
  -7   7  -2   -0.61    2.62
  -7   7  -2    2.56    1.05
   7  -7   3  165.85    3.36
   7  -7   3  171.42    3.80
  -7   7  -3  166.87    3.99
  -7   7  -3  164.99    3.89
   7  -7   4   16.49    1.58
   7  -7   4    9.89    1.76
  -7   7  -4   15.06    2.21
  -7   7  -4   10.15    3.01
   7  -7   5    2.91    2.16
   7  -7   5    1.80    1.40
  -7   7  -5    0.71    1.23
  -7   7  -5    1.42    1.53
   7  -7   6   26.36    1.99
   7  -7   6   27.69    2.89
  -7   7  -6   21.96    2.84
  -7   7  -6   21.86    2.07
   7  -7   7   14.32    2.02
   7  -7   7   12.70    1.72
  -7   7  -7   13.82    1.90
  -7   7  -7    9.51    2.83
   7  -7   8   16.09    3.41
   7  -7   8   14.17    1.76
  -7   7  -8   14.67    2.13
  -7   7  -8   12.81    1.90
   7  -7   9   26.21    2.67
   7  -7   9   22.14    1.92
  -7   7  -9   15.02    3.19
  -7   7  -9   31.77    2.64
   7  -7  10    8.30    4.03
  -7   7 -10    9.88    3.94
   7  -6  -8    5.22    1.88
  -7   6   8    2.37    3.30
  -7   6   8    3.04    2.03
   7  -6  -7    0.01    1.87
  -7   6   7    4.19    2.00
  -7   6   7    6.84    1.93
  -7   6   7    9.39    1.92
   7  -6  -6    0.04    1.95
   7  -6  -6    0.11    1.73
  -7   6   6   -0.33    1.30
  -7   6   6    0.26    1.16
   7  -6  -5    0.01    2.20
   7  -6  -5    0.07    1.12
  -7   6   5    0.03    2.29
  -7   6   5    0.75    1.20
   7  -6  -4   -0.10    1.10
   7  -6  -4    0.04    0.82
  -7   6   4   -0.62    1.15
  -7   6   4    0.40    0.87
   7  -6  -3   55.93    2.00
   7  -6  -3   59.75    2.51
  -7   6   3   59.96    3.80
  -7   6   3   57.35    2.70
   7  -6  -2  160.49    3.79
   7  -6  -2  173.95    3.84
  -7   6   2  177.00    5.06
  -7   6   2  164.02    3.66
   7  -6  -1   28.68    1.42
   7  -6  -1   29.28    2.06
  -7   6   1   32.16    2.16
  -7   6   1   27.01    1.31
   7  -6   0    5.69    1.60
   7  -6   0    5.86    2.46
  -7   6   0    4.68    2.54
  -7   6   0    4.73    0.92
   7  -6   1  124.77    3.16
   7  -6   1  133.98    3.23
  -7   6  -1  132.92    4.36
  -7   6  -1  124.72    2.92
   7  -6   2   -1.22    1.34
   7  -6   2   -0.13    1.13
  -7   6  -2    0.84    1.19
  -7   6  -2   -0.18    0.74
   7  -6   3   59.31    1.91
   7  -6   3   63.10    2.31
  -7   6  -3   62.64    3.43
  -7   6  -3   61.04    2.43
   7  -6   4    1.24    1.07
   7  -6   4    1.64    1.24
  -7   6  -4   -0.60    1.32
  -7   6  -4    1.34    1.57
   7  -6   5  179.53    4.44
   7  -6   5  195.22    4.72
  -7   6  -5  184.01    3.88
  -7   6  -5  179.76    3.53
   7  -6   6   72.20    3.44
   7  -6   6   70.46    2.37
  -7   6  -6   75.99    3.34
  -7   6  -6   71.80    2.50
   7  -6   7  113.90    4.38
   7  -6   7  114.43    2.84
  -7   6  -7  119.05    4.33
  -7   6  -7  112.54    4.10
   7  -6   8   54.07    2.66
   7  -6   8   50.23    2.12
  -7   6  -8   55.38    2.68
  -7   6  -8   43.38    2.27
   7  -6   9    9.13    2.17
   7  -6   9    4.54    2.12
  -7   6  -9    6.73    2.13
  -7   6  -9    3.28    1.55
   7  -6  10   34.66    3.02
   7  -6  10   28.96    3.09
  -7   6 -10   32.33    2.95
  -7   5   9    2.74    1.82
  -7   5   9    1.55    1.98
  -7   5   8    5.97    1.83
  -7   5   8    2.34    2.96
  -7   5   8    3.52    1.85
   7  -5  -7    0.17    2.36
  -7   5   7    1.62    1.53
  -7   5   7    0.88    1.40
  -7   5   7   -0.34    2.48
   7  -5  -6    1.19    2.25
   7  -5  -6   -0.12    1.13
  -7   5   6    2.12    1.50
  -7   5   6    1.89    1.21
  -7   5   6    0.00    1.69
  -7   5   6   -0.28    1.50
   7  -5  -5    4.87    2.22
   7  -5  -5    0.08    1.03
  -7   5   5    5.24    2.31
  -7   5   5    2.51    1.71
  -7   5   5    0.00    0.97
   7  -5  -4   28.84    2.97
   7  -5  -4   29.08    1.37
  -7   5   4   34.71    2.12
  -7   5   4   27.71    1.42
   7  -5  -3    0.56    1.36
   7  -5  -3    1.52    1.23
  -7   5   3    0.50    1.37
  -7   5   3    0.37    1.20
   7  -5  -2   30.18    1.21
   7  -5  -2   30.66    1.95
  -7   5   2   29.93    3.01
  -7   5   2   28.83    1.13
   7  -5  -1   27.77    1.12
   7  -5  -1   23.91    1.85
  -7   5   1   31.69    2.92
  -7   5   1   26.08    1.48
   7  -5   0  409.52    5.67
   7  -5   0  429.68    7.36
  -7   5   0  428.94    7.45
  -7   5   0  423.42    5.55
   7  -5   1   72.52    2.20
   7  -5   1   74.14    3.29
  -7   5  -1   72.92    2.43
  -7   5  -1   73.67    1.58
   7  -5   2   31.71    1.91
   7  -5   2   33.85    2.68
  -7   5  -2   32.12    2.77
  -7   5  -2   33.20    1.71
   7  -5   3   24.81    1.36
   7  -5   3   30.45    2.55
  -7   5  -3   26.45    1.75
  -7   5  -3   28.16    1.26
   7  -5   4   18.65    1.39
   7  -5   4   18.55    1.57
  -7   5  -4   19.16    1.63
  -7   5  -4   18.14    1.30
   7  -5   5    9.00    2.03
   7  -5   5    7.09    2.06
  -7   5  -5    5.80    1.40
  -7   5  -5    6.58    1.30
   7  -5   6    6.21    2.22
   7  -5   6    3.60    1.23
  -7   5  -6    3.80    1.32
  -7   5  -6    5.86    2.17
   7  -5   7    0.01    2.10
   7  -5   7    0.98    1.02
  -7   5  -7    1.47    2.13
  -7   5  -7   -0.60    1.09
   7  -5   8   29.74    2.31
   7  -5   8   28.95    2.38
  -7   5  -8   30.19    3.57
  -7   5  -8   23.78    2.62
   7  -5   9   -0.58    1.69
   7  -5   9   -0.05    2.85
  -7   5  -9    0.31    2.68
   7  -5  10   -1.32    3.20
   7  -5  10   -0.01    3.38
  -7   4   9   15.72    3.02
  -7   4   9    4.00    2.01
  -7   4   9    8.58    2.04
  -7   4   8   50.58    3.78
  -7   4   8   51.26    3.65
  -7   4   8   41.17    3.39
  -7   4   7   43.80    3.33
  -7   4   7   35.37    2.79
  -7   4   7   35.96    1.73
  -7   4   7   37.31    3.38
   7  -4  -6   46.40    3.22
  -7   4   6   38.42    2.45
  -7   4   6   44.06    2.27
  -7   4   6   47.31    3.43
  -7   4   6   41.74    1.60
   7  -4  -5   -0.43    1.82
   7  -4  -5   -0.03    0.66
  -7   4   5    0.31    0.73
  -7   4   5   -0.33    1.84
  -7   4   5    0.46    1.21
  -7   4   5    0.00    1.00
   7  -4  -4    0.95    1.19
   7  -4  -4   -0.02    0.94
  -7   4   4   -0.04    1.21
  -7   4   4    0.53    0.98
   7  -4  -3   35.16    1.90
   7  -4  -3   30.21    1.38
  -7   4   3   38.55    1.98
  -7   4   3   31.14    1.34
   7  -4  -2   38.23    1.02
   7  -4  -2   45.90    2.88
  -7   4   2   45.41    2.98
  -7   4   2   41.42    1.27
   7  -4  -1   13.18    0.71
   7  -4  -1   12.94    1.59
  -7   4   1   12.27    2.57
  -7   4   1   14.91    0.93
   7  -4   0  233.90    3.05
   7  -4   0  250.56    4.33
  -7   4   0  240.60    4.26
  -7   4   0  245.75    3.29
   7  -4   1    2.38    1.03
   7  -4   1    1.51    1.21
  -7   4  -1    1.59    0.58
  -7   4  -1    1.51    1.25
   7  -4   2  139.06    2.35
   7  -4   2  137.58    2.96
  -7   4  -2  129.98    2.92
  -7   4  -2  138.74    2.24
   7  -4   3   10.80    1.58
   7  -4   3   13.96    2.12
  -7   4  -3   14.23    2.17
  -7   4  -3   13.11    1.50
   7  -4   4   70.21    2.58
   7  -4   4   72.24    2.12
  -7   4  -4   68.23    3.00
  -7   4  -4   72.49    2.55
   7  -4   5    3.81    1.20
   7  -4   5    5.35    1.83
  -7   4  -5    4.42    1.84
  -7   4  -5    2.99    1.84
   7  -4   6    9.85    2.39
   7  -4   6   14.22    1.98
   7  -4   6    8.98    1.62
  -7   4  -6   11.62    1.37
  -7   4  -6   10.36    1.36
  -7   4  -6   12.84    2.42
   7  -4   7    4.96    1.60
   7  -4   7    2.97    1.12
   7  -4   7    4.78    2.65
  -7   4  -7    3.62    2.54
  -7   4  -7    5.63    1.21
  -7   4  -7    4.26    1.18
   7  -4   8   53.48    3.78
   7  -4   8   50.02    2.74
  -7   4  -8   49.73    2.66
  -7   4  -8   30.49    2.49
   7  -4   9   12.07    3.30
   7  -4   9    0.03    2.29
   7  -4  10    8.95    3.68
   7  -4  10    0.01    2.58
  -7   3  10    4.83    2.08
  -7   3  10    9.59    2.99
  -7   3  10   10.36    2.82
  -7   3  10   12.25    2.08
  -7   3   9    3.17    1.58
  -7   3   9    4.21    2.60
  -7   3   9    1.84    2.15
  -7   3   9    4.17    1.78
  -7   3   8   48.13    2.97
  -7   3   8   54.17    3.53
  -7   3   8   51.33    3.75
  -7   3   8   44.35    1.89
  -7   3   7    4.22    1.61
  -7   3   7    4.86    2.27
  -7   3   7    4.27    2.42
  -7   3   7    0.00    0.91
  -7   3   6    7.22    0.96
  -7   3   6    8.35    1.61
  -7   3   6    8.64    2.71
   7  -3  -5  110.25    2.85
  -7   3   5  101.77    2.29
  -7   3   5  108.91    2.91
  -7   3   5   98.90    2.14
  -7   3   5  106.47    3.00
   7  -3  -4   29.91    1.86
  -7   3   4   25.72    1.08
  -7   3   4   33.37    1.88
  -7   3   4   29.58    1.97
  -7   3   4   25.87    1.03
   7  -3  -3   22.57    2.53
  -7   3   3   17.04    2.60
  -7   3   3   17.08    0.65
  -7   3   3   17.83    1.77
  -7   3   3   18.06    0.64
   7  -3  -2  117.69    2.83
   7  -3  -2  102.01    1.30
  -7   3   2  118.97    3.79
  -7   3   2  108.14    1.30
   7  -3  -1  175.05    1.96
   7  -3  -1  195.20    3.67
  -7   3   1  198.25    4.49
  -7   3   1  182.80    2.09
   7  -3   0  374.84    4.32
   7  -3   0  399.25    5.86
  -7   3   0  386.06    5.73
  -7   3   0  392.48    4.31
   7  -3   1   18.84    1.16
   7  -3   1   21.07    1.52
  -7   3  -1   20.08    1.54
  -7   3  -1   20.38    0.75
   7  -3   2    8.54    0.76
   7  -3   2    6.88    1.26
  -7   3  -2    7.79    0.75
  -7   3  -2    5.82    1.29
   7  -3   3    5.44    1.37
   7  -3   3    7.82    1.82
   7  -3   3    6.01    0.94
  -7   3  -3    7.48    1.25
  -7   3  -3    6.05    1.30
  -7   3  -3    5.40    1.36
   7  -3   4  214.81    3.58
   7  -3   4  217.51    3.72
   7  -3   4  217.80    4.32
  -7   3  -4  211.95    3.74
  -7   3  -4  214.02    4.56
  -7   3  -4  223.13    4.23
   7  -3   5    4.73    1.18
   7  -3   5    1.67    1.08
   7  -3   5    4.60    1.31
  -7   3  -5    4.21    1.08
  -7   3  -5    2.62    1.15
  -7   3  -5    3.33    1.19
   7  -3   6   29.89    2.70
   7  -3   6   29.93    1.97
  -7   3  -6   27.76    2.31
  -7   3  -6   26.67    1.49
   7  -3   7  106.89    3.12
   7  -3   7  110.75    4.52
  -7   3  -7   73.67    2.93
  -7   3  -7   78.21    3.09
   7  -3   8   13.74    2.02
   7  -3   8   -0.04    2.22
   7  -3   9   33.78    2.72
   7  -3   9   26.85    2.95
  -7   2  11    4.58    3.06
  -7   2  11    7.45    2.66
  -7   2  11    1.95    2.74
  -7   2  11    3.43    3.13
  -7   2  10   27.12    2.43
  -7   2  10   25.11    3.19
  -7   2  10   28.44    2.25
  -7   2  10   26.99    1.93
  -7   2   9    3.03    1.41
  -7   2   9    5.88    1.67
  -7   2   9    3.86    1.93
  -7   2   9    4.33    1.84
  -7   2   8    0.65    1.64
  -7   2   8    3.02    1.43
  -7   2   8    1.14    1.41
  -7   2   8    0.73    2.45
  -7   2   7   17.48    1.66
  -7   2   7   18.45    2.01
  -7   2   7   21.78    1.89
  -7   2   7   20.50    1.03
  -7   2   6   39.32    2.22
  -7   2   6   33.92    1.47
  -7   2   6   32.62    3.00
  -7   2   6   32.32    1.32
  -7   2   5   41.31    1.05
  -7   2   5   49.51    2.12
  -7   2   5   46.36    2.26
  -7   2   5   42.53    1.00
  -7   2   4  533.27    7.62
  -7   2   4  533.82    8.85
   7  -2  -3  139.60    3.12
  -7   2   3  142.64    4.01
  -7   2   3  135.12    3.19
   7  -2  -2   22.60    1.66
  -7   2   2   22.72    2.56
  -7   2   2   21.62    1.81
   7  -2  -1   80.98    2.30
  -7   2   1   72.88    3.13
  -7   2   1   81.05    2.43
   7  -2   0  255.51    2.88
   7  -2   0  266.87    4.37
   7  -2   0  256.95    2.83
  -7   2   0  260.82    4.36
  -7   2   0  261.65    4.49
   7  -2   1   11.06    0.91
   7  -2   1    9.66    1.35
   7  -2   1   10.63    0.64
  -7   2  -1   10.27    2.09
  -7   2  -1   11.93    1.45
   7  -2   2    9.04    0.78
   7  -2   2   10.42    0.85
  -7   2  -2    9.22    1.25
  -7   2  -2    2.19    2.18
   7  -2   3  111.11    2.68
   7  -2   3  112.40    2.27
  -7   2  -3  100.63    2.43
  -7   2  -3  105.82    2.58
   7  -2   4  429.74    6.52
   7  -2   4  427.96    6.08
  -7   2  -4  423.17    6.22
  -7   2  -4  409.69    6.52
   7  -2   5   19.86    1.51
   7  -2   5   19.69    2.51
  -7   2  -5   17.01    1.29
  -7   2  -5   17.30    2.11
   7  -2   6   56.98    3.20
   7  -2   6   55.31    2.38
  -7   2  -6   43.87    1.68
  -7   2  -6   39.37    1.78
   7  -2   7    0.55    2.19
   7  -2   7   -0.02    2.42
   7  -2   8   28.74    2.48
   7  -2   8   25.05    2.74
   7  -2   9    2.88    2.16
   7  -2   9    0.10    3.76
  -7   1  11    2.30    1.72
  -7   1  11    6.27    3.01
  -7   1  10   28.05    1.98
  -7   1  10   28.04    2.47
  -7   1  10   33.94    2.24
  -7   1  10   24.62    1.73
  -7   1   9   15.28    2.16
  -7   1   9   17.02    2.17
  -7   1   9   16.53    1.88
  -7   1   9   16.96    1.30
  -7   1   8   53.80    1.72
  -7   1   8   65.56    2.53
  -7   1   8   59.97    2.11
  -7   1   8   68.45    2.81
  -7   1   7  114.34    2.51
  -7   1   7  132.71    3.32
  -7   1   7  121.82    2.34
  -7   1   7  134.26    3.51
  -7   1   6   43.41    1.10
  -7   1   6   58.63    3.49
  -7   1   6   47.04    1.05
  -7   1   6   51.43    3.15
  -7   1   5    1.96    1.51
  -7   1   5    2.40    1.35
  -7   1   4   13.42    1.73
  -7   1   4    8.26    1.55
  -7   1   3   81.87    2.65
  -7   1   3   78.79    3.30
  -7   1   2   39.51    2.12
  -7   1   2   41.72    2.78
  -7   1   1   88.22    2.58
  -7   1   1   83.91    2.38
   7  -1   0   52.15    0.98
  -7   1   0   57.58    2.00
  -7   1   0   58.47    2.19
   7  -1   1  106.17    2.10
   7  -1   1  106.79    1.98
  -7   1  -1  110.45    3.29
  -7   1  -1  109.17    3.63
   7  -1   2   32.48    1.71
   7  -1   2   31.18    1.53
  -7   1  -2   28.99    1.73
  -7   1  -2   28.32    2.24
   7  -1   3   26.88    1.40
   7  -1   3   25.28    1.80
  -7   1  -3   25.04    2.14
  -7   1  -3   26.67    1.62
   7  -1   4   83.36    3.22
   7  -1   4   80.99    2.19
  -7   1  -4   81.03    2.14
  -7   1  -4   84.27    2.31
   7  -1   5    1.23    0.89
   7  -1   5   -0.99    0.82
  -7   1  -5   -0.85    0.99
  -7   1  -5    0.96    1.15
   7  -1   6   24.52    2.13
   7  -1   6   19.63    1.93
  -7   1  -6   13.57    1.25
  -7   1  -6   17.72    2.07
   7  -1   7    0.00    1.66
   7  -1   7    0.26    1.46
   7  -1   8   -0.09    2.74
   7  -1   8    0.00    2.39
  -7   0  11   14.54    1.99
  -7   0  11   11.51    2.28
  -7   0  10    1.10    1.82
  -7   0  10    1.74    2.32
  -7   0  10   -0.02    1.68
  -7   0  10    0.61    1.64
  -7   0   9    0.14    1.30
  -7   0   9   -0.21    1.52
  -7   0   9   -0.18    1.31
  -7   0   9   -0.36    0.75
  -7   0   8   18.97    1.57
  -7   0   8   25.67    2.22
  -7   0   8   19.98    1.41
  -7   0   8   26.81    1.98
  -7   0   7   45.15    1.06
  -7   0   7   45.01    1.23
  -7   0   7   57.57    2.33
  -7   0   7   58.43    3.75
  -7   0   6   22.97    2.73
  -7   0   6   21.63    2.06
  -7   0   5    2.65    1.39
  -7   0   5    4.36    2.52
  -7   0   4    4.39    1.44
  -7   0   4    5.82    1.66
  -7   0   3    0.49    1.17
  -7   0   3    0.77    1.40
  -7   0   2   25.28    1.73
  -7   0   2   27.25    1.97
  -7   0   1   11.65    1.50
  -7   0   1   14.99    1.68
   7   0   0   -0.64    0.55
   7   0   0    0.89    0.54
  -7   0   0    1.39    1.59
  -7   0   0    2.53    1.85
   7   0   1    0.91    1.02
   7   0   1    1.00    0.88
  -7   0  -1    2.11    1.07
  -7   0  -1    1.32    1.26
   7   0   2  110.88    2.33
   7   0   2  106.81    2.59
  -7   0  -2  106.58    2.71
  -7   0  -2  111.01    2.53
   7   0   3    3.65    1.86
   7   0   3    3.40    1.61
  -7   0  -3    3.82    1.30
  -7   0  -3    4.71    1.10
   7   0   4   18.14    1.69
   7   0   4   20.58    2.24
  -7   0  -4   17.04    1.98
  -7   0  -4   18.33    1.53
   7   0   5   85.17    2.97
   7   0   5   88.54    3.66
  -7   0  -5   73.59    2.16
  -7   0  -5   76.04    2.36
   7   0   6   30.77    2.51
   7   0   6   31.25    2.24
   7   0   7   17.85    2.72
   7   0   7   18.81    2.32
   7   0   8   -0.02    2.91
   7   0   8   -0.04    2.60
  -7  -1  12    1.40    1.63
  -7  -1  12   -0.03    1.90
  -7  -1  11   -2.35    1.59
  -7  -1  11    0.85    1.86
  -7  -1  10    1.37    2.32
  -7  -1  10    0.07    1.72
  -7  -1   9    0.41    1.28
  -7  -1   9    1.35    1.14
  -7  -1   9    0.99    1.72
  -7  -1   9   -0.03    1.48
  -7  -1   8   20.56    0.98
  -7  -1   8   20.22    1.30
  -7  -1   8   30.44    3.59
  -7  -1   8   29.84    2.05
  -7  -1   7    8.15    0.67
  -7  -1   7   13.46    2.00
  -7  -1   7    8.08    0.64
  -7  -1   7    6.13    2.68
  -7  -1   6   10.96    3.00
  -7  -1   6    8.67    1.74
  -7  -1   5   -0.52    1.31
  -7  -1   5    0.70    1.84
  -7  -1   4   33.93    2.25
  -7  -1   4   32.88    1.99
  -7  -1   3   65.73    2.63
  -7  -1   3   62.41    2.29
  -7  -1   2   14.01    1.82
  -7  -1   2    9.89    1.53
   7   1  -1   46.63    1.06
  -7  -1   1   51.52    3.31
  -7  -1   1   49.33    2.82
   7   1   0   -0.50    0.86
   7   1   0   -0.53    0.72
  -7  -1   0    1.11    1.20
  -7  -1   0   -0.28    1.04
   7   1   1    9.04    0.99
   7   1   1    9.15    1.30
  -7  -1  -1    7.27    2.43
  -7  -1  -1    8.27    2.07
   7   1   2   38.47    2.37
   7   1   2   38.80    2.07
  -7  -1  -2   40.80    2.88
  -7  -1  -2   39.63    2.50
   7   1   3    1.11    1.93
   7   1   3    1.50    1.67
  -7  -1  -3   -0.16    1.63
  -7  -1  -3    2.26    1.91
   7   1   4   61.16    2.53
   7   1   4   57.01    2.29
  -7  -1  -4   54.25    1.91
  -7  -1  -4   56.91    2.17
   7   1   5    8.54    3.21
   7   1   5   12.87    1.82
  -7  -1  -5   12.00    1.38
  -7  -1  -5    8.99    1.21
   7   1   6    0.58    2.87
   7   1   6    0.14    1.56
   7   1   7    0.05    1.86
   7   1   7    0.08    1.64
  -7  -2  12    6.90    2.02
  -7  -2  12    5.97    2.37
  -7  -2  11    5.71    2.29
  -7  -2  10   -1.01    1.90
  -7  -2   9  124.29    5.55
  -7  -2   9  123.74    3.66
  -7  -2   8    3.50    0.98
  -7  -2   8    3.46    2.00
  -7  -2   8    7.98    2.73
  -7  -2   8    3.33    0.98
  -7  -2   7   15.86    0.80
  -7  -2   7   16.21    3.53
  -7  -2   7   24.44    1.97
  -7  -2   6   96.36    3.34
  -7  -2   6   88.96    4.02
  -7  -2   5  115.98    3.51
  -7  -2   5  113.37    3.16
  -7  -2   4    1.25    1.74
  -7  -2   4    2.01    1.45
  -7  -2   3  129.95    3.50
  -7  -2   3  126.58    3.20
   7   2  -2  179.79    2.56
  -7  -2   2  210.14    4.37
  -7  -2   2  206.52    4.06
   7   2  -1   33.88    1.49
   7   2  -1   35.60    1.39
  -7  -2   1   38.36    1.98
   7   2   0    1.68    1.27
   7   2   0    1.86    1.12
  -7  -2   0    1.44    1.49
  -7  -2   0    1.39    1.23
   7   2   1   80.11    2.89
   7   2   1   81.95    2.03
  -7  -2  -1   79.14    3.24
  -7  -2  -1   87.46    2.81
   7   2   2   86.49    2.57
   7   2   2   84.80    3.09
  -7  -2  -2   85.41    2.47
  -7  -2  -2   84.35    2.75
   7   2   3   13.64    1.84
   7   2   3   14.95    1.65
  -7  -2  -3   17.54    2.24
  -7  -2  -3   14.83    1.71
   7   2   4   53.92    3.87
   7   2   4   53.35    3.43
  -7  -2  -4   47.00    2.18
  -7  -2  -4   46.29    1.95
   7   2   5   -0.48    2.93
   7   2   5    1.34    1.61
   7   2   6   19.57    2.82
   7   2   6   17.73    2.51
  -7  -3  12    5.27    2.47
  -7  -3  11   10.70    2.65
  -7  -3  10  207.13    5.45
  -7  -3   9    9.87    3.20
  -7  -3   9    8.78    2.38
  -7  -3   8   -0.11    0.52
  -7  -3   8    0.38    1.36
  -7  -3   8    2.83    1.62
  -7  -3   8   -0.07    0.48
   7   3  -7    1.44    1.75
  -7  -3   7    1.21    0.79
  -7  -3   7    7.03    2.64
  -7  -3   7    3.97    1.95
   7   3  -6   31.94    2.39
   7   3  -6   24.78    0.87
  -7  -3   6   24.70    0.97
  -7  -3   6   29.40    2.18
  -7  -3   6   34.80    3.98
   7   3  -5   33.82    2.43
   7   3  -5   26.66    0.83
  -7  -3   5   32.28    2.23
  -7  -3   5   34.43    3.87
  -7  -3   5   26.78    0.92
   7   3  -4   70.66    2.87
  -7  -3   4   64.23    2.65
  -7  -3   4   68.96    4.32
   7   3  -3   44.18    2.47
   7   3  -3   39.79    1.28
  -7  -3   3   51.86    2.37
  -7  -3   3   48.71    2.68
   7   3  -2    0.00    1.50
   7   3  -2    2.46    1.03
   7   3  -2    1.29    0.59
  -7  -3   2   -0.51    1.40
  -7  -3   2    0.40    1.65
  -7  -3   2    0.62    0.64
   7   3  -1  115.22    3.16
   7   3  -1  103.79    2.23
   7   3  -1  101.55    2.09
  -7  -3   1  117.09    3.08
  -7  -3   1   95.15    2.17
  -7  -3   1  115.30    4.54
   7   3   0   14.06    2.08
   7   3   0   18.17    1.24
  -7  -3   0   19.21    1.75
  -7  -3   0   21.15    2.11
   7   3   1    2.06    1.22
   7   3   1    1.96    1.71
  -7  -3  -1    0.47    2.06
  -7  -3  -1    1.39    1.57
   7   3   2  130.58    4.47
   7   3   2  129.77    4.13
  -7  -3  -2  127.35    4.52
  -7  -3  -2  135.49    4.13
   7   3   3   26.05    2.30
   7   3   3   25.55    2.06
  -7  -3  -3   26.81    2.06
  -7  -3  -3   26.58    2.70
   7   3   4   15.16    2.36
   7   3   4   13.54    2.10
  -7  -3  -4   18.21    2.72
  -7  -3  -4   12.18    1.54
   7   3   5   -0.34    2.24
   7   3   5    4.52    3.00
  -7  -4  12    1.20    2.36
  -7  -4  11    6.38    2.60
  -7  -4  10   -1.96    3.61
   7   4  -9   30.67    2.72
  -7  -4   9   32.87    4.01
  -7  -4   9   35.51    3.04
   7   4  -8    1.07    1.70
   7   4  -8    0.32    1.00
  -7  -4   8   -0.18    1.62
  -7  -4   8   -0.13    3.03
   7   4  -7   -0.32    2.79
   7   4  -7    0.99    0.87
  -7  -4   7    0.30    0.65
  -7  -4   7    2.06    2.64
  -7  -4   7    0.81    1.95
   7   4  -6    4.65    1.94
   7   4  -6    2.20    0.91
  -7  -4   6    1.37    0.68
  -7  -4   6    4.91    1.83
  -7  -4   6    4.13    2.17
   7   4  -5   36.53    2.57
   7   4  -5   28.47    1.41
  -7  -4   5   29.39    1.59
  -7  -4   5   37.48    2.45
  -7  -4   5   39.52    2.88
   7   4  -4   45.35    2.65
   7   4  -4   34.71    1.60
  -7  -4   4   46.38    2.49
  -7  -4   4   37.32    2.79
  -7  -4   4   33.53    1.74
   7   4  -3  150.18    4.04
   7   4  -3  129.70    2.56
  -7  -4   3  157.01    3.92
  -7  -4   3  166.00    5.71
   7   4  -2   33.64    2.32
   7   4  -2   25.73    1.42
  -7  -4   2   32.38    2.16
  -7  -4   2   26.81    2.05
  -7  -4   2   32.38    2.50
   7   4  -1    4.67    2.78
   7   4  -1    4.61    1.85
   7   4  -1    4.43    1.11
  -7  -4   1    6.46    3.05
  -7  -4   1    4.35    2.65
  -7  -4   1    6.54    1.15
   7   4   0    2.48    1.65
   7   4   0    1.99    2.04
   7   4   0    3.54    1.15
  -7  -4   0    4.13    2.83
  -7  -4   0    1.17    1.58
  -7  -4   0    2.29    1.26
   7   4   1    4.51    1.56
   7   4   1    3.94    1.42
  -7  -4  -1    2.69    2.86
  -7  -4  -1    3.23    1.56
   7   4   2   46.25    2.66
   7   4   2   48.98    3.53
  -7  -4  -2   51.93    3.78
  -7  -4  -2   52.15    3.33
   7   4   3   16.10    2.39
   7   4   3    5.33    3.24
  -7  -4  -3    8.40    2.03
  -7  -4  -3   17.20    1.76
   7   4   4   46.49    4.90
   7   4   4   48.97    3.07
  -7  -5  11    3.47    2.66
   7   5 -10    9.56    2.57
  -7  -5  10    7.45    4.45
   7   5  -9   14.51    4.13
  -7  -5   9   15.52    2.94
  -7  -5   9   17.76    3.85
   7   5  -8   13.77    2.59
  -7  -5   8   11.29    2.74
  -7  -5   8   12.59    2.34
   7   5  -7    0.27    2.55
   7   5  -7   -0.01    0.62
  -7  -5   7    0.57    1.78
  -7  -5   7   -0.18    0.71
   7   5  -6   54.07    2.16
   7   5  -6   67.71    4.86
  -7  -5   6   56.41    2.40
  -7  -5   6   75.35    3.57
   7   5  -5   20.17    1.23
   7   5  -5   27.47    2.70
  -7  -5   5   18.73    1.96
  -7  -5   5   27.06    2.84
   7   5  -4    7.78    1.07
   7   5  -4    8.97    2.25
  -7  -5   4   11.96    2.42
  -7  -5   4    5.62    1.15
   7   5  -3   57.64    2.66
   7   5  -3   65.98    3.17
  -7  -5   3   66.20    3.34
  -7  -5   3   50.31    2.69
   7   5  -2    3.84    3.10
   7   5  -2    4.29    1.30
  -7  -5   2    5.77    2.14
  -7  -5   2    3.33    1.28
   7   5  -1   72.15    3.00
   7   5  -1   59.58    2.45
  -7  -5   1   76.46    4.78
  -7  -5   1   72.77    2.91
  -7  -5   1   56.19    2.46
   7   5   0    0.88    2.66
   7   5   0    1.43    2.30
   7   5   0    0.73    1.33
  -7  -5   0    0.26    1.82
  -7  -5   0    1.25    2.49
  -7  -5   0    1.70    1.37
   7   5   1   34.23    2.47
   7   5   1   28.51    2.44
   7   5   1   22.95    2.20
  -7  -5  -1   32.20    3.93
  -7  -5  -1   31.48    2.28
  -7  -5  -1   25.82    2.35
   7   5   2    4.80    1.97
   7   5   2    0.55    1.76
  -7  -5  -2    4.97    2.92
  -7  -5  -2    0.40    1.63
   7   5   3    0.39    3.90
   7   5   3    6.62    2.28
   7   6 -11   42.14    3.61
  -7  -6  11   48.15    3.93
   7   6 -10    0.98    2.31
  -7  -6  10    1.95    4.11
   7   6  -9   20.86    3.03
  -7  -6   9   19.21    5.09
   7   6  -8    2.60    2.46
  -7  -6   8    3.19    2.65
   7   6  -7    2.45    2.28
  -7  -6   7    1.20    2.58
   7   6  -6    6.08    1.84
   7   6  -6   11.32    2.59
  -7  -6   6    5.44    1.34
  -7  -6   6    8.57    2.76
   7   6  -5    8.28    2.06
   7   6  -5   15.57    2.64
  -7  -6   5    5.96    2.21
  -7  -6   5   13.03    2.81
   7   6  -4   27.64    2.49
   7   6  -4   31.87    2.92
  -7  -6   4   33.39    4.70
  -7  -6   4   22.36    1.83
   7   6  -3    3.52    1.41
   7   6  -3    4.73    2.28
  -7  -6   3    6.23    2.43
  -7  -6   3    2.91    2.30
   7   6  -2    1.29    1.44
   7   6  -2    3.62    2.02
  -7  -6   2    1.34    3.45
  -7  -6   2    0.87    1.44
   7   6  -1    2.43    3.18
   7   6  -1    2.56    2.61
  -7  -6   1    1.89    2.17
  -7  -6   1    1.93    1.63
   7   6   0    0.18    1.95
   7   6   0    2.04    1.82
   7   6   0    1.05    1.66
  -7  -6   0    2.32    2.04
  -7  -6   0    0.25    1.81
  -7  -6   0    3.02    1.73
   7   6   1    0.97    1.94
   7   6   1    2.63    2.01
   7   6   1    1.46    1.84
  -7  -6  -1    0.89    2.06
  -7  -6  -1    1.57    1.79
  -7  -6  -1    2.11    1.92
   7   7 -10    2.41    4.17
  -7  -7  10    1.80    2.93
   7   7  -9   31.67    3.60
  -7  -7   9   15.05    5.74
   7   7  -8    4.32    2.81
  -7  -7   8    1.59    4.80
   7   7  -7    1.36    4.25
  -7  -7   7    3.51    4.48
   7   7  -6    2.13    3.79
   7   7  -6    0.24    1.19
  -7  -7   6    3.26    3.95
   7   7  -5    3.60    2.42
   7   7  -5    2.23    1.36
  -7  -7   5   -1.55    1.44
  -7  -7   5    2.74    2.54
   7   7  -4    0.32    3.44
   7   7  -4    0.31    1.30
  -7  -7   4    0.09    2.28
  -7  -7   4    0.44    2.21
   7   7  -3    2.36    1.65
   7   7  -3    2.43    3.85
  -7  -7   3    0.23    4.10
  -7  -7   3    4.14    2.59
   7   7  -2   -1.13    2.11
   7   7  -2    0.99    1.77
  -7  -7   2    0.00    1.88
  -7  -7   2   -0.06    1.33
   7   7  -1    2.82    1.91
   7   7  -1   -1.83    3.52
  -7  -7   1    1.11    2.32
  -7  -7   1    1.58    1.85
   7   8  -7   15.07    3.64
  -7  -8   7   26.44    3.70
   7   8  -6   10.41    3.17
  -7  -8   6    9.88    3.40
   7   8  -5   94.12    4.73
   7   8  -5   54.60    4.15
  -7  -8   5   45.57    4.41
  -7  -8   5   85.81    4.81
   7   8  -4   11.40    3.00
   7   8  -4    4.07    1.95
  -7  -8   4    4.99    4.87
  -7  -8   4    6.16    3.22
   8 -11   0   17.65    4.47
   8 -11   0   29.13    3.16
  -8  11   0    0.00    3.99
  -8  11   0   27.08    3.61
   8 -11   1    0.12    2.43
   8 -11   1   10.71    2.68
  -8  11  -1    0.05    2.20
  -8  11  -1    9.99    3.06
   8 -11   2   -0.18    3.38
   8 -11   2    1.14    3.86
  -8  11  -2    1.03    1.92
  -8  11  -2    3.09    2.74
   8 -11   3   21.58    2.82
   8 -11   3   25.84    3.12
  -8  11  -3   21.69    2.56
  -8  11  -3   18.84    3.52
   8 -11   4   -0.37    3.19
   8 -11   4   -0.93    2.18
  -8  11  -4   -0.08    2.85
  -8  11  -4    0.00    3.89
   8 -11   5    4.27    2.41
   8 -11   5    4.80    2.58
  -8  11  -5    3.38    2.13
  -8  11  -5    4.85    2.86
   8 -11   6    1.00    2.06
   8 -11   6    2.05    2.11
  -8  11  -6   -1.23    1.81
  -8  11  -6   -0.97    3.75
   8 -10  -2    2.16    1.99
   8 -10  -2    1.94    3.56
  -8  10   2    1.61    3.02
  -8  10   2   -0.20    2.57
   8 -10  -1    8.60    3.65
   8 -10  -1   13.34    2.70
  -8  10   1    9.60    3.46
  -8  10   1   10.91    2.96
   8 -10   0    0.11    1.90
   8 -10   0    1.76    3.43
  -8  10   0    2.99    1.72
  -8  10   0    0.00    2.56
   8 -10   1   43.11    2.85
   8 -10   1   54.75    3.36
  -8  10  -1   45.11    2.64
  -8  10  -1   56.57    3.70
   8 -10   2   -0.01    3.27
   8 -10   2    7.53    2.43
  -8  10  -2    5.04    2.92
  -8  10  -2    8.20    2.88
   8 -10   3    2.56    2.00
   8 -10   3    3.97    3.58
  -8  10  -3    3.11    1.77
  -8  10  -3    3.76    2.63
   8 -10   4    8.76    2.22
   8 -10   4    8.84    3.91
  -8  10  -4    7.72    1.95
  -8  10  -4    7.64    4.37
   8 -10   5    6.39    2.27
   8 -10   5    7.19    3.76
  -8  10  -5    9.31    3.12
  -8  10  -5    7.27    2.74
   8 -10   6   -0.01    2.61
   8 -10   6   -0.18    2.61
   8 -10   6   -0.37    2.61
  -8  10  -6   -0.52    1.45
  -8  10  -6    3.36    3.00
   8 -10   7    6.79    3.85
   8 -10   7    7.72    2.33
  -8  10  -7    7.60    2.22
  -8  10  -7   -0.02    2.63
   8 -10   8   15.47    4.40
   8 -10   8   20.08    2.56
  -8  10  -8   -0.11    2.83
  -8  10  -8   11.73    3.96
   8  -9  -4  112.78    4.23
   8  -9  -4   87.98    3.86
  -8   9   4   88.93    5.26
  -8   9   4  116.91    6.32
   8  -9  -3   -0.06    3.71
   8  -9  -3    7.53    3.14
  -8   9   3    8.18    3.17
  -8   9   3    5.88    2.64
   8  -9  -2   12.62    2.14
   8  -9  -2   14.27    2.52
  -8   9   2   12.73    3.11
  -8   9   2   14.63    4.35
   8  -9  -1   14.55    2.12
   8  -9  -1   18.91    2.60
  -8   9   1   16.75    1.97
  -8   9   1   15.15    4.42
   8  -9   0   20.47    2.18
   8  -9   0   26.64    2.73
  -8   9   0   21.95    1.99
  -8   9   0   21.45    4.50
   8  -9   1   36.79    2.39
   8  -9   1   44.22    4.35
  -8   9  -1   39.67    2.16
  -8   9  -1   47.32    4.90
   8  -9   2    5.04    2.82
   8  -9   2    6.56    2.20
  -8   9  -2    4.36    1.59
  -8   9  -2    8.71    3.81
   8  -9   3    6.89    3.17
   8  -9   3   21.34    2.49
  -8   9  -3   16.53    1.81
  -8   9  -3   16.18    2.77
   8  -9   4   13.59    2.04
   8  -9   4   10.62    2.29
  -8   9  -4    8.39    1.78
  -8   9  -4   12.42    2.56
   8  -9   5   14.86    3.32
   8  -9   5   15.11    2.32
  -8   9  -5   14.63    1.94
  -8   9  -5    8.93    2.60
   8  -9   6   29.66    2.63
   8  -9   6   33.12    2.66
  -8   9  -6   36.19    2.40
  -8   9  -6   33.76    4.43
   8  -9   7   23.57    2.70
   8  -9   7   28.24    3.89
  -8   9  -7   28.96    3.74
  -8   9  -7   27.57    4.28
   8  -9   8   30.91    2.99
   8  -9   8   32.56    2.61
  -8   9  -8   30.72    4.12
  -8   9  -8   -0.19    4.32
   8  -9   9    2.64    2.39
   8  -9   9    0.82    1.92
  -8   9  -9    5.71    3.41
  -8   9  -9    1.77    2.22
   8  -8  -5   39.69    4.57
   8  -8  -5   35.41    2.70
  -8   8   5   33.77    4.09
  -8   8   5   52.03    3.38
   8  -8  -4   -0.24    3.35
   8  -8  -4    3.61    1.71
  -8   8   4    0.65    2.80
  -8   8   4    6.18    2.33
   8  -8  -3   10.30    2.96
   8  -8  -3   21.16    2.47
  -8   8   3   16.68    2.57
  -8   8   3    3.44    2.93
   8  -8  -2    2.31    2.44
   8  -8  -2    3.98    2.03
  -8   8   2    5.13    2.16
  -8   8   2    3.36    1.48
   8  -8  -1   33.52    3.10
   8  -8  -1   40.03    2.72
  -8   8   1   43.18    2.94
  -8   8   1   33.07    2.87
   8  -8   0    9.12    2.42
   8  -8   0    7.71    2.12
  -8   8   0    7.34    2.29
  -8   8   0    6.96    1.42
   8  -8   1   50.42    2.25
   8  -8   1   60.12    2.96
  -8   8  -1   58.87    3.12
  -8   8  -1   55.05    2.09
   8  -8   2   66.78    2.50
   8  -8   2   70.09    3.08
  -8   8  -2   67.65    3.26
  -8   8  -2   64.29    3.07
   8  -8   3  175.61    3.93
   8  -8   3  180.45    4.33
  -8   8  -3  176.17    3.64
  -8   8  -3  179.75    6.03
   8  -8   4   51.62    2.42
   8  -8   4   54.84    2.82
  -8   8  -4   61.54    3.22
  -8   8  -4   54.94    3.01
   8  -8   5   -0.18    2.41
   8  -8   5    0.83    1.62
  -8   8  -5    0.45    1.35
  -8   8  -5    2.22    1.81
   8  -8   6    6.08    2.95
   8  -8   6    5.65    1.85
  -8   8  -6    5.38    2.67
  -8   8  -6   -0.06    3.28
   8  -8   7   48.92    2.87
   8  -8   7   49.36    2.73
  -8   8  -7   47.92    2.67
  -8   8  -7   46.04    4.29
   8  -8   8    5.93    3.48
   8  -8   8    3.98    3.01
  -8   8  -8    6.09    2.13
  -8   8  -8   10.44    3.32
   8  -8   9    0.97    3.62
   8  -8   9    3.76    1.75
  -8   8  -9    2.57    1.98
  -8   8  -9    2.15    2.18
   8  -7  -6   52.00    3.15
   8  -7  -6   38.95    2.66
  -8   7   6   63.26    3.35
  -8   7   6   40.14    2.77
   8  -7  -5   -0.33    1.69
   8  -7  -5   -0.08    1.32
  -8   7   5   -0.02    2.81
  -8   7   5   -0.53    1.36
   8  -7  -4   -0.03    2.01
   8  -7  -4   -0.10    2.34
  -8   7   4   11.69    2.17
  -8   7   4    3.14    2.40
   8  -7  -3   28.30    3.67
   8  -7  -3   23.58    2.64
  -8   7   3   35.41    4.02
  -8   7   3   24.69    1.73
   8  -7  -2   49.59    2.91
   8  -7  -2   55.95    2.87
  -8   7   2   56.32    4.26
  -8   7   2   51.51    2.74
   8  -7  -1   35.45    1.77
   8  -7  -1   38.58    2.53
  -8   7   1   40.33    2.67
  -8   7   1   33.57    2.33
   8  -7   0   14.46    2.18
   8  -7   0   20.89    2.17
  -8   7   0   15.94    3.55
  -8   7   0   15.88    1.96
   8  -7   1    2.80    1.20
   8  -7   1    5.83    1.78
  -8   7  -1    3.32    3.07
  -8   7  -1    3.09    1.08
   8  -7   2    8.48    2.17
   8  -7   2   12.45    3.04
  -8   7  -2    9.49    2.07
  -8   7  -2    9.32    1.22
   8  -7   3   43.60    2.85
   8  -7   3   41.99    3.61
  -8   7  -3   47.80    2.62
  -8   7  -3   45.21    1.83
   8  -7   4    1.35    1.88
   8  -7   4    0.00    1.42
  -8   7  -4   -0.23    1.52
  -8   7  -4    0.49    1.68
   8  -7   5    1.71    1.46
   8  -7   5    1.93    1.61
  -8   7  -5    2.22    1.35
  -8   7  -5    4.66    2.76
   8  -7   6    7.07    2.82
   8  -7   6    8.87    2.80
  -8   7  -6    5.60    1.70
  -8   7  -6   10.08    3.02
   8  -7   7   10.03    3.32
   8  -7   7   19.97    1.96
  -8   7  -7   16.37    3.10
  -8   7  -7   -0.05    3.25
   8  -7   8   20.60    2.48
   8  -7   8   18.59    2.00
  -8   7  -8   18.69    3.64
  -8   7  -8   15.49    2.20
   8  -7   9   28.05    2.76
   8  -7   9   19.73    2.12
  -8   7  -9   15.05    3.49
  -8   7  -9   29.34    4.13
   8  -6  -7    0.07    2.68
  -8   6   7    0.35    1.77
  -8   6   7    0.75    1.48
  -8   6   7   -0.80    2.80
   8  -6  -6    0.07    2.64
   8  -6  -6    0.10    1.28
  -8   6   6    2.91    1.76
  -8   6   6    0.09    2.10
  -8   6   6   -0.44    1.78
   8  -6  -5   -0.14    2.64
   8  -6  -5    0.07    1.16
  -8   6   5    5.96    2.72
  -8   6   5    1.05    1.19
  -8   6   5    0.00    1.02
   8  -6  -4   23.57    2.22
   8  -6  -4   15.21    1.46
  -8   6   4   22.56    2.32
  -8   6   4   15.60    2.22
   8  -6  -3   30.04    2.32
   8  -6  -3   24.10    1.48
  -8   6   3   33.84    2.44
  -8   6   3   26.09    2.06
   8  -6  -2   15.72    1.87
   8  -6  -2   23.89    3.22
  -8   6   2   19.30    2.24
  -8   6   2   18.86    1.76
   8  -6  -1    0.37    0.73
   8  -6  -1   -0.09    1.34
  -8   6   1   -0.85    1.40
  -8   6   1    0.09    0.65
   8  -6   0   11.59    1.11
   8  -6   0   12.58    1.93
  -8   6   0   14.44    2.02
  -8   6   0   11.68    1.51
   8  -6   1   94.89    2.19
   8  -6   1  100.35    3.06
  -8   6  -1  102.37    3.18
  -8   6  -1   98.16    2.62
   8  -6   2    8.65    1.16
   8  -6   2    5.91    1.75
  -8   6  -2    7.49    2.81
  -8   6  -2    7.70    1.59
   8  -6   3    2.42    1.77
   8  -6   3    1.86    1.51
  -8   6  -3    2.61    1.59
  -8   6  -3    2.05    1.00
   8  -6   4   10.59    2.28
   8  -6   4   13.68    1.80
  -8   6  -4   13.23    2.88
  -8   6  -4   13.97    2.08
   8  -6   5   79.00    2.56
   8  -6   5   78.72    3.72
  -8   6  -5   84.46    2.53
  -8   6  -5   78.62    3.94
   8  -6   6   52.69    2.41
   8  -6   6   46.33    2.31
  -8   6  -6   49.08    2.31
  -8   6  -6   49.89    3.51
   8  -6   7   13.79    1.97
   8  -6   7   11.00    1.69
  -8   6  -7    9.96    1.96
  -8   6  -7   11.42    1.80
   8  -6   8    6.30    2.06
   8  -6   8    4.85    1.59
  -8   6  -8    8.41    2.02
  -8   6  -8    4.82    2.73
   8  -6   9   25.39    4.14
   8  -6   9   27.91    2.92
  -8   6  -9   27.15    2.79
  -8   5   8   -0.05    1.75
  -8   5   8    1.98    2.85
   8  -5  -7    0.22    1.69
  -8   5   7    2.19    1.77
  -8   5   7    1.59    2.06
  -8   5   7   -0.76    1.80
   8  -5  -6   -0.01    1.47
  -8   5   6    0.30    1.51
  -8   5   6    0.56    1.56
  -8   5   6    0.17    1.52
  -8   5   6    0.00    0.90
   8  -5  -5    4.52    2.47
   8  -5  -5    0.15    0.92
  -8   5   5    2.83    1.62
  -8   5   5    0.56    0.92
  -8   5   5    0.47    1.65
  -8   5   5    0.00    1.33
   8  -5  -4    4.98    1.65
   8  -5  -4    0.00    1.26
  -8   5   4    5.53    2.65
  -8   5   4    1.22    1.33
   8  -5  -3    5.16    1.74
   8  -5  -3    0.05    1.22
  -8   5   3    7.80    1.72
  -8   5   3    5.81    0.77
   8  -5  -2    1.16    0.97
   8  -5  -2   -0.32    1.45
  -8   5   2    0.23    1.50
  -8   5   2    0.75    0.58
   8  -5  -1    1.17    0.61
   8  -5  -1    0.53    1.40
  -8   5   1    0.98    1.45
  -8   5   1    0.11    0.53
   8  -5   0   57.67    1.45
   8  -5   0   66.10    2.52
  -8   5   0   67.04    2.56
  -8   5   0   55.96    1.72
   8  -5   1   22.90    1.63
   8  -5   1   24.07    1.93
  -8   5  -1   22.39    2.92
  -8   5  -1   21.96    1.43
   8  -5   2    3.85    0.91
   8  -5   2    2.34    1.46
  -8   5  -2    1.28    1.52
  -8   5  -2    2.67    1.26
   8  -5   3   63.22    2.55
   8  -5   3   68.45    2.49
  -8   5  -3   72.07    3.54
  -8   5  -3   63.92    2.39
   8  -5   4   49.15    2.60
   8  -5   4   50.71    3.18
  -8   5  -4   50.11    2.25
  -8   5  -4   51.53    1.82
   8  -5   5   -0.03    1.02
   8  -5   5   -0.33    1.12
  -8   5  -5    0.02    1.16
  -8   5  -5   -0.15    1.02
   8  -5   6    2.55    1.39
   8  -5   6    0.56    1.32
  -8   5  -6    2.05    2.19
  -8   5  -6    2.15    1.40
   8  -5   7   17.49    2.02
   8  -5   7   15.24    1.66
   8  -5   7   15.27    2.07
  -8   5  -7   12.81    1.77
  -8   5  -7   15.81    1.98
  -8   5  -7   13.58    1.79
   8  -5   8    0.95    2.92
   8  -5   8    0.07    1.94
  -8   5  -8    1.69    2.17
  -8   5  -8    2.27    1.86
  -8   5  -8    3.38    1.40
   8  -5   9    4.99    2.21
   8  -5   9   -0.03    3.67
  -8   4   9    9.08    3.33
  -8   4   8   35.43    2.62
  -8   4   8   35.88    2.73
  -8   4   7   21.73    2.24
  -8   4   7   20.95    2.40
   8  -4  -6   29.78    2.21
  -8   4   6   29.77    3.40
  -8   4   6   21.95    1.89
  -8   4   6   28.04    2.36
  -8   4   6   20.20    1.21
   8  -4  -5   43.31    3.57
  -8   4   5   43.16    2.43
  -8   4   5   44.03    3.78
   8  -4  -4    4.39    1.64
  -8   4   4    1.47    2.69
  -8   4   4    3.71    1.76
  -8   4   4    4.05    0.87
  -8   4   4    3.10    0.82
   8  -4  -3    3.49    1.55
   8  -4  -3    2.50    0.62
  -8   4   3    4.64    1.51
  -8   4   3    0.84    0.59
  -8   4   3    1.56    0.59
   8  -4  -2   52.76    2.41
  -8   4   2   55.96    2.42
  -8   4   2   47.41    1.04
   8  -4  -1   60.37    1.08
   8  -4  -1   70.02    2.53
  -8   4   1   69.20    2.54
  -8   4   1   61.57    1.23
   8  -4   0    2.40    0.81
   8  -4   0    2.20    2.30
  -8   4   0    2.16    2.36
  -8   4   0    2.68    0.70
   8  -4   1  200.36    3.18
   8  -4   1  216.89    5.13
  -8   4  -1  206.36    4.13
  -8   4  -1  198.41    3.04
   8  -4   2   21.66    1.57
   8  -4   2   22.82    1.77
  -8   4  -2   18.71    2.68
  -8   4  -2   20.66    1.02
   8  -4   3   24.44    1.26
   8  -4   3   22.34    1.78
  -8   4  -3   23.50    1.77
  -8   4  -3   23.13    1.20
   8  -4   4    1.34    0.98
   8  -4   4    1.01    1.90
   8  -4   4    1.51    1.02
  -8   4  -4    0.53    1.22
  -8   4  -4   -0.26    1.31
  -8   4  -4    0.56    1.51
   8  -4   5   71.23    2.28
   8  -4   5   73.61    3.26
   8  -4   5   68.92    3.27
  -8   4  -5   65.21    2.41
  -8   4  -5   67.94    3.40
  -8   4  -5   75.53    3.09
   8  -4   6    0.81    1.28
   8  -4   6    0.69    1.33
  -8   4  -6    1.73    1.86
  -8   4  -6   -0.23    1.94
  -8   4  -6    0.20    1.27
   8  -4   7   31.03    3.30
   8  -4   7   28.81    2.33
  -8   4  -7   17.89    2.67
  -8   4  -7   21.89    2.80
   8  -4   8   55.90    3.00
   8  -4   8   60.95    4.53
   8  -4   9   -1.09    1.89
   8  -4   9    0.11    2.03
  -8   3  10    2.42    3.02
  -8   3  10    3.76    3.33
  -8   3   9    9.13    2.96
  -8   3   9   -0.08    2.03
  -8   3   8    2.05    1.70
  -8   3   8    0.40    1.81
  -8   3   7    4.68    1.68
  -8   3   7   -0.11    1.81
  -8   3   6   26.53    1.39
  -8   3   6   40.57    3.44
  -8   3   6   39.98    2.46
  -8   3   6   26.30    1.31
  -8   3   5   62.94    2.61
  -8   3   5   64.76    3.96
   8  -3  -4  137.63    3.56
  -8   3   4  141.43    4.67
  -8   3   4  142.61    3.69
   8  -3  -3   27.15    2.02
  -8   3   3   24.33    3.04
  -8   3   3   26.49    2.15
   8  -3  -2   27.04    3.01
  -8   3   2   28.39    3.21
  -8   3   2   32.39    3.02
   8  -3  -1  166.88    3.64
  -8   3   1  167.32    3.82
  -8   3   1  166.25    4.71
   8  -3   0   69.59    1.23
   8  -3   0   79.53    2.60
   8  -3   0   74.22    1.24
  -8   3   0   81.39    2.68
  -8   3   0   83.05    2.62
   8  -3   1   22.12    1.14
   8  -3   1   26.16    2.65
   8  -3   1   22.00    1.14
  -8   3  -1   25.96    2.88
  -8   3  -1   25.86    1.82
   8  -3   2   10.29    1.31
   8  -3   2   10.67    2.36
   8  -3   2   11.32    1.34
  -8   3  -2    6.92    2.53
  -8   3  -2   12.09    1.53
   8  -3   3    0.66    1.28
   8  -3   3    1.03    1.20
   8  -3   3    1.74    0.87
  -8   3  -3   -0.70    1.92
  -8   3  -3   -0.22    1.28
   8  -3   4   69.54    2.02
   8  -3   4   70.91    2.89
  -8   3  -4   66.28    3.08
  -8   3  -4   68.43    2.45
   8  -3   5    0.04    1.15
   8  -3   5    0.91    1.26
  -8   3  -5    0.08    1.17
  -8   3  -5    3.44    1.26
   8  -3   6   19.96    1.84
   8  -3   6   20.63    1.99
  -8   3  -6   15.22    2.42
  -8   3  -6   17.39    1.75
   8  -3   7   31.58    2.37
   8  -3   7   35.44    2.55
   8  -3   8    2.59    1.88
   8  -3   8   -0.06    3.31
  -8   2  10    1.63    2.09
  -8   2  10    4.73    2.95
  -8   2   9   -1.21    2.51
  -8   2   9    0.07    1.74
  -8   2   8    1.08    1.54
  -8   2   8   -0.03    1.70
  -8   2   7    0.01    1.87
  -8   2   7    5.38    1.74
  -8   2   6    3.48    3.00
  -8   2   6    5.17    2.65
  -8   2   5   39.04    2.29
  -8   2   5   39.61    2.48
  -8   2   4   83.32    2.83
  -8   2   4   84.66    4.32
  -8   2   3    2.25    1.54
  -8   2   3    2.15    1.63
  -8   2   2   37.12    2.32
  -8   2   2   39.28    2.11
  -8   2   1  199.42    4.20
  -8   2   1  193.30    4.00
   8  -2   0    1.47    0.37
   8  -2   0    2.40    0.27
  -8   2   0    2.96    1.49
  -8   2   0    3.40    1.36
   8  -2   1   67.31    1.59
  -8   2  -1   78.06    3.30
  -8   2  -1   78.61    3.60
   8  -2   2   87.89    2.20
   8  -2   2   89.10    2.34
  -8   2  -2   90.92    2.57
  -8   2  -2   92.39    2.78
   8  -2   3  147.69    3.31
   8  -2   3  151.65    2.87
  -8   2  -3  147.24    3.31
  -8   2  -3  152.36    4.46
   8  -2   4   69.48    2.83
   8  -2   4   78.07    2.33
  -8   2  -4   75.58    3.21
  -8   2  -4   68.73    3.41
   8  -2   5   23.17    1.72
   8  -2   5   26.59    1.95
  -8   2  -5   18.48    1.62
  -8   2  -5   24.34    2.73
   8  -2   6    7.47    2.67
   8  -2   6   13.41    3.03
  -8   2  -6   11.61    1.61
  -8   2  -6    9.22    2.17
   8  -2   7   -0.05    2.79
   8  -2   7    0.86    2.43
   8  -2   8   19.99    2.85
   8  -2   8   24.71    3.99
  -8   1  11    6.96    3.23
  -8   1  11    6.17    2.40
  -8   1  10   -0.10    1.95
  -8   1  10    2.26    2.67
  -8   1   9   23.07    2.63
  -8   1   9   24.52    3.51
  -8   1   8   35.82    2.42
  -8   1   8   32.74    2.68
  -8   1   7    0.00    1.41
  -8   1   7    1.10    2.50
  -8   1   6  123.56    3.43
  -8   1   6  127.70    3.77
  -8   1   5    5.46    3.06
  -8   1   5   10.09    2.74
  -8   1   4   48.16    2.58
  -8   1   4   51.51    2.43
  -8   1   3   13.26    1.97
  -8   1   3   11.52    1.77
  -8   1   2  469.98    7.49
  -8   1   2  467.06    7.18
  -8   1   1    5.42    1.68
  -8   1   1    4.53    1.48
  -8   1   0   15.45    1.84
  -8   1   0   18.96    2.54
   8  -1   1  120.25    2.03
   8  -1   1  116.68    2.23
  -8   1  -1  130.63    4.34
  -8   1  -1  131.32    3.09
   8  -1   2   75.77    2.41
   8  -1   2   70.22    1.69
  -8   1  -2   77.63    2.42
  -8   1  -2   81.77    2.67
   8  -1   3   46.09    2.60
   8  -1   3   52.00    1.71
  -8   1  -3   50.59    2.08
  -8   1  -3   56.76    2.34
   8  -1   4   10.44    1.55
   8  -1   4   10.22    2.08
  -8   1  -4    8.30    1.60
  -8   1  -4   11.43    1.45
   8  -1   5   23.99    2.10
   8  -1   5   24.09    1.88
  -8   1  -5   22.27    2.44
  -8   1  -5   24.65    2.80
   8  -1   6   -0.01    1.40
   8  -1   6    0.04    1.20
   8  -1   7   -0.01    2.72
   8  -1   7   -0.13    1.50
  -8   0  11    9.02    3.36
  -8   0  11    8.93    2.51
  -8   0  10   -0.10    1.94
  -8   0  10    1.48    2.62
  -8   0   9   -0.08    2.16
  -8   0   9    8.39    1.93
  -8   0   8    0.06    3.23
  -8   0   8    4.79    1.77
  -8   0   7   54.13    2.95
  -8   0   7   53.31    3.87
  -8   0   6   38.82    2.39
  -8   0   6   39.24    2.70
  -8   0   5   14.42    1.92
  -8   0   5   12.81    2.20
  -8   0   4   27.93    3.11
  -8   0   4   27.58    2.39
  -8   0   3    2.44    2.45
  -8   0   3    2.74    2.77
  -8   0   2    1.16    2.17
  -8   0   2    1.14    2.51
  -8   0   1   33.80    1.99
  -8   0   1   31.48    2.25
   8   0   0    0.00    0.54
   8   0   0    0.68    0.35
  -8   0   0    0.51    1.25
  -8   0   0    2.17    1.44
   8   0   1   26.60    1.65
   8   0   1   27.03    1.42
  -8   0  -1   31.09    2.08
  -8   0  -1   30.75    1.87
   8   0   2    9.71    1.18
   8   0   2   10.72    1.52
  -8   0  -2    6.87    2.65
  -8   0  -2    7.40    2.30
   8   0   3   10.82    1.42
   8   0   3   10.44    1.23
  -8   0  -3    5.01    2.62
  -8   0  -3    4.61    2.22
   8   0   4   10.62    2.66
   8   0   4    5.14    2.27
  -8   0  -4   11.06    1.43
  -8   0  -4    9.28    2.54
   8   0   5    7.84    1.92
   8   0   5    0.36    2.63
  -8   0  -5    7.81    2.13
  -8   0  -5    6.51    2.41
   8   0   6   -0.03    1.53
   8   0   6    0.08    1.34
   8   0   7   27.46    3.07
   8   0   7   22.06    2.54
  -8  -1  11    4.48    2.08
  -8  -1  11    4.27    2.42
  -8  -1  10   11.18    2.27
  -8  -1  10    9.95    2.57
  -8  -1   9    0.12    1.93
  -8  -1   9    0.90    1.67
  -8  -1   8   29.09    4.24
  -8  -1   8   24.98    3.57
  -8  -1   7   79.45    3.52
  -8  -1   7   83.84    3.18
  -8  -1   6   35.16    2.72
  -8  -1   6   38.38    3.58
  -8  -1   5    0.26    3.10
  -8  -1   5    3.18    1.65
  -8  -1   4    8.61    3.38
  -8  -1   4   12.60    1.91
  -8  -1   3   13.83    3.37
  -8  -1   3   20.58    2.01
  -8  -1   2    7.12    3.27
  -8  -1   2   14.88    1.79
  -8  -1   1   21.81    2.17
  -8  -1   1   12.24    2.83
   8   1   0  134.34    2.79
  -8  -1   0  170.69    5.18
  -8  -1   0  161.41    3.69
   8   1   1    2.68    1.50
   8   1   1    3.41    1.31
  -8  -1  -1    5.40    1.67
  -8  -1  -1    1.48    2.29
   8   1   2   -0.39    0.98
   8   1   2    0.40    0.84
  -8  -1  -2    0.68    1.79
  -8  -1  -2    0.41    1.33
   8   1   3    0.35    1.18
   8   1   3    0.47    1.03
  -8  -1  -3    0.41    1.74
  -8  -1  -3   -0.66    1.29
   8   1   4   33.58    2.38
   8   1   4   33.96    2.11
  -8  -1  -4   32.15    1.91
  -8  -1  -4   38.91    3.28
   8   1   5    2.44    1.88
   8   1   5    0.12    2.55
   8   1   6    4.30    2.20
   8   1   6    0.00    1.92
  -8  -2  11   -1.29    2.35
  -8  -2  10    1.62    2.28
  -8  -2   9    2.39    2.99
  -8  -2   9    0.20    3.49
  -8  -2   8   95.46    3.93
  -8  -2   8   91.50    3.49
  -8  -2   7   31.72    3.76
  -8  -2   6   48.03    3.05
  -8  -2   6   52.64    2.75
  -8  -2   5    2.27    2.06
  -8  -2   5    3.50    1.78
  -8  -2   4   31.17    2.65
  -8  -2   4   29.61    2.30
  -8  -2   3    4.69    2.12
  -8  -2   3   10.18    1.84
   8   2  -2    0.45    0.43
   8   2  -2    0.35    0.40
  -8  -2   2    1.96    2.65
  -8  -2   2    1.09    1.42
   8   2  -1   32.52    1.59
   8   2  -1   33.85    1.47
  -8  -2   1   48.95    2.67
  -8  -2   1   45.59    3.40
   8   2   0  100.66    2.34
   8   2   0  101.17    2.19
  -8  -2   0  127.01    4.95
  -8  -2   0  120.49    3.31
   8   2   1   25.55    1.66
   8   2   1   25.28    1.46
  -8  -2  -1   31.28    3.00
  -8  -2  -1   33.54    2.37
   8   2   2   87.83    3.79
   8   2   2   84.78    3.40
  -8  -2  -2  105.44    3.99
  -8  -2  -2  101.43    3.35
   8   2   3   24.24    3.15
   8   2   3   11.40    2.72
  -8  -2  -3   19.75    2.78
  -8  -2  -3   14.06    3.20
   8   2   4    2.24    1.48
   8   2   4   -0.23    1.28
  -8  -2  -4   -0.53    1.25
  -8  -2  -4   -0.74    1.06
   8   2   5   14.07    3.75
   8   2   5    0.49    3.29
  -8  -3  11    5.89    2.84
  -8  -3  10    0.38    2.23
  -8  -3   9   37.68    4.37
  -8  -3   9   40.05    5.05
  -8  -3   8   38.42    2.84
  -8  -3   8   38.27    3.24
  -8  -3   7    7.58    3.34
  -8  -3   7    6.82    2.49
  -8  -3   6   18.44    2.34
  -8  -3   6   16.11    2.66
  -8  -3   5   83.61    3.27
  -8  -3   5   85.92    5.33
  -8  -3   4   76.14    3.12
  -8  -3   4   75.01    3.49
  -8  -3   3   38.34    2.50
  -8  -3   3   33.57    2.83
   8   3  -2    1.45    0.66
   8   3  -2    0.97    1.01
  -8  -3   2    1.75    1.65
  -8  -3   2    3.97    1.94
   8   3  -1   18.77    1.87
   8   3  -1   20.18    1.74
  -8  -3   1   29.92    3.24
  -8  -3   1   24.63    2.53
   8   3   0    7.40    1.35
   8   3   0    8.51    1.20
  -8  -3   0   13.52    1.89
  -8  -3   0   -0.01    3.39
   8   3   1    0.51    1.24
   8   3   1    0.33    1.78
  -8  -3  -1    0.99    1.46
  -8  -3  -1    0.95    1.72
   8   3   2    7.88    1.76
   8   3   2    3.65    1.62
  -8  -3  -2    6.24    3.18
  -8  -3  -2    6.75    2.68
   8   3   3    5.66    1.94
   8   3   3    2.40    2.71
  -8  -3  -3    3.84    1.90
  -8  -3  -3    4.10    1.67
   8   3   4   10.43    3.76
   8   3   4    6.64    2.09
  -8  -4  11   13.13    3.22
  -8  -4  10   27.64    3.49
  -8  -4   9    9.61    3.00
  -8  -4   8    5.20    2.40
  -8  -4   8    9.00    4.39
   8   4  -7   13.86    2.72
  -8  -4   7   26.59    4.07
  -8  -4   7   25.03    3.08
   8   4  -6   -0.05    1.94
  -8  -4   6    1.01    1.83
  -8  -4   6    0.66    2.18
   8   4  -5    4.98    2.27
  -8  -4   5    7.80    2.14
  -8  -4   5    4.41    2.54
   8   4  -4   14.46    2.47
  -8  -4   4   14.91    2.28
  -8  -4   4   13.26    4.10
   8   4  -3   36.09    2.83
  -8  -4   3   36.48    2.66
  -8  -4   3   40.91    4.58
   8   4  -2    5.93    2.01
   8   4  -2    2.27    1.01
   8   4  -2    0.86    1.46
  -8  -4   2    4.90    2.96
  -8  -4   2    3.75    2.19
   8   4  -1    0.66    1.87
   8   4  -1    2.94    1.09
  -8  -4   1   -0.05    3.33
  -8  -4   1    3.47    1.83
   8   4   0    7.50    2.59
   8   4   0   13.75    1.59
  -8  -4   0   -0.11    3.81
  -8  -4   0   22.38    3.24
   8   4   1   14.95    2.01
   8   4   1    9.04    2.79
  -8  -4  -1   14.38    3.86
  -8  -4  -1   19.70    2.16
   8   4   2   12.57    2.25
   8   4   2    7.94    2.02
  -8  -4  -2   17.40    3.61
  -8  -4  -2   13.97    2.07
  -8  -5  10    1.54    2.76
   8   5  -9    1.96    2.34
  -8  -5   9   -0.13    2.61
   8   5  -8    1.81    2.41
  -8  -5   8    2.04    2.64
  -8  -5   8    2.33    2.27
   8   5  -7   60.20    3.63
  -8  -5   7   60.79    5.87
  -8  -5   7   55.83    3.44
   8   5  -6    3.81    3.92
  -8  -5   6    6.33    4.29
  -8  -5   6    1.18    3.63
   8   5  -5    0.43    3.52
  -8  -5   5    2.22    2.49
  -8  -5   5    2.02    3.27
   8   5  -4   -0.70    3.19
  -8  -5   4    2.05    2.21
  -8  -5   4   -1.41    2.95
   8   5  -3   -0.29    3.07
  -8  -5   3    0.82    2.11
  -8  -5   3    0.35    2.86
   8   5  -2  111.96    4.15
  -8  -5   2  108.23    4.41
  -8  -5   2  112.12    3.88
   8   5  -1    1.24    1.37
   8   5  -1   -0.81    1.97
   8   5  -1    1.43    1.99
  -8  -5   1    1.16    3.39
  -8  -5   1    3.31    2.88
  -8  -5   1    0.76    1.35
   8   5   0   15.36    3.61
   8   5   0   25.93    2.21
  -8  -5   0   47.63    3.22
  -8  -5   0   47.30    2.88
   8   5   1    2.70    1.83
   8   5   1   -0.34    1.67
  -8  -5  -1    6.67    3.33
  -8  -5  -1    0.70    1.80
   8   6  -9    4.34    2.80
  -8  -6   9    3.11    3.15
   8   6  -8   10.19    4.75
  -8  -6   8    8.62    3.41
  -8  -6   8   10.28    4.50
   8   6  -7   10.81    3.09
  -8  -6   7    9.68    3.37
  -8  -6   7   16.61    2.85
   8   6  -6    6.14    2.85
  -8  -6   6    8.62    3.11
  -8  -6   6    6.13    2.67
   8   6  -5   31.61    3.27
  -8  -6   5   35.00    3.60
  -8  -6   5   24.70    3.06
   8   6  -4    0.69    2.27
  -8  -6   4   -1.46    3.99
  -8  -6   4    2.21    2.14
   8   6  -3    4.28    2.55
  -8  -6   3    5.74    2.78
  -8  -6   3    3.81    2.41
   8   6  -2    1.33    3.37
  -8  -6   2   -1.67    3.68
  -8  -6   2    1.89    3.13
   8   6  -1    6.94    3.00
   8   6  -1    7.77    2.48
   8   6  -1    2.92    1.78
  -8  -6   1    6.69    2.70
  -8  -6   1    7.46    2.37
   8   7  -7   13.75    3.24
  -8  -7   7   10.16    3.61
  -8  -7   7    6.86    3.07
   8   7  -6   17.94    5.32
  -8  -7   6   12.66    5.72
   8   7  -5   29.49    3.60
  -8  -7   5   31.82    3.88
   9 -10  -1    1.85    1.93
   9 -10  -1    1.10    2.48
  -9  10   1    2.87    2.79
  -9  10   1    0.69    2.72
   9 -10   0   14.42    3.66
   9 -10   0   17.67    4.62
  -9  10   0   20.25    3.32
  -9  10   0   20.38    3.44
   9 -10   1    4.10    3.15
   9 -10   1    4.29    2.58
  -9  10  -1    3.65    1.82
  -9  10  -1    7.82    2.90
   9 -10   2    0.86    1.78
   9 -10   2    1.27    2.30
  -9  10  -2    0.80    1.58
  -9  10  -2    1.20    2.61
   9 -10   3    2.53    1.97
   9 -10   3    1.46    2.41
  -9  10  -3    4.41    2.70
  -9  10  -3    0.67    4.20
   9 -10   4    0.07    3.18
   9 -10   4    3.28    2.33
  -9  10  -4    2.57    1.77
  -9  10  -4    2.22    2.63
   9 -10   5   27.69    2.74
   9 -10   5   30.47    3.12
  -9  10  -5   27.43    2.45
  -9  10  -5   26.98    3.38
   9 -10   6    4.01    2.32
   9 -10   6    5.74    2.43
  -9  10  -6    5.03    3.25
  -9  10  -6   -0.13    2.75
   9  -9  -3   12.14    4.36
   9  -9  -3   10.63    2.13
  -9   9   3   12.04    3.21
  -9   9   3    9.27    3.08
   9  -9  -2   13.14    3.20
   9  -9  -2   11.35    2.77
  -9   9   2    4.07    2.90
  -9   9   2   14.09    3.13
   9  -9  -1    3.24    2.28
   9  -9  -1   -0.18    3.23
  -9   9   1    0.08    1.34
  -9   9   1   -1.49    2.22
   9  -9   0   10.34    2.98
   9  -9   0   12.10    2.62
  -9   9   0    5.39    2.63
  -9   9   0   10.66    2.92
   9  -9   1   11.13    1.95
   9  -9   1   17.55    2.70
  -9   9  -1    8.70    1.71
  -9   9  -1    9.17    2.81
   9  -9   2    3.38    1.68
   9  -9   2    3.44    3.49
  -9   9  -2    1.92    1.46
  -9   9  -2    2.20    2.53
   9  -9   3   27.36    2.35
   9  -9   3   38.52    4.48
  -9   9  -3   33.95    3.13
  -9   9  -3   37.28    3.23
   9  -9   4   12.19    2.13
   9  -9   4    9.17    3.98
  -9   9  -4   14.45    1.88
  -9   9  -4   11.76    2.79
   9  -9   5    3.11    3.04
   9  -9   5    4.28    3.47
  -9   9  -5    6.31    2.76
  -9   9  -5    2.03    2.41
   9  -9   6    3.83    3.36
   9  -9   6    4.95    2.25
  -9   9  -6    7.32    1.94
  -9   9  -6    0.05    2.45
   9  -9   7    0.76    1.82
   9  -9   7    1.14    2.85
  -9   9  -7   -0.33    1.65
  -9   9  -7   -0.04    1.93
   9  -8  -4   27.20    2.94
   9  -8  -4   16.02    2.07
  -9   8   4   31.17    3.13
   9  -8  -3    5.95    2.40
   9  -8  -3    3.66    2.48
  -9   8   3    5.03    3.95
  -9   8   3    2.42    2.41
   9  -8  -2   -1.04    1.73
   9  -8  -2    2.57    2.61
  -9   8   2    0.55    2.82
  -9   8   2   -0.17    1.02
   9  -8  -1   -0.09    1.74
   9  -8  -1   -0.33    1.67
  -9   8   1    0.97    1.81
  -9   8   1   -0.07    1.00
   9  -8   0   56.63    2.42
   9  -8   0   66.56    4.97
  -9   8   0   69.53    3.60
  -9   8   0   56.79    3.10
   9  -8   1   13.31    1.70
   9  -8   1   17.35    3.85
  -9   8  -1   19.83    4.15
  -9   8  -1   14.73    1.54
   9  -8   2   43.44    3.17
   9  -8   2   47.57    3.00
  -9   8  -2   47.61    3.17
  -9   8  -2   42.18    2.91
   9  -8   3  157.04    4.85
   9  -8   3  177.27    4.61
  -9   8  -3  178.62    4.89
  -9   8  -3  160.10    3.53
   9  -8   4    6.20    1.63
   9  -8   4    3.24    3.22
  -9   8  -4    2.50    2.33
  -9   8  -4    1.67    3.66
   9  -8   5    3.43    1.76
   9  -8   5    4.23    3.13
  -9   8  -5    3.34    1.58
  -9   8  -5    3.52    2.19
   9  -8   6    4.23    1.84
   9  -8   6    1.16    1.94
  -9   8  -6    2.69    1.68
  -9   8  -6    1.83    2.10
   9  -8   7  100.04    5.02
   9  -8   7  103.24    5.04
  -9   8  -7  100.26    4.84
  -9   8  -7   81.71    3.81
   9  -8   8    3.47    2.29
   9  -8   8    5.53    2.04
  -9   8  -8    3.95    3.42
  -9   8  -8    4.62    2.22
   9  -7  -6   46.07    3.27
  -9   7   6   46.12    3.49
  -9   7   6   48.77    3.44
   9  -7  -5   86.95    3.80
  -9   7   5   87.59    4.01
   9  -7  -4   36.83    2.94
  -9   7   4   41.97    3.20
   9  -7  -3   34.20    4.08
   9  -7  -3   19.51    1.63
  -9   7   3   28.25    2.84
   9  -7  -2    0.21    1.42
   9  -7  -2   -0.67    1.66
  -9   7   2    0.18    1.68
  -9   7   2   -0.05    1.31
   9  -7  -1   92.51    2.62
   9  -7  -1  114.62    3.93
  -9   7   1  126.81    4.11
  -9   7   1  102.02    3.15
   9  -7   0    2.26    1.76
   9  -7   0    3.85    3.06
  -9   7   0    4.60    2.12
  -9   7   0    2.33    0.98
   9  -7   1    0.76    1.10
   9  -7   1    1.39    1.82
  -9   7  -1    1.57    1.95
  -9   7  -1    1.48    0.97
   9  -7   2   26.13    2.48
   9  -7   2   32.58    2.51
  -9   7  -2   29.92    4.05
  -9   7  -2   25.84    2.23
   9  -7   3   -0.34    1.17
   9  -7   3   -0.67    1.67
  -9   7  -3    1.32    1.79
  -9   7  -3    1.82    1.05
   9  -7   4   35.18    2.09
   9  -7   4   43.90    3.89
  -9   7  -4   43.35    4.09
  -9   7  -4   38.58    2.80
   9  -7   5   47.78    3.48
   9  -7   5   54.44    2.80
  -9   7  -5   61.91    3.00
  -9   7  -5   50.32    2.33
   9  -7   6    8.06    1.94
   9  -7   6    9.98    2.04
  -9   7  -6    9.62    1.77
  -9   7  -6    5.88    2.18
   9  -7   7    0.85    1.84
   9  -7   7    3.27    1.68
  -9   7  -7   -0.84    1.77
  -9   7  -7    2.57    1.85
   9  -7   8   -0.36    1.72
   9  -7   8    0.74    1.50
  -9   7  -8   -0.63    1.63
  -9   7  -8   -0.97    2.45
   9  -6  -7    0.22    2.00
  -9   6   7    1.80    2.09
  -9   6   7    0.09    2.10
   9  -6  -6    0.00    3.07
  -9   6   6    0.78    3.22
  -9   6   6    1.55    3.20
   9  -6  -5    0.09    3.89
  -9   6   5   20.68    2.67
  -9   6   5   22.03    2.60
   9  -6  -4   -0.85    1.82
  -9   6   4   -0.11    3.00
   9  -6  -3   -1.76    2.70
  -9   6   3    1.19    2.83
   9  -6  -2    0.38    1.19
   9  -6  -2    2.03    1.70
  -9   6   2    0.98    1.80
  -9   6   2    0.02    1.07
   9  -6  -1   20.38    1.72
   9  -6  -1   28.82    3.67
  -9   6   1   27.52    2.50
  -9   6   1   20.13    1.52
   9  -6   0    3.28    0.93
   9  -6   0    3.68    3.02
  -9   6   0    6.51    3.04
  -9   6   0    3.35    0.81
   9  -6   1    1.01    0.92
   9  -6   1    1.14    1.74
  -9   6  -1    3.17    2.81
  -9   6  -1    1.92    1.25
   9  -6   2    0.75    0.92
   9  -6   2    1.93    1.59
  -9   6  -2    0.94    1.66
  -9   6  -2   -0.45    1.35
   9  -6   3   -0.24    1.52
   9  -6   3    0.67    2.25
  -9   6  -3    0.27    2.33
  -9   6  -3    0.19    1.37
   9  -6   4    2.96    1.34
   9  -6   4    2.46    1.74
  -9   6  -4    5.60    1.79
  -9   6  -4    3.43    1.25
   9  -6   5   12.45    2.65
   9  -6   5   14.46    2.01
  -9   6  -5   10.04    2.05
  -9   6  -5   11.87    1.64
   9  -6   6   24.02    3.23
   9  -6   6   27.09    2.23
  -9   6  -6   26.76    2.32
  -9   6  -6   27.29    2.10
   9  -6   7    6.72    2.91
   9  -6   7    6.02    1.72
   9  -6   7    3.93    1.92
  -9   6  -7    0.07    1.82
  -9   6  -7    6.13    2.89
  -9   6  -7    3.09    1.83
   9  -6   8   -0.47    1.93
   9  -6   8    0.49    1.56
   9  -6   8    0.05    3.10
  -9   6  -8    3.31    1.67
  -9   6  -8    0.24    2.99
  -9   6  -8    2.10    1.66
  -9   5   7    0.55    2.56
  -9   5   7   -0.22    1.71
   9  -5  -6    0.08    1.64
  -9   5   6   -0.62    1.70
  -9   5   6    0.18    1.72
   9  -5  -5   -0.54    2.89
  -9   5   5    1.99    1.90
  -9   5   5    2.72    3.07
   9  -5  -4   13.49    2.23
  -9   5   4   16.14    2.31
  -9   5   4   15.19    2.39
   9  -5  -3    1.60    1.61
  -9   5   3   -1.00    1.59
   9  -5  -2   11.13    2.13
  -9   5   2   14.27    2.15
   9  -5  -1    9.00    0.98
   9  -5  -1   15.17    2.13
  -9   5   1   16.61    2.15
  -9   5   1   11.62    0.91
   9  -5   0   13.52    1.22
   9  -5   0   26.68    3.29
  -9   5   0   17.01    2.20
   9  -5   1    3.06    1.31
   9  -5   1    6.65    2.87
  -9   5  -1   11.85    1.86
  -9   5  -1    4.36    1.15
   9  -5   2   73.59    1.89
   9  -5   2   92.84    4.15
  -9   5  -2   83.55    4.19
  -9   5  -2   76.32    2.32
   9  -5   3   40.80    2.37
   9  -5   3   45.06    2.46
  -9   5  -3   46.11    2.44
  -9   5  -3   42.87    2.26
   9  -5   4   14.12    1.46
   9  -5   4   12.76    2.94
  -9   5  -4   13.74    1.97
  -9   5  -4   14.39    1.40
   9  -5   5    1.41    2.04
   9  -5   5    1.62    1.51
   9  -5   5    0.76    1.32
  -9   5  -5    0.75    1.52
  -9   5  -5    1.26    1.25
  -9   5  -5    1.43    1.56
   9  -5   6   51.74    3.49
   9  -5   6   49.77    2.50
   9  -5   6   51.11    2.51
  -9   5  -6   43.95    2.58
  -9   5  -6   43.64    2.55
  -9   5  -6   53.22    2.45
   9  -5   7   19.63    2.21
   9  -5   7   23.81    3.54
  -9   5  -7   14.76    2.14
  -9   5  -7   15.93    3.22
   9  -5   8    1.17    1.98
   9  -5   8    2.90    2.06
  -9   4   8    2.79    2.02
  -9   4   8    0.33    3.49
  -9   4   7    2.34    2.90
  -9   4   7   -0.18    2.01
  -9   4   6   -0.08    1.70
  -9   4   6   -0.53    1.81
  -9   4   5   14.40    3.60
  -9   4   5   19.32    3.77
   9  -4  -4   -0.73    1.64
  -9   4   4    2.89    1.64
  -9   4   4   -1.01    1.70
   9  -4  -3   13.83    3.28
  -9   4   3   16.60    2.17
  -9   4   3   13.17    3.54
   9  -4  -2   17.37    2.12
  -9   4   2   15.04    2.18
  -9   4   2   14.81    2.24
   9  -4  -1  120.33    3.51
  -9   4   1  118.83    3.57
  -9   4   1  123.05    3.70
   9  -4   0   25.84    2.15
   9  -4   0   21.35    0.79
  -9   4   0   24.43    3.36
  -9   4   0   30.87    2.31
   9  -4   1   23.94    1.29
   9  -4   1   25.03    2.14
  -9   4  -1   25.45    2.17
  -9   4  -1   28.72    2.34
  -9   4  -1   23.95    0.85
   9  -4   2   13.95    1.54
   9  -4   2   18.14    1.93
   9  -4   2   14.51    0.98
  -9   4  -2   17.12    1.93
  -9   4  -2   20.28    2.04
  -9   4  -2   12.42    0.95
   9  -4   3   17.69    1.29
   9  -4   3   16.34    3.01
   9  -4   3   16.73    1.91
  -9   4  -3   18.44    1.94
  -9   4  -3   20.13    3.17
[truncated: 32,831 more chars]
