# Supplementary material for: Bis[2-(2-hy­droxy­phen­yl)-1H-benzimidazol-3-ium] chloranilate
Source: IUCrdata. 2021 Nov 4;6(Pt 11):x211150. doi: 10.1107/S2414314621011500 (PMC9462293; doi:10.1107/S2414314621011500)
Supplement: Supplementary file 2 [file x-06-x211150-Isup2.hkl]

data_I                                                                          
_shelx_title ' 10122516'                                                        
_shelx_refln_list_code          4                                               
_shelx_F_calc_maximum      119.95                                               
_exptl_crystal_F_000       324.00                                               
_reflns_d_resolution_high  0.7103                                               
                                                                                
loop_                                                                           
 _space_group_symop_operation_xyz                                               
 'x, y, z'                                                                      
 '-x, -y, -z'                                                                   
                                                                                
_cell_length_a     8.6694                                                       
_cell_length_b     9.1751                                                       
_cell_length_c    10.0313                                                       
_cell_angle_alpha 113.654                                                       
_cell_angle_beta   95.963                                                       
_cell_angle_gamma 105.579                                                       
                                                                                
_shelx_F_squared_multiplier     1.000                                           
                                                                                
loop_                                                                           
 _refln_index_h                                                                 
 _refln_index_k                                                                 
 _refln_index_l                                                                 
 _refln_F_squared_calc                                                          
 _refln_F_squared_meas                                                          
 _refln_F_squared_sigma                                                         
 _refln_observed_status                                                         
   2   0   0        189.66        179.26         1.29 o                         
   3   0   0       1136.16       1165.33         6.82 o                         
   4   0   0        143.99        145.17         1.29 o                         
   5   0   0        124.81        123.00         1.30 o                         
   6   0   0        306.67        314.39         2.30 o                         
   7   0   0          2.72          0.89         0.98 o                         
   8   0   0          0.65          0.98         0.53 o                         
   9   0   0         13.94         20.45         5.33 o                         
  10   0   0          2.10          2.73         2.18 o                         
  11   0   0          2.68          2.55         3.96 o                         
 -11   1   0          0.12         -0.89         2.76 o                         
 -10   1   0          0.54          2.74         2.13 o                         
  -9   1   0         34.61         44.78         2.49 o                         
  -8   1   0         20.21         26.43         2.76 o                         
  -7   1   0         90.15         84.94         3.64 o                         
  -6   1   0          6.13          3.53         0.62 o                         
  -5   1   0        112.64        123.53         1.14 o                         
  -4   1   0        953.08        966.80         4.98 o                         
  -3   1   0        941.74        942.47         6.38 o                         
  -2   1   0        955.95       1016.25         9.07 o                         
   1   1   0        418.69        389.01         2.13 o                         
   2   1   0       2643.94       2848.78        13.91 o                         
   3   1   0        185.89        174.81         1.39 o                         
   4   1   0        223.74        236.68         1.43 o                         
   5   1   0        396.60        377.14         2.62 o                         
   6   1   0         63.94         64.12         1.60 o                         
   7   1   0          0.09         -0.24         0.71 o                         
   8   1   0        253.72        235.50        17.72 o                         
   9   1   0         13.01          6.93         5.35 o                         
  10   1   0         18.92         14.60         9.48 o                         
  11   1   0         32.08         27.68        18.29 o                         
 -11   2   0          1.28          3.15         2.99 o                         
 -10   2   0         20.95         20.56         2.52 o                         
  -9   2   0         15.02         13.70         4.33 o                         
  -8   2   0          2.88          3.55         0.63 o                         
  -7   2   0        440.11        406.83         2.81 o                         
  -6   2   0         30.64         29.36         1.18 o                         
  -5   2   0        161.86        164.91         1.25 o                         
  -4   2   0        780.96        775.13         4.31 o                         
  -3   2   0        268.71        281.02         1.88 o                         
  -2   2   0          4.21          4.43         0.43 o                         
  -1   2   0        541.95        541.22         3.02 o                         
   0   2   0         89.61         87.93         0.92 o                         
   1   2   0        992.41       1063.12         5.59 o                         
   2   2   0        194.23        163.95         1.45 o                         
   3   2   0         11.64         13.49         0.66 o                         
   4   2   0         31.34         37.76         0.84 o                         
   5   2   0          0.05          0.69         0.65 o                         
   6   2   0          4.56          4.66         0.73 o                         
   7   2   0          1.68          2.52         0.99 o                         
   8   2   0        193.47        168.45        10.36 o                         
   9   2   0         53.38         57.92         3.00 o                         
  10   2   0         40.41         33.34        19.83 o                         
 -12   3   0          0.36          2.74         2.78 o                         
 -11   3   0         17.42         18.21         3.57 o                         
 -10   3   0         39.20         47.79         3.35 o                         
  -9   3   0          0.56          1.12         2.25 o                         
  -8   3   0        133.37        117.06         4.03 o                         
  -7   3   0        596.64        608.06         6.99 o                         
  -6   3   0         43.67         42.85         0.87 o                         
  -5   3   0        312.59        346.23         2.45 o                         
  -4   3   0         22.98         36.01         0.86 o                         
  -3   3   0        306.73        302.52         2.10 o                         
  -2   3   0          0.27          3.18         0.56 o                         
  -1   3   0         66.81         67.45         1.00 o                         
   0   3   0       1620.48       1676.49         8.77 o                         
   1   3   0        408.95        396.02         3.28 o                         
   2   3   0        138.96        147.99         1.50 o                         
   3   3   0          0.26          1.21         0.64 o                         
   4   3   0        628.32        622.35         5.34 o                         
   5   3   0        128.54        127.88         1.73 o                         
   6   3   0          0.16          0.24         0.61 o                         
   7   3   0         31.67         28.99         1.84 o                         
   8   3   0         17.25         14.11         3.53 o                         
   9   3   0          7.49          3.94         3.72 o                         
 -12   4   0         55.79         69.64         6.43 o                         
 -11   4   0         42.59         56.10         5.23 o                         
 -10   4   0         52.99         56.69         2.72 o                         
  -9   4   0         37.66         36.40         3.05 o                         
  -8   4   0          5.87          3.90         0.79 o                         
  -7   4   0        410.34        379.71         4.95 o                         
  -6   4   0          2.60          5.46         0.93 o                         
  -5   4   0        734.52        709.84         4.55 o                         
  -4   4   0          0.71          1.02         0.58 o                         
  -3   4   0          5.00          6.52         0.74 o                         
  -2   4   0       1117.29       1157.67         6.48 o                         
  -1   4   0        171.60        154.45         1.54 o                         
   0   4   0          3.86          4.63         0.80 o                         
   1   4   0        223.27        226.17         2.23 o                         
   2   4   0        180.23        179.29         1.89 o                         
   3   4   0         85.35         86.72         1.77 o                         
   4   4   0         75.07         71.19         1.81 o                         
   5   4   0        165.18        166.45         2.23 o                         
   6   4   0         32.65         35.18         2.06 o                         
   7   4   0          4.48          4.02         0.99 o                         
   8   4   0         24.81         21.64         6.53 o                         
   9   4   0          7.83          4.91         2.91 o                         
 -12   5   0          0.34         -1.03         2.65 o                         
 -11   5   0         29.27         34.49         2.60 o                         
 -10   5   0         43.23         50.48         2.48 o                         
  -9   5   0         32.18         25.90         5.07 o                         
  -8   5   0         94.49         94.15         4.42 o                         
  -7   5   0        689.70        662.04         6.74 o                         
  -6   5   0        194.84        193.40         2.25 o                         
  -5   5   0          0.87          1.08         0.82 o                         
  -4   5   0        303.53        288.57         2.38 o                         
  -3   5   0        480.91        465.98         3.26 o                         
  -2   5   0       1295.08       1379.46         8.08 o                         
  -1   5   0         23.48         23.56         1.07 o                         
   0   5   0        393.76        403.11         3.93 o                         
   1   5   0        137.07        121.36         1.85 o                         
   2   5   0        509.42        489.27         3.86 o                         
   3   5   0        522.64        528.61         6.37 o                         
   4   5   0          7.14          7.90         1.30 o                         
   5   5   0          8.24          9.71         1.21 o                         
   6   5   0         19.11         17.19         2.62 o                         
   7   5   0          0.31          1.64         1.14 o                         
   8   5   0         60.79         60.31        12.16 o                         
 -11   6   0         21.95         38.73         2.81 o                         
 -10   6   0          3.98          5.15         2.39 o                         
  -9   6   0          5.70          5.72         0.92 o                         
  -8   6   0         19.02         19.23         1.18 o                         
  -7   6   0         10.72          7.96         1.14 o                         
  -6   6   0        486.04        474.34         5.56 o                         
  -5   6   0        341.67        337.65         3.17 o                         
  -4   6   0         26.16         27.04         1.33 o                         
  -3   6   0         10.13          9.40         1.07 o                         
  -2   6   0        259.46        255.66         2.86 o                         
  -1   6   0          0.43          3.05         0.99 o                         
   0   6   0        457.84        439.76         3.84 o                         
   1   6   0        842.83        827.08         6.99 o                         
   2   6   0          8.76          7.78         1.53 o                         
   3   6   0          1.55          0.89         1.21 o                         
   4   6   0        333.06        346.26         3.87 o                         
   5   6   0        107.90        110.30         3.49 o                         
   6   6   0          0.03         -1.14         2.04 o                         
   7   6   0          0.85          2.33         1.17 o                         
 -11   7   0         41.53         63.19         4.46 o                         
 -10   7   0         41.03         42.41         3.77 o                         
  -9   7   0          6.45          4.67         1.21 o                         
  -8   7   0         24.94         27.14         2.08 o                         
  -7   7   0          0.06          0.14         0.92 o                         
  -6   7   0         60.60         60.66         1.72 o                         
  -5   7   0        133.59        128.51         2.07 o                         
  -4   7   0         11.98         11.32         1.42 o                         
  -3   7   0         75.57         75.77         2.87 o                         
  -2   7   0          0.30         -0.13         1.14 o                         
  -1   7   0          0.10          0.69         1.24 o                         
   0   7   0        119.45        114.30         2.89 o                         
   1   7   0         71.35         78.31         3.02 o                         
   2   7   0          6.50          4.42         1.39 o                         
   3   7   0         73.56         76.64         2.53 o                         
   4   7   0         42.61         41.70         1.97 o                         
   5   7   0          3.37          2.70         1.96 o                         
   6   7   0         92.78         86.07         4.38 o                         
 -11   8   0         17.51         14.76         3.99 o                         
 -10   8   0          0.03          1.70         2.49 o                         
  -9   8   0         89.83         95.41         5.14 o                         
  -8   8   0         13.87         11.94         1.51 o                         
  -7   8   0         31.39         29.17         1.53 o                         
  -6   8   0          0.34          0.96         1.09 o                         
  -5   8   0         11.53         12.27         1.37 o                         
  -4   8   0         34.51         36.39         1.83 o                         
  -3   8   0        433.40        432.82         4.31 o                         
  -2   8   0         40.35         44.39         1.64 o                         
  -1   8   0          0.01         -0.25         1.18 o                         
   0   8   0         20.96         18.92         1.88 o                         
   1   8   0         43.10         43.20         2.15 o                         
   2   8   0         39.09         43.07         2.00 o                         
   3   8   0        127.66        133.33         2.67 o                         
   4   8   0          4.10          4.87         1.98 o                         
   5   8   0          3.24          1.05         1.70 o                         
 -10   9   0          1.82          1.90         3.42 o                         
  -9   9   0         12.26         15.61         2.18 o                         
  -8   9   0         25.06         35.55         1.95 o                         
  -7   9   0         21.64         21.62         2.35 o                         
  -6   9   0         59.44         58.84         1.96 o                         
  -5   9   0          8.59          9.59         1.80 o                         
  -4   9   0        222.47        218.71         3.76 o                         
  -3   9   0        109.04        111.93         2.71 o                         
  -2   9   0         53.06         56.84         2.15 o                         
  -1   9   0         64.92         65.71         2.27 o                         
   0   9   0          0.81         -0.26         1.91 o                         
   1   9   0         20.93         19.30         2.53 o                         
   2   9   0         18.39         15.62         2.63 o                         
   3   9   0         91.42         90.67         3.52 o                         
   4   9   0          7.52          5.57         2.07 o                         
  -9  10   0         24.96         29.46         2.88 o                         
  -8  10   0          2.32          2.03         1.70 o                         
  -7  10   0          1.10          1.15         1.89 o                         
  -6  10   0          5.04          4.50         2.48 o                         
  -5  10   0         46.76         47.12         2.37 o                         
  -4  10   0         84.79         84.11         2.61 o                         
  -3  10   0         20.88         12.78         4.18 o                         
  -2  10   0          0.35          1.30         1.95 o                         
  -1  10   0        326.89        332.55         5.45 o                         
   0  10   0          8.13          8.23         1.93 o                         
   1  10   0        107.21        100.03         3.08 o                         
   2  10   0         25.90         31.04         4.65 o                         
  -8  11   0         33.31         37.16         8.74 o                         
  -7  11   0          9.22          5.00         2.51 o                         
  -6  11   0          1.33         -0.13         1.59 o                         
  -5  11   0         10.37          7.11         2.68 o                         
  -4  11   0         75.70         83.75         3.66 o                         
  -3  11   0        239.02        228.98         3.84 o                         
  -2  11   0         78.88         80.32         3.20 o                         
  -1  11   0         12.96         11.34         3.63 o                         
   0  11   0          0.90          1.53         1.88 o                         
   3 -12   1          3.23          2.28         2.33 o                         
   4 -12   1          0.37         -0.26         1.88 o                         
   5 -12   1          2.45          3.14         2.40 o                         
  -1 -11   1         60.28         63.19         3.73 o                         
   0 -11   1          3.59          4.39         2.14 o                         
   1 -11   1         49.10         56.68         2.60 o                         
   2 -11   1        154.49        158.05         7.09 o                         
   3 -11   1         16.88         16.01         2.35 o                         
   4 -11   1         30.41         23.93         4.10 o                         
   5 -11   1          6.82          4.57         1.85 o                         
   6 -11   1          2.11          0.13         1.34 o                         
   7 -11   1         18.06          8.77         5.31 o                         
   8 -11   1         15.62          8.18         4.66 o                         
  -3 -10   1          1.98          2.73         2.03 o                         
  -2 -10   1          0.35         -0.73         2.56 o                         
  -1 -10   1         32.96         33.58         2.70 o                         
   0 -10   1        227.24        232.71         3.82 o                         
   1 -10   1        128.67        133.46         3.32 o                         
   2 -10   1         16.02         16.61         2.15 o                         
   3 -10   1          3.34          3.35         1.72 o                         
   4 -10   1          2.67          4.80         1.95 o                         
   5 -10   1        166.45        160.68         3.54 o                         
   6 -10   1         37.53         41.39         2.07 o                         
   7 -10   1          1.43          0.89         1.92 o                         
   8 -10   1         67.88         77.19         5.24 o                         
   9 -10   1          6.27          7.53         1.92 o                         
  -4  -9   1         12.63         11.52         2.15 o                         
  -3  -9   1          8.14          7.70         2.21 o                         
  -2  -9   1         23.10         24.70         2.36 o                         
  -1  -9   1         83.51         85.14         2.75 o                         
   0  -9   1          8.96          8.96         1.91 o                         
   1  -9   1         36.52         34.68         1.82 o                         
   2  -9   1         45.06         43.58         2.76 o                         
   3  -9   1         82.56         90.04         2.35 o                         
   4  -9   1         10.03         11.55         1.63 o                         
   5  -9   1        204.41        199.40         4.86 o                         
   6  -9   1         17.38         12.58         3.47 o                         
   7  -9   1         47.78         46.00         1.86 o                         
   8  -9   1         61.95         62.91         3.42 o                         
   9  -9   1         20.85         18.47         2.74 o                         
  10  -9   1         92.18        107.20         9.11 o                         
  -6  -8   1         10.61          8.23         2.12 o                         
  -5  -8   1          0.06          1.63         1.70 o                         
  -4  -8   1          3.16          2.03         2.03 o                         
  -3  -8   1         19.39         20.43         1.88 o                         
  -2  -8   1         84.89         88.01         2.34 o                         
  -1  -8   1         48.25         52.45         2.19 o                         
   0  -8   1        245.25        246.31         3.15 o                         
   1  -8   1         48.64         46.59         1.80 o                         
   2  -8   1        237.13        225.37         4.08 o                         
   3  -8   1        263.26        260.91         3.11 o                         
   4  -8   1        153.78        153.93         2.40 o                         
   5  -8   1        196.22        198.99         2.71 o                         
   6  -8   1          0.82          0.33         1.03 o                         
   7  -8   1         10.02          9.95         1.60 o                         
   8  -8   1         82.86         87.01         3.07 o                         
   9  -8   1         28.07         23.43         2.07 o                         
  10  -8   1         16.13          9.53         2.88 o                         
  11  -8   1          5.84         11.05         3.26 o                         
  -7  -7   1          0.75          2.02         1.72 o                         
  -6  -7   1          2.21          1.55         1.61 o                         
  -5  -7   1         98.69        100.72         3.81 o                         
  -4  -7   1          0.08          0.87         1.33 o                         
  -3  -7   1         11.53         14.48         1.88 o                         
  -2  -7   1          6.86          5.22         1.32 o                         
  -1  -7   1         10.23          9.81         1.26 o                         
   0  -7   1        290.14        299.09         3.37 o                         
   1  -7   1          1.58          0.42         0.95 o                         
   2  -7   1         40.27         38.31         1.54 o                         
   3  -7   1         42.54         42.29         1.67 o                         
   4  -7   1        119.35        111.01         1.97 o                         
   5  -7   1        444.45        433.81         3.95 o                         
   6  -7   1          0.65          1.55         1.13 o                         
   7  -7   1         43.65         38.67         1.37 o                         
   8  -7   1          8.42          5.74         1.12 o                         
   9  -7   1          1.55          1.98         1.00 o                         
  10  -7   1          0.60          1.12         2.70 o                         
  11  -7   1         16.32         11.52         3.62 o                         
  -8  -6   1         14.17          9.60         1.65 o                         
  -7  -6   1          4.43          3.37         1.72 o                         
  -6  -6   1         40.95         41.93         2.18 o                         
  -5  -6   1        124.50        133.41         3.44 o                         
  -4  -6   1          9.57          9.41         1.47 o                         
  -3  -6   1          1.81          1.48         1.19 o                         
  -2  -6   1        219.62        213.49         2.75 o                         
  -1  -6   1         20.47         18.81         1.41 o                         
   0  -6   1         70.57         70.40         1.47 o                         
   1  -6   1        650.85        639.08         4.47 o                         
   2  -6   1          0.82          0.95         0.88 o                         
   3  -6   1         20.69         23.75         1.07 o                         
   4  -6   1        442.87        438.49         3.38 o                         
   5  -6   1         24.11         26.30         1.30 o                         
   6  -6   1         38.98         32.73         1.63 o                         
   7  -6   1        202.51        201.86         3.95 o                         
   8  -6   1        164.77        154.25         2.19 o                         
   9  -6   1          2.38          2.46         1.04 o                         
  10  -6   1         53.66         68.25         3.80 o                         
  11  -6   1          0.13          1.15         2.21 o                         
  -8  -5   1          2.35          1.64         1.17 o                         
  -7  -5   1        108.02        103.19         6.27 o                         
  -6  -5   1         50.54         49.83         1.84 o                         
  -5  -5   1         54.14         54.39         2.33 o                         
  -4  -5   1         39.35         37.05         1.56 o                         
  -3  -5   1        785.50        776.47         5.66 o                         
  -2  -5   1        820.34        834.12         5.49 o                         
  -1  -5   1        122.07        109.36         1.72 o                         
   0  -5   1         79.95         75.66         1.26 o                         
   1  -5   1        132.60        137.61         1.56 o                         
   2  -5   1        244.60        241.14         2.14 o                         
   3  -5   1       1655.59       1758.96        12.41 o                         
   4  -5   1        315.19        282.19         2.39 o                         
   5  -5   1          1.32          2.63         0.99 o                         
   6  -5   1       1015.15       1009.00         8.30 o                         
   7  -5   1        126.22        115.16         1.69 o                         
   8  -5   1         41.57         35.76         1.40 o                         
   9  -5   1         11.75         10.77         2.60 o                         
  10  -5   1          2.21          3.38         1.77 o                         
  11  -5   1          5.80          4.41         2.11 o                         
  -9  -4   1          2.88          0.18         2.03 o                         
  -8  -4   1          5.04          3.37         1.32 o                         
  -7  -4   1          9.44          8.48         1.05 o                         
  -6  -4   1         80.93         80.08         3.07 o                         
  -5  -4   1        171.21        173.68         2.19 o                         
  -4  -4   1        315.48        311.85         3.30 o                         
  -3  -4   1          4.28          6.59         1.01 o                         
  -2  -4   1        195.60        220.22         2.27 o                         
  -1  -4   1         74.26         70.72         1.26 o                         
   0  -4   1        405.94        437.78         3.09 o                         
   1  -4   1       1887.44       1970.10        10.41 o                         
   2  -4   1        142.34        161.65         1.52 o                         
   3  -4   1        555.87        546.02         3.53 o                         
   4  -4   1        149.93        142.84         1.49 o                         
   5  -4   1         91.38         90.95         1.21 o                         
   6  -4   1          0.74          0.94         0.62 o                         
   7  -4   1          0.22          2.73         0.69 o                         
   8  -4   1        327.62        319.03         5.55 o                         
   9  -4   1         37.48         38.59         1.06 o                         
  10  -4   1         12.08         11.33         1.92 o                         
  11  -4   1         14.16         10.40         3.27 o                         
  12  -4   1          0.38         -0.44         5.25 o                         
 -10  -3   1         28.50         26.08        16.02 o                         
  -9  -3   1          9.90          4.53         4.35 o                         
  -8  -3   1         37.20         34.83         3.54 o                         
  -7  -3   1        184.56        165.30         5.52 o                         
  -6  -3   1        227.07        230.07         2.46 o                         
  -5  -3   1         74.48         76.80         1.38 o                         
  -4  -3   1        602.64        633.31         4.41 o                         
  -3  -3   1         12.56         14.70         0.73 o                         
  -2  -3   1          4.91          3.70         0.60 o                         
  -1  -3   1        104.33        107.08         1.26 o                         
   0  -3   1        468.32        482.41         3.03 o                         
   1  -3   1        125.36         89.78         1.23 o                         
   2  -3   1         68.67         73.42         0.86 o                         
   3  -3   1        285.28        304.75         2.11 o                         
   4  -3   1         97.12        105.30         1.30 o                         
   5  -3   1        196.37        175.12         1.52 o                         
   6  -3   1        261.66        286.70         3.71 o                         
   7  -3   1         27.87         31.60         0.86 o                         
   8  -3   1         36.86         36.50         1.67 o                         
   9  -3   1          6.69          4.48         1.69 o                         
  10  -3   1         18.27         17.23         2.95 o                         
  11  -3   1        106.17        111.71         4.07 o                         
 -10  -2   1         11.77          4.63         5.82 o                         
  -9  -2   1          0.29          0.39         2.22 o                         
  -8  -2   1         66.64         58.49         6.39 o                         
  -7  -2   1         53.02         55.96         1.67 o                         
  -6  -2   1        104.98        104.37         1.93 o                         
  -5  -2   1        170.66        172.37         2.40 o                         
  -4  -2   1        181.57        178.05         1.73 o                         
  -3  -2   1       1303.02       1260.42         7.39 o                         
  -2  -2   1       5670.98       6210.01        30.80 o                         
  -1  -2   1      14388.04      15550.38        81.66 o                         
   0  -2   1        104.89        102.80         1.14 o                         
   1  -2   1        472.26        472.35         2.66 o                         
   2  -2   1         34.24         35.49         0.60 o                         
   3  -2   1        903.35        876.67         5.99 o                         
   4  -2   1        646.25        673.88         4.68 o                         
   5  -2   1        102.74        102.42         1.68 o                         
   6  -2   1        193.70        192.92         1.55 o                         
   7  -2   1         16.22         16.91         0.71 o                         
   8  -2   1        120.31        111.48         6.81 o                         
   9  -2   1         10.83          9.85         1.55 o                         
  10  -2   1          3.02          2.06         3.18 o                         
  11  -2   1          0.58          0.99         2.61 o                         
 -11  -1   1         59.54         64.89         3.91 o                         
 -10  -1   1          9.98          4.53         4.47 o                         
  -9  -1   1         13.46         12.86         3.57 o                         
  -8  -1   1         26.93         30.53         7.52 o                         
  -7  -1   1         79.95         74.45         2.53 o                         
  -6  -1   1         93.81         89.17         1.46 o                         
  -5  -1   1        210.16        228.63         2.61 o                         
  -4  -1   1         39.42         40.76         0.73 o                         
  -3  -1   1         38.28         39.93         0.87 o                         
  -2  -1   1        177.14        171.92         1.26 o                         
  -1  -1   1         98.17         91.26         0.75 o                         
   1  -1   1         21.50         26.16         0.33 o                         
   2  -1   1        127.43        105.82         1.11 o                         
   3  -1   1        124.00        114.53         0.88 o                         
   4  -1   1        103.91        120.65         0.82 o                         
   5  -1   1       1108.68       1119.73         6.82 o                         
   6  -1   1        238.43        224.98         1.90 o                         
   7  -1   1        171.03        168.72         1.95 o                         
   8  -1   1        202.83        191.92         5.67 o                         
   9  -1   1         11.44          6.66         3.29 o                         
  10  -1   1          5.57          6.04         4.79 o                         
  11  -1   1         20.87         13.49         9.19 o                         
 -11   0   1         10.46         12.48         2.90 o                         
 -10   0   1         16.69         23.11         3.11 o                         
  -9   0   1         74.99         82.34         4.43 o                         
  -8   0   1         52.51         51.56         2.34 o                         
  -7   0   1         17.63         20.96         2.62 o                         
  -6   0   1        201.48        198.39         7.28 o                         
  -5   0   1        248.26        245.55         4.78 o                         
  -4   0   1        360.87        335.77         1.78 o                         
  -3   0   1        126.52        111.87         1.67 o                         
  -2   0   1       5324.42       5683.21        38.81 o                         
   1   0   1       5075.57       5188.14        24.06 o                         
   2   0   1         13.97         17.74         0.44 o                         
   3   0   1        115.42        122.69         1.01 o                         
   4   0   1        333.25        334.61         2.20 o                         
   5   0   1        362.93        373.58         2.70 o                         
   6   0   1        323.54        329.05         2.50 o                         
   7   0   1          3.09          2.06         0.81 o                         
   8   0   1         40.52         44.78         1.86 o                         
   9   0   1          3.34          1.85         0.87 o                         
  10   0   1          0.19          3.21         2.87 o                         
  11   0   1          0.23         -0.18         2.07 o                         
 -11   1   1          0.78         -0.46         2.61 o                         
 -10   1   1          7.15          7.52         3.73 o                         
  -9   1   1        163.76        173.32         5.63 o                         
  -8   1   1          8.06          7.79         1.74 o                         
  -7   1   1        115.85        135.02         3.39 o                         
  -6   1   1         29.03         21.35         1.73 o                         
  -5   1   1          8.10         15.14         1.01 o                         
  -4   1   1        105.43         90.25         2.28 o                         
  -3   1   1       2672.36       2978.24        15.30 o                         
  -2   1   1       7347.16       7807.14        49.44 o                         
  -1   1   1       1749.36       1945.10        10.06 o                         
   0   1   1        272.74        294.76         2.06 o                         
   1   1   1       1363.35       1398.68        11.24 o                         
   2   1   1       2561.62       2648.16        12.94 o                         
   3   1   1        322.15        337.70         2.44 o                         
   4   1   1          0.49          1.79         0.39 o                         
   5   1   1         17.19         23.19         0.91 o                         
   6   1   1        471.95        472.89         3.69 o                         
   7   1   1         13.58         13.93         1.11 o                         
   8   1   1          6.48          5.33         1.25 o                         
   9   1   1          0.48          0.64         2.69 o                         
  10   1   1         65.61         66.45         4.00 o                         
 -12   2   1          1.95          2.81         3.50 o                         
 -11   2   1          6.48          8.66         2.69 o                         
 -10   2   1          2.00          0.63         2.38 o                         
  -9   2   1        106.80        100.72         3.19 o                         
  -8   2   1        315.99        308.33         4.81 o                         
  -7   2   1        113.40        124.67         3.63 o                         
  -6   2   1         11.17         11.23         0.31 o                         
  -5   2   1          5.65          8.25         1.05 o                         
  -4   2   1        356.50        373.19         2.30 o                         
  -3   2   1        713.22        745.69         4.32 o                         
  -2   2   1       1030.89        908.35         4.64 o                         
  -1   2   1        528.16        562.00         3.04 o                         
   0   2   1         45.24         41.67         0.73 o                         
   1   2   1          5.02          2.77         0.41 o                         
   2   2   1         11.65         11.19         0.75 o                         
   3   2   1         31.85         28.66         0.80 o                         
   4   2   1          9.41         16.07         1.53 o                         
   5   2   1        140.03        136.48         1.57 o                         
   6   2   1          3.95          4.34         0.99 o                         
   7   2   1        132.33        129.47         2.51 o                         
   8   2   1         48.96         43.45         3.17 o                         
   9   2   1         99.02         91.76         4.81 o                         
  10   2   1          0.17          0.89         2.17 o                         
 -12   3   1          6.75          9.19         3.90 o                         
 -11   3   1         13.86         16.04         3.41 o                         
 -10   3   1         72.78         84.83         3.81 o                         
  -9   3   1         17.49         17.64         5.92 o                         
  -8   3   1        269.46        262.19         3.61 o                         
  -7   3   1        299.96        286.88         8.16 o                         
  -6   3   1        246.82        244.95         3.04 o                         
  -5   3   1        325.46        305.72         2.26 o                         
  -4   3   1        781.35        854.61         5.03 o                         
  -3   3   1        333.18        371.46         2.38 o                         
  -2   3   1        264.20        258.21         1.94 o                         
  -1   3   1         17.93         17.03         0.64 o                         
   0   3   1        655.72        636.42         3.83 o                         
   1   3   1        158.80        158.77         1.51 o                         
   2   3   1        297.96        324.78         2.54 o                         
   3   3   1        255.77        257.28         2.26 o                         
   4   3   1          0.08          0.56         0.91 o                         
   5   3   1         72.06         74.42         1.61 o                         
   6   3   1        116.14        113.27         1.58 o                         
   7   3   1          2.74          2.45         1.22 o                         
   8   3   1          2.77          1.09         1.18 o                         
   9   3   1          3.24          2.75         2.52 o                         
 -12   4   1          5.27          6.78         4.27 o                         
 -11   4   1          0.55          0.38         2.69 o                         
 -10   4   1          1.87          4.15         1.81 o                         
  -9   4   1        181.18        189.63         3.26 o                         
  -8   4   1        100.59         98.27         3.92 o                         
  -7   4   1         21.80         21.55         0.90 o                         
  -6   4   1         10.19         12.58         0.91 o                         
  -5   4   1          1.60          1.62         0.63 o                         
  -4   4   1         22.20         22.49         1.09 o                         
  -3   4   1         13.70         22.34         0.76 o                         
  -2   4   1       1988.91       2073.92        11.12 o                         
  -1   4   1        134.12        136.78         1.49 o                         
   0   4   1        866.54        884.86         6.17 o                         
   1   4   1        275.79        268.32         2.40 o                         
   2   4   1        521.74        532.87         3.96 o                         
   3   4   1         31.62         34.27         1.29 o                         
   4   4   1          4.76          4.76         1.15 o                         
   5   4   1          3.30          4.53         1.37 o                         
   6   4   1         52.49         54.84         1.32 o                         
   7   4   1          5.13          5.84         1.31 o                         
   8   4   1         30.71         25.46         3.12 o                         
 -12   5   1          1.75          1.67         2.88 o                         
 -11   5   1          8.05          6.57         2.53 o                         
 -10   5   1         14.09         19.58         2.93 o                         
  -9   5   1         20.63         18.53         2.53 o                         
  -8   5   1          0.30          1.01         0.58 o                         
  -7   5   1         45.61         42.49         2.15 o                         
  -6   5   1          1.23          0.79         0.90 o                         
  -5   5   1          1.51          3.59         0.87 o                         
  -4   5   1        294.21        305.99         3.23 o                         
  -3   5   1        237.72        234.47         2.76 o                         
  -2   5   1         18.19         13.45         0.90 o                         
  -1   5   1        411.83        430.01         3.19 o                         
   0   5   1        225.15        217.68         2.37 o                         
   1   5   1         71.99         73.26         1.40 o                         
   2   5   1        301.15        300.52         3.79 o                         
   3   5   1         29.32         29.04         1.47 o                         
   4   5   1        178.68        183.05         2.74 o                         
   5   5   1         31.46         33.18         1.60 o                         
   6   5   1          0.60          0.68         1.52 o                         
   7   5   1         43.94         45.85         2.42 o                         
   8   5   1          0.02          2.88         2.04 o                         
 -11   6   1          2.67          0.45         1.94 o                         
 -10   6   1          0.01          0.03         1.76 o                         
  -9   6   1         36.72         35.37         3.59 o                         
  -8   6   1          0.04         -0.01         0.68 o                         
  -7   6   1         47.41         45.12         1.30 o                         
  -6   6   1        110.21        106.88         2.21 o                         
  -5   6   1       1181.04       1181.54        11.19 o                         
  -4   6   1          5.32          8.55         1.21 o                         
  -3   6   1          5.43          4.22         1.04 o                         
  -2   6   1        245.49        228.01         2.47 o                         
  -1   6   1        838.52        834.18         6.32 o                         
   0   6   1        509.67        491.22         4.20 o                         
   1   6   1        265.74        267.15         3.04 o                         
   2   6   1         82.09         91.60         1.85 o                         
   3   6   1        171.51        172.87         2.70 o                         
   4   6   1         29.83         35.70         1.94 o                         
   5   6   1          0.06         -0.09         1.13 o                         
   6   6   1         20.68         19.10         4.80 o                         
   7   6   1          3.28          2.52         1.23 o                         
 -11   7   1          4.03          5.84         2.97 o                         
 -10   7   1          0.08          1.80         2.77 o                         
  -9   7   1        159.46        166.43        10.63 o                         
  -8   7   1         60.77         57.57         2.24 o                         
  -7   7   1          1.05          0.78         1.07 o                         
  -6   7   1         54.37         49.69         1.77 o                         
  -5   7   1        413.55        395.13         3.69 o                         
  -4   7   1         30.46         27.84         1.44 o                         
  -3   7   1         41.56         38.87         1.43 o                         
  -2   7   1        166.65        159.38         2.50 o                         
  -1   7   1        104.34        101.15         2.37 o                         
   0   7   1         27.05         27.25         1.39 o                         
   1   7   1         49.22         54.29         1.83 o                         
   2   7   1         40.61         41.02         1.69 o                         
   3   7   1         65.28         74.32         2.16 o                         
   4   7   1          1.28          1.37         1.43 o                         
   5   7   1         42.54         38.34         2.45 o                         
   6   7   1          4.66          5.50         2.06 o                         
 -11   8   1          0.07         -2.06         4.56 o                         
 -10   8   1          5.90          6.24         3.06 o                         
  -9   8   1          0.03          0.12         1.11 o                         
  -8   8   1         46.16         59.83         3.77 o                         
  -7   8   1         72.80         72.59         2.18 o                         
  -6   8   1         35.90         34.88         1.61 o                         
  -5   8   1        137.28        139.43         2.67 o                         
  -4   8   1         12.95         10.80         1.40 o                         
  -3   8   1         46.86         40.60         2.70 o                         
  -2   8   1         41.97         42.60         2.06 o                         
  -1   8   1         14.20         15.65         1.54 o                         
   0   8   1         46.18         44.28         1.78 o                         
   1   8   1          4.34          5.00         1.79 o                         
   2   8   1          0.24          0.58         1.78 o                         
   3   8   1        120.61        122.56         3.14 o                         
   4   8   1          4.60          3.53         1.82 o                         
   5   8   1         14.67         17.27         3.78 o                         
 -10   9   1         38.26         59.66         3.98 o                         
  -9   9   1          0.11          0.61         1.53 o                         
  -8   9   1         18.79         25.99         1.91 o                         
  -7   9   1         30.16         28.94         2.24 o                         
  -6   9   1         45.83         44.17         2.95 o                         
  -5   9   1         30.65         32.09         5.87 o                         
  -4   9   1         17.07         12.42         2.91 o                         
  -3   9   1          0.56         -0.62         1.44 o                         
  -2   9   1          5.37          5.83         1.73 o                         
  -1   9   1         76.42         75.88         2.23 o                         
   0   9   1         57.52         56.85         2.38 o                         
   1   9   1         13.93         13.40         2.20 o                         
   2   9   1         37.70         42.85         2.61 o                         
   3   9   1         41.95         43.65         4.87 o                         
  -9  10   1          0.06          2.56         1.88 o                         
  -8  10   1         15.05         17.61         2.45 o                         
  -7  10   1          2.16          3.11         1.65 o                         
  -6  10   1          3.44          2.20         1.77 o                         
  -5  10   1         27.02         31.93         2.07 o                         
  -4  10   1         40.99         35.79         2.44 o                         
  -3  10   1          0.77          2.62         2.03 o                         
  -2  10   1         41.94         43.57         3.24 o                         
  -1  10   1          0.84          1.71         1.88 o                         
   0  10   1         58.87         58.00         3.17 o                         
   1  10   1          2.55          5.26         2.33 o                         
  -7  11   1         24.26         16.93         3.79 o                         
  -6  11   1          0.69         -0.82         2.04 o                         
  -5  11   1         78.51         72.96         3.66 o                         
  -4  11   1         53.44         50.19         2.57 o                         
  -3  11   1         61.92         68.04         3.14 o                         
  -2  11   1         41.71         40.16         2.51 o                         
  -1  11   1          3.36          0.53         2.00 o                         
   1 -12   2         41.78         44.82         6.00 o                         
   2 -12   2          6.22          5.11         2.16 o                         
   3 -12   2        121.89        124.66         3.56 o                         
   4 -12   2          1.69          2.25         2.40 o                         
   5 -12   2         11.78          8.78         3.02 o                         
   6 -12   2         26.32         23.43         8.94 o                         
  -2 -11   2         93.02         94.09         3.39 o                         
  -1 -11   2          1.14          0.59         2.17 o                         
   0 -11   2          1.90          2.71         2.31 o                         
   1 -11   2         25.82         26.73         2.76 o                         
   2 -11   2          5.82          6.57         2.38 o                         
   3 -11   2        148.27        152.77         3.17 o                         
   4 -11   2          3.22          5.35         2.22 o                         
   5 -11   2         74.41         74.53         3.47 o                         
   6 -11   2         25.92         16.80         6.69 o                         
   7 -11   2         33.07         36.91         7.51 o                         
   8 -11   2          1.07          2.08         2.10 o                         
  -3 -10   2          0.14          1.45         1.80 o                         
  -2 -10   2          7.85          9.26         1.98 o                         
  -1 -10   2        274.10        285.90         6.44 o                         
   0 -10   2        196.98        204.27         3.84 o                         
   1 -10   2         52.13         52.09         2.56 o                         
   2 -10   2         15.73         19.94         2.49 o                         
   3 -10   2        149.29        155.94         3.26 o                         
   4 -10   2         69.02         66.89         2.42 o                         
   5 -10   2         41.77         45.74         2.48 o                         
   6 -10   2         26.29         21.68         4.15 o                         
   7 -10   2          0.07         -0.25         1.31 o                         
   8 -10   2          9.82          8.59         2.43 o                         
   9 -10   2          2.99          1.56         1.53 o                         
  -5  -9   2          6.86          4.40         2.03 o                         
  -4  -9   2         55.36         61.82         2.71 o                         
  -3  -9   2         55.16         58.38         2.99 o                         
  -2  -9   2        184.76        197.74         4.87 o                         
  -1  -9   2          0.09          1.60         1.72 o                         
   0  -9   2         11.17         13.11         1.64 o                         
   1  -9   2         80.82         81.58         2.29 o                         
   2  -9   2         98.04         98.23         2.36 o                         
   3  -9   2         11.31         14.41         1.79 o                         
   4  -9   2          1.89          2.24         1.55 o                         
   5  -9   2         12.69         11.35         2.02 o                         
   6  -9   2         24.46         24.07         1.75 o                         
   7  -9   2        121.76        123.44         2.97 o                         
   8  -9   2          8.72          9.05         1.76 o                         
   9  -9   2          6.78          4.15         1.52 o                         
  10  -9   2         73.85         58.90         4.03 o                         
  -6  -8   2         12.67          8.93         1.99 o                         
  -5  -8   2         15.97         12.85         1.99 o                         
  -4  -8   2          6.30          8.01         1.77 o                         
  -3  -8   2          4.08          4.02         1.57 o                         
  -2  -8   2        221.87        232.09         3.42 o                         
  -1  -8   2         72.61         72.45         2.25 o                         
   0  -8   2         26.03         24.48         1.64 o                         
   1  -8   2          0.00          1.12         1.36 o                         
   2  -8   2        126.90        115.64         2.90 o                         
   3  -8   2          8.51         10.45         1.53 o                         
   4  -8   2        196.21        190.82         2.61 o                         
   5  -8   2        278.51        267.75         3.09 o                         
   6  -8   2         20.76         23.83         1.70 o                         
   7  -8   2        263.18        257.96         6.01 o                         
   8  -8   2        111.99        105.57         2.30 o                         
   9  -8   2         67.32         71.12         2.40 o                         
  10  -8   2         61.11         71.76         7.30 o                         
  11  -8   2          3.66          9.59         3.06 o                         
  -7  -7   2          0.94         -0.01         1.33 o                         
  -6  -7   2          3.72          5.82         1.78 o                         
  -5  -7   2         55.23         58.28         1.99 o                         
  -4  -7   2         78.23         78.84         2.14 o                         
  -3  -7   2         17.96         17.43         1.56 o                         
  -2  -7   2          4.70          4.27         1.28 o                         
  -1  -7   2          0.05          0.38         1.13 o                         
   0  -7   2        536.20        509.75         4.31 o                         
   1  -7   2        548.23        542.18         4.25 o                         
   2  -7   2         15.64         19.54         1.24 o                         
   3  -7   2        390.76        371.03         3.38 o                         
   4  -7   2        301.79        291.82         2.82 o                         
   5  -7   2        193.04        189.90         2.39 o                         
   6  -7   2        551.82        535.83         4.54 o                         
   7  -7   2          2.13          3.18         1.18 o                         
   8  -7   2         13.43         15.06         1.42 o                         
   9  -7   2         37.01         44.75         2.39 o                         
  10  -7   2         34.03         43.68         3.69 o                         
  11  -7   2          1.99          1.58         2.48 o                         
  -8  -6   2          1.45          0.96         3.06 o                         
  -7  -6   2          2.56          2.66         1.38 o                         
  -6  -6   2          3.71          4.16         1.81 o                         
  -5  -6   2         12.32         10.56         1.34 o                         
  -4  -6   2          9.71          9.43         1.36 o                         
  -3  -6   2         42.66         41.87         1.72 o                         
  -2  -6   2         40.41         43.81         1.53 o                         
  -1  -6   2         22.56         24.37         1.40 o                         
   0  -6   2        337.95        334.05         2.89 o                         
   1  -6   2         59.13         61.62         1.54 o                         
   2  -6   2        107.76         97.83         1.59 o                         
   3  -6   2          1.21          0.88         1.02 o                         
   4  -6   2        237.83        226.82         2.22 o                         
   5  -6   2        136.23        128.88         1.71 o                         
   6  -6   2        423.76        395.15         3.51 o                         
   7  -6   2          0.10         -0.23         0.80 o                         
   8  -6   2         12.39         12.40         1.25 o                         
   9  -6   2          0.00          1.16         1.00 o                         
  10  -6   2          2.35          3.58         2.22 o                         
  11  -6   2         75.55         97.75         3.30 o                         
  -9  -5   2          2.33          5.78         2.79 o                         
  -8  -5   2        167.91        174.32         3.75 o                         
  -7  -5   2          7.64          6.61         1.27 o                         
  -6  -5   2         15.76         12.13         1.40 o                         
  -5  -5   2        151.10        151.79         2.57 o                         
  -4  -5   2        339.59        329.47         3.31 o                         
  -3  -5   2        136.50        134.80         2.06 o                         
  -2  -5   2        507.69        512.64         3.87 o                         
  -1  -5   2         24.25         22.52         1.43 o                         
   0  -5   2        108.52        112.46         1.76 o                         
   1  -5   2         79.50         94.70         1.37 o                         
   2  -5   2        519.82        501.98         3.46 o                         
   3  -5   2        354.74        345.11         2.57 o                         
   4  -5   2        152.95        173.67         1.72 o                         
   5  -5   2         63.75         65.63         1.24 o                         
   6  -5   2        113.73        114.66         1.84 o                         
   7  -5   2         49.87         51.38         1.67 o                         
   8  -5   2          2.47          4.49         0.95 o                         
   9  -5   2        125.10        122.25         6.00 o                         
  10  -5   2          0.10          2.35         1.87 o                         
  11  -5   2         26.85          0.40         3.56 o                         
  -9  -4   2         16.29          6.35         5.62 o                         
  -8  -4   2          5.82          4.85         1.31 o                         
  -7  -4   2         45.95         46.16         2.59 o                         
  -6  -4   2        305.84        298.98         4.05 o                         
  -5  -4   2        321.54        325.00         3.27 o                         
  -4  -4   2         26.37         27.87         1.04 o                         
  -3  -4   2        106.58        123.33         6.20 o                         
  -2  -4   2        747.78        794.46         5.29 o                         
  -1  -4   2        497.08        528.53         3.51 o                         
   0  -4   2       3949.44       4407.50        22.72 o                         
   1  -4   2       2048.25       2142.53        11.31 o                         
   2  -4   2          0.69          0.10         0.44 o                         
   3  -4   2        826.67        875.47         5.00 o                         
   4  -4   2        731.55        696.31         5.38 o                         
   5  -4   2         42.26         47.78         0.92 o                         
   6  -4   2         68.50         59.43         1.28 o                         
   7  -4   2        233.43        215.27         2.57 o                         
   8  -4   2         30.02         33.25         1.16 o                         
   9  -4   2         20.31         23.62         1.72 o                         
  10  -4   2          0.01         -0.12         2.66 o                         
  11  -4   2          6.17          0.43         2.57 o                         
 -10  -3   2          5.57          2.14         3.16 o                         
  -9  -3   2         74.80         83.26         5.98 o                         
  -8  -3   2          3.55          2.71         0.79 o                         
  -7  -3   2          0.09          1.37         0.58 o                         
  -6  -3   2         81.64         81.11         1.45 o                         
  -5  -3   2         70.44         71.22         1.39 o                         
  -4  -3   2          6.14          6.72         0.74 o                         
  -3  -3   2       1099.51       1121.75         6.32 o                         
  -2  -3   2         31.18         34.66         0.90 o                         
  -1  -3   2        668.41        740.98         4.25 o                         
   0  -3   2        268.71        233.76         1.82 o                         
   1  -3   2          6.45          6.96         0.56 o                         
   2  -3   2        782.17        807.00         4.43 o                         
   3  -3   2       1260.06       1328.65         7.11 o                         
   4  -3   2       1119.94       1192.04        11.91 o                         
   5  -3   2        658.73        665.27         4.06 o                         
   6  -3   2        329.45        335.04         3.08 o                         
   7  -3   2         12.57         12.25         0.83 o                         
   8  -3   2         14.56         17.12         1.14 o                         
   9  -3   2         54.28         57.13         3.44 o                         
  10  -3   2         35.35         36.62         2.70 o                         
  11  -3   2         83.95         91.81         5.37 o                         
 -10  -2   2          1.80          0.65         2.66 o                         
  -9  -2   2          0.03          1.86         2.08 o                         
  -8  -2   2          2.24          0.91         0.51 o                         
  -7  -2   2        310.70        303.07        16.28 o                         
  -6  -2   2        126.73        124.65         1.77 o                         
  -5  -2   2         20.61         20.32         0.76 o                         
  -4  -2   2        674.94        651.86         3.81 o                         
  -3  -2   2          1.60          3.97         0.57 o                         
  -2  -2   2         27.56         28.25         0.66 o                         
  -1  -2   2      11586.76      12454.33        64.18 o                         
   0  -2   2       7887.60       8582.01        42.24 o                         
   1  -2   2         71.06         74.49         1.19 o                         
   2  -2   2       3599.50       3864.97        18.71 o                         
   3  -2   2         56.72         53.75         0.81 o                         
   4  -2   2          4.87         10.90         0.52 o                         
   5  -2   2         22.73         15.30         0.67 o                         
   6  -2   2         20.21         21.62         0.75 o                         
   7  -2   2         14.39         14.70         1.97 o                         
   8  -2   2        129.16        141.09         1.92 o                         
   9  -2   2        121.81        106.73         6.35 o                         
  10  -2   2         81.64         79.07         3.20 o                         
  11  -2   2          0.01          0.10         2.29 o                         
 -11  -1   2          6.32          9.74         3.45 o                         
 -10  -1   2          0.01         -0.30         2.02 o                         
  -9  -1   2         36.29         40.54         4.23 o                         
  -8  -1   2         20.17         21.37         6.10 o                         
  -7  -1   2         20.51         18.78         3.24 o                         
  -6  -1   2          7.11          6.24         0.24 o                         
  -5  -1   2        616.37        617.57         2.79 o                         
  -4  -1   2         86.37         81.13         0.90 o                         
  -3  -1   2        285.75        293.18         3.49 o                         
  -2  -1   2        756.28        770.66         7.42 o                         
  -1  -1   2        617.69        572.76         3.61 o                         
   0  -1   2        605.70        589.07         2.96 o                         
   1  -1   2        287.75        300.89         1.68 o                         
   2  -1   2          2.18          1.78         0.27 o                         
   3  -1   2        112.31        114.56         1.29 o                         
   4  -1   2       1834.58       1853.98        13.36 o                         
   5  -1   2         36.74         38.44         0.92 o                         
   6  -1   2          1.44          2.25         0.76 o                         
   7  -1   2         49.72         48.08         1.44 o                         
   8  -1   2        119.39        117.95         3.35 o                         
   9  -1   2         17.31         14.27         1.17 o                         
  10  -1   2          3.18          2.39         2.89 o                         
  11  -1   2         10.56          1.55         2.84 o                         
 -11   0   2          0.30         -0.54         2.33 o                         
 -10   0   2        131.03        139.79         6.78 o                         
  -9   0   2          9.36         10.58         2.59 o                         
  -8   0   2          0.17          1.81         2.58 o                         
  -7   0   2         38.88         41.12         2.04 o                         
  -6   0   2          0.14          0.19         1.06 o                         
  -5   0   2        995.42        977.95         8.67 o                         
  -4   0   2        166.82        151.38         2.44 o                         
  -3   0   2       1139.02       1212.37        25.69 o                         
  -2   0   2       2216.68       2444.60        11.45 o                         
  -1   0   2        917.58        964.86         7.96 o                         
   0   0   2         35.17         35.71         0.32 o                         
   1   0   2        233.21        211.96         1.26 o                         
   2   0   2          1.89          3.06         0.38 o                         
   3   0   2        420.48        434.80         2.66 o                         
   4   0   2        155.95        143.26         1.40 o                         
   5   0   2        169.31        173.32         1.73 o                         
   6   0   2         44.04         45.65         1.08 o                         
   7   0   2        176.50        171.32         1.99 o                         
   8   0   2         18.89         15.06         1.40 o                         
   9   0   2          0.37         -0.14         0.76 o                         
  10   0   2         84.54         76.97         3.35 o                         
 -11   1   2          8.60          6.39         3.26 o                         
 -10   1   2         10.94         11.76         2.88 o                         
  -9   1   2         24.62         21.84         3.65 o                         
  -8   1   2        696.70        735.96         8.14 o                         
  -7   1   2         60.86         63.39         2.65 o                         
  -6   1   2         55.93         60.12         3.28 o                         
  -5   1   2       1282.28       1389.53         9.18 o                         
  -4   1   2        349.83        346.97         1.74 o                         
  -3   1   2       2472.84       2628.85        24.60 o                         
  -2   1   2       1888.64       2013.45        13.27 o                         
  -1   1   2        454.68        434.69         2.41 o                         
   0   1   2       2044.37       2164.01        29.80 o                         
   1   1   2        553.77        502.84         6.59 o                         
   2   1   2          6.03          5.29         0.62 o                         
   3   1   2       1133.23       1219.10         5.37 o                         
   4   1   2         28.76         28.46         0.74 o                         
   5   1   2         34.25         30.84         1.06 o                         
   6   1   2         52.21         54.24         1.22 o                         
   7   1   2         57.85         61.70         1.89 o                         
   8   1   2          0.01          0.34         0.86 o                         
   9   1   2          6.57          4.55         1.37 o                         
  10   1   2          3.61          5.42         2.33 o                         
 -12   2   2         28.35         26.57         4.51 o                         
 -11   2   2         40.21         44.30         5.11 o                         
 -10   2   2          0.01          2.36         2.75 o                         
  -9   2   2         39.38         43.63         2.65 o                         
  -8   2   2         60.92         60.22         2.45 o                         
  -7   2   2         34.20         34.98         1.73 o                         
  -6   2   2        181.94        180.98         2.49 o                         
  -5   2   2        760.88        762.88         4.21 o                         
  -4   2   2       1497.52       1662.44         8.62 o                         
  -3   2   2       1268.08       1297.95         7.10 o                         
  -2   2   2        235.52        230.09         1.55 o                         
  -1   2   2        250.40        261.11         1.68 o                         
   0   2   2        271.20        258.26         1.82 o                         
   1   2   2         64.52         71.73         1.11 o                         
   2   2   2        249.14        275.21         2.08 o                         
   3   2   2        311.62        284.78         2.33 o                         
   4   2   2        527.36        527.74         2.95 o                         
   5   2   2         19.37         19.85         1.13 o                         
   6   2   2         24.28         23.86         1.07 o                         
   7   2   2        139.73        134.08         2.11 o                         
   8   2   2        160.62        149.70         7.77 o                         
   9   2   2          0.99          1.64         3.03 o                         
 -12   3   2          0.71          1.15         5.53 o                         
 -11   3   2          3.88          1.26         2.83 o                         
 -10   3   2          1.17          1.04         2.44 o                         
  -9   3   2        121.46        123.11         4.80 o                         
  -8   3   2         43.73         46.32         2.79 o                         
  -7   3   2        187.84        168.40         6.44 o                         
  -6   3   2         13.88         13.17         0.85 o                         
  -5   3   2         50.08         38.57         0.84 o                         
  -4   3   2          0.24          0.38         0.52 o                         
  -3   3   2        137.54        162.81         2.21 o                         
  -2   3   2        536.51        558.50         3.50 o                         
  -1   3   2         54.85         55.38         1.35 o                         
   0   3   2          2.97         12.75         0.69 o                         
   1   3   2         14.56         13.22         0.95 o                         
   2   3   2         19.82         23.52         1.35 o                         
   3   3   2        140.13        144.51         1.90 o                         
   4   3   2          0.49         -0.38         0.88 o                         
   5   3   2        184.48        174.72         2.12 o                         
   6   3   2         46.52         43.54         1.57 o                         
   7   3   2        206.33        205.85         3.38 o                         
   8   3   2         12.02          9.79         1.62 o                         
   9   3   2         49.88         49.11         3.45 o                         
 -12   4   2          7.93          8.48         5.10 o                         
 -11   4   2          0.09         -2.16         3.00 o                         
 -10   4   2         45.23         49.99         3.14 o                         
  -9   4   2         22.92         24.94         1.98 o                         
  -8   4   2         84.18         77.76         4.37 o                         
  -7   4   2         62.24         63.52         3.09 o                         
  -6   4   2          8.65          8.17         0.78 o                         
  -5   4   2          3.83          6.08         0.83 o                         
  -4   4   2        161.50        160.67         1.59 o                         
  -3   4   2        529.67        519.64         5.42 o                         
  -2   4   2          0.36          2.14         0.60 o                         
  -1   4   2         33.00         31.21         0.87 o                         
   0   4   2        233.06        228.42         2.04 o                         
   1   4   2        287.88        289.45         2.38 o                         
   2   4   2         54.30         57.90         1.30 o                         
   3   4   2        266.49        270.03         2.75 o                         
   4   4   2         45.20         42.91         1.42 o                         
   5   4   2         11.09         12.06         1.18 o                         
   6   4   2         76.98         82.42         1.47 o                         
   7   4   2         81.22         77.60         2.54 o                         
   8   4   2         28.25         20.10         2.46 o                         
 -12   5   2         99.11        124.83         5.95 o                         
 -11   5   2         27.83         29.67         5.39 o                         
 -10   5   2         11.19         14.95         2.48 o                         
  -9   5   2         17.09         20.23         2.47 o                         
  -8   5   2          2.23          0.93         0.71 o                         
  -7   5   2         48.22         46.62         1.16 o                         
  -6   5   2         53.19         50.39         1.38 o                         
  -5   5   2         94.06         89.75         1.66 o                         
  -4   5   2        169.86        161.32         2.05 o                         
  -3   5   2         88.09         80.80         2.43 o                         
  -2   5   2         62.38         63.48         1.24 o                         
  -1   5   2         35.51         35.23         2.22 o                         
   0   5   2        158.27        160.39         2.66 o                         
   1   5   2         61.62         59.12         1.53 o                         
   2   5   2         54.99         56.84         1.57 o                         
   3   5   2        247.33        257.17         3.00 o                         
   4   5   2          0.70          1.91         1.14 o                         
   5   5   2         74.13         81.37         2.36 o                         
   6   5   2         28.26         27.43         2.70 o                         
   7   5   2          0.61          3.63         2.00 o                         
 -11   6   2          4.31          4.78         2.40 o                         
 -10   6   2         55.07         72.61         3.55 o                         
  -9   6   2          0.06          1.12         1.05 o                         
  -8   6   2         29.86         29.55         1.97 o                         
  -7   6   2        276.34        263.92         6.00 o                         
  -6   6   2         37.21         40.83         1.51 o                         
  -5   6   2          0.59          0.32         0.87 o                         
  -4   6   2        164.60        169.54         2.35 o                         
  -3   6   2          4.59          5.47         1.37 o                         
  -2   6   2        242.68        240.34         3.23 o                         
  -1   6   2        342.97        329.59         3.59 o                         
   0   6   2        338.84        332.53         3.22 o                         
   1   6   2         81.37         83.19         1.67 o                         
   2   6   2         24.96         23.91         1.93 o                         
   3   6   2        112.41        121.57         2.09 o                         
   4   6   2          0.73          0.45         1.27 o                         
   5   6   2         86.61         95.80         2.48 o                         
   6   6   2          0.41          2.35         1.65 o                         
 -11   7   2          5.78          4.56         2.76 o                         
 -10   7   2         25.55         34.54         3.80 o                         
  -9   7   2          0.62         -0.11         1.17 o                         
  -8   7   2         83.61         83.27         2.53 o                         
  -7   7   2         47.00         43.07         1.67 o                         
  -6   7   2          1.34          3.19         1.22 o                         
  -5   7   2         22.88         15.62         1.70 o                         
  -4   7   2        742.73        730.46        10.13 o                         
  -3   7   2        376.48        366.17         3.72 o                         
  -2   7   2        280.49        275.81         3.32 o                         
  -1   7   2          5.49          4.81         1.13 o                         
   0   7   2         88.54         96.38         3.07 o                         
   1   7   2        180.21        180.49         2.73 o                         
   2   7   2         72.68         77.58         2.17 o                         
   3   7   2         16.34         12.56         1.70 o                         
   4   7   2          7.20          8.85         2.95 o                         
   5   7   2         44.15         46.36         2.52 o                         
 -10   8   2          5.27          5.28         3.44 o                         
  -9   8   2          0.00          0.28         1.25 o                         
  -8   8   2          5.97          5.81         1.51 o                         
  -7   8   2         68.11         70.38         2.23 o                         
  -6   8   2         46.08         44.03         3.05 o                         
  -5   8   2          0.12          0.00         1.13 o                         
  -4   8   2          5.28          6.10         1.34 o                         
  -3   8   2         97.44         92.46         2.07 o                         
  -2   8   2        119.26        122.59         2.37 o                         
  -1   8   2          1.12          1.48         1.59 o                         
   0   8   2        272.29        266.05         3.47 o                         
   1   8   2        242.33        244.36         3.40 o                         
   2   8   2         25.90         25.55         2.13 o                         
   3   8   2          6.55          7.35         1.99 o                         
   4   8   2         14.53         13.33         3.07 o                         
  -9   9   2         18.01         17.44         2.79 o                         
  -8   9   2         20.41         21.02         2.15 o                         
  -7   9   2         32.00         28.88         2.46 o                         
  -6   9   2         12.80         14.48         3.33 o                         
  -5   9   2          6.56          7.34         2.01 o                         
  -4   9   2         12.95         11.77         1.89 o                         
  -3   9   2         31.63         30.33         3.33 o                         
  -2   9   2        133.58        132.01         3.02 o                         
  -1   9   2          2.56          3.06         1.76 o                         
   0   9   2          4.01          1.77         1.65 o                         
   1   9   2          1.07          1.53         1.57 o                         
   2   9   2          7.30          5.62         1.79 o                         
  -8  10   2          0.84          2.18         2.04 o                         
  -7  10   2          8.28          6.99         2.11 o                         
  -6  10   2          4.62          1.78         1.66 o                         
  -5  10   2         25.91         27.48         2.26 o                         
  -4  10   2         12.77         11.63         2.04 o                         
  -3  10   2          2.13          0.35         1.47 o                         
  -2  10   2          0.20          0.57         2.15 o                         
  -1  10   2          1.13          3.62         2.27 o                         
   0  10   2         46.73         49.37         3.08 o                         
   0 -12   3          0.34          1.68         2.03 o                         
   1 -12   3         26.16         21.72         3.37 o                         
   2 -12   3          4.55          6.47         2.64 o                         
   3 -12   3        158.02        160.05         4.40 o                         
   4 -12   3         53.47         53.77         3.22 o                         
   5 -12   3          2.53         -0.88         2.04 o                         
   6 -12   3         10.69          3.19         2.47 o                         
   7 -12   3         70.70         80.33         3.23 o                         
  -2 -11   3          0.23          2.75         2.39 o                         
  -1 -11   3         34.88         28.55         2.79 o                         
   0 -11   3          8.77          6.96         1.99 o                         
   1 -11   3          9.49          9.98         2.04 o                         
   2 -11   3          1.92          1.84         2.07 o                         
   3 -11   3         49.31         51.53         2.39 o                         
   4 -11   3        232.79        228.29         4.47 o                         
   5 -11   3         38.89         38.08         2.44 o                         
   6 -11   3          0.68          0.22         1.62 o                         
   7 -11   3          8.99          8.40         2.64 o                         
   8 -11   3         35.39         35.06         2.31 o                         
  -4 -10   3         69.24         74.98         4.09 o                         
  -3 -10   3          3.10          3.52         2.22 o                         
  -2 -10   3         86.18         86.90         2.71 o                         
  -1 -10   3         16.94         23.88         2.53 o                         
   0 -10   3        146.53        149.38         3.37 o                         
   1 -10   3         20.27         22.00         1.89 o                         
   2 -10   3        174.65        172.88         3.18 o                         
   3 -10   3          0.05          0.60         1.36 o                         
   4 -10   3        187.09        193.16         3.21 o                         
   5 -10   3          0.14         -0.46         1.33 o                         
   6 -10   3          4.30          4.32         1.68 o                         
   7 -10   3         16.36         18.73         1.96 o                         
   8 -10   3          7.92          5.08         1.77 o                         
   9 -10   3          0.66          3.78         1.99 o                         
  -5  -9   3         13.84         10.21         2.36 o                         
  -4  -9   3         69.22         72.96         2.93 o                         
  -3  -9   3        160.69        166.81         4.97 o                         
  -2  -9   3        318.06        320.06         4.08 o                         
  -1  -9   3         21.77         25.04         1.79 o                         
   0  -9   3        182.65        175.69         2.78 o                         
   1  -9   3         75.75         81.51         2.29 o                         
   2  -9   3          6.79          9.02         1.48 o                         
   3  -9   3          1.75          1.04         1.44 o                         
   4  -9   3        256.26        268.45         3.18 o                         
   5  -9   3        162.59        158.28         2.71 o                         
   6  -9   3         67.98         70.72         2.58 o                         
   7  -9   3         15.56         17.97         1.90 o                         
   8  -9   3         26.24         26.88         3.62 o                         
   9  -9   3         48.50         51.98         3.68 o                         
  10  -9   3          0.58          3.26         1.68 o                         
  -6  -8   3         31.61         32.24         2.36 o                         
  -5  -8   3          7.33          7.62         1.94 o                         
  -4  -8   3         49.42         47.26         2.01 o                         
  -3  -8   3         27.11         29.62         1.91 o                         
  -2  -8   3         69.69         72.00         2.15 o                         
  -1  -8   3         15.52         14.58         1.59 o                         
   0  -8   3         42.15         47.62         1.98 o                         
   1  -8   3          1.01          0.98         1.18 o                         
   2  -8   3          5.11         10.21         1.56 o                         
   3  -8   3        717.89        687.76         5.79 o                         
   4  -8   3         61.95         60.85         2.20 o                         
   5  -8   3         10.29          7.33         1.32 o                         
   6  -8   3          4.16          5.06         1.33 o                         
   7  -8   3         49.19         48.17         2.05 o                         
   8  -8   3        286.08        278.87         3.34 o                         
   9  -8   3        241.92        263.13         8.79 o                         
  10  -8   3          1.24          1.73         1.70 o                         
  11  -8   3          0.00         -0.74         2.96 o                         
  -7  -7   3          4.49          3.90         1.96 o                         
  -6  -7   3         12.87         10.57         2.38 o                         
  -5  -7   3         15.44         14.62         2.24 o                         
  -4  -7   3        225.12        219.06         3.07 o                         
  -3  -7   3          5.07          6.88         1.53 o                         
  -2  -7   3         55.58         54.89         1.93 o                         
  -1  -7   3        236.18        216.21         2.72 o                         
   0  -7   3        237.91        219.02         2.67 o                         
   1  -7   3          1.41          1.91         1.20 o                         
   2  -7   3          6.58         10.04         1.34 o                         
   3  -7   3         32.65         36.99         1.55 o                         
   4  -7   3          0.12          1.25         1.10 o                         
   5  -7   3        624.84        606.96         4.59 o                         
   6  -7   3         62.70         68.47         2.20 o                         
   7  -7   3        273.84        262.76         2.93 o                         
   8  -7   3         70.99         70.97         1.96 o                         
   9  -7   3          1.09          0.94         1.03 o                         
  10  -7   3          0.63          0.75         1.10 o                         
  11  -7   3         68.29         86.96         4.63 o                         
  -8  -6   3          7.54          7.17         2.33 o                         
  -7  -6   3          6.88          6.62         1.53 o                         
  -6  -6   3          2.37          2.75         1.24 o                         
  -5  -6   3         59.72         58.63         2.89 o                         
  -4  -6   3          0.11          0.74         1.08 o                         
  -3  -6   3        563.31        567.89         4.63 o                         
  -2  -6   3        212.24        196.30         2.60 o                         
  -1  -6   3          8.28          9.38         1.05 o                         
   0  -6   3        301.87        299.35         2.93 o                         
   1  -6   3        365.78        358.94         3.39 o                         
   2  -6   3        254.04        234.54         2.48 o                         
   3  -6   3          6.21          7.80         0.90 o                         
   4  -6   3         88.45         90.30         1.56 o                         
   5  -6   3        113.68        102.79         1.81 o                         
   6  -6   3          5.28          7.79         1.15 o                         
   7  -6   3        103.36         96.07         1.86 o                         
   8  -6   3          3.85          3.46         1.07 o                         
   9  -6   3          0.14          0.27         1.35 o                         
  10  -6   3          1.65          1.46         1.65 o                         
  11  -6   3          0.05          0.77         2.36 o                         
  -9  -5   3          3.05          5.05         3.30 o                         
  -8  -5   3          0.27          0.57         2.33 o                         
  -7  -5   3         96.70         93.66         5.49 o                         
  -6  -5   3         24.79         22.76         1.47 o                         
  -5  -5   3          2.60          1.66         1.00 o                         
  -4  -5   3        680.89        692.70         8.62 o                         
  -3  -5   3          3.44          5.63         1.03 o                         
  -2  -5   3        214.52        219.15         2.16 o                         
  -1  -5   3         21.28         21.47         1.14 o                         
   0  -5   3         36.47         31.42         1.39 o                         
   1  -5   3        225.81        229.92         2.10 o                         
   2  -5   3        869.72        903.02         5.40 o                         
   3  -5   3         90.34         96.44         1.31 o                         
   4  -5   3         92.91         89.51         1.58 o                         
   5  -5   3         97.98         98.96         1.38 o                         
   6  -5   3        130.46        123.59         2.40 o                         
   7  -5   3         41.16         42.51         1.67 o                         
   8  -5   3        109.52        104.17         3.03 o                         
   9  -5   3         65.72         68.69         1.87 o                         
  10  -5   3          2.02          0.31         1.73 o                         
  11  -5   3          3.99          0.28         2.08 o                         
 -10  -4   3         12.96         13.11         4.00 o                         
  -9  -4   3         68.87         76.01         4.60 o                         
  -8  -4   3         57.72         58.24         2.80 o                         
  -7  -4   3        232.17        226.89        12.39 o                         
  -6  -4   3        200.79        195.76         6.99 o                         
  -5  -4   3         95.72         99.79         1.69 o                         
  -4  -4   3        338.15        334.71         3.68 o                         
  -3  -4   3        348.30        354.66         3.96 o                         
  -2  -4   3       6857.27       7609.14        47.44 o                         
  -1  -4   3          0.19          3.86         0.74 o                         
   0  -4   3        817.04        835.96         4.85 o                         
   1  -4   3        207.36        206.13         1.85 o                         
   2  -4   3          7.37         13.78         0.71 o                         
   3  -4   3         38.03         51.70         1.01 o                         
   4  -4   3         54.14         53.42         1.08 o                         
   5  -4   3          9.51          8.18         0.77 o                         
   6  -4   3         49.97         44.76         1.09 o                         
   7  -4   3         25.29         20.21         1.39 o                         
   8  -4   3         38.57         36.93         1.12 o                         
   9  -4   3         33.06         27.90         1.35 o                         
  10  -4   3          2.63         -0.06         1.61 o                         
  11  -4   3          1.16          0.70         2.49 o                         
 -10  -3   3         10.05          6.95         3.37 o                         
  -9  -3   3        111.45        122.54         5.80 o                         
  -8  -3   3         57.18         57.19         3.75 o                         
  -7  -3   3         74.46         69.24         3.81 o                         
  -6  -3   3         32.44         35.55         1.02 o                         
  -5  -3   3         61.43         63.64         1.22 o                         
  -4  -3   3         40.38         43.42         1.04 o                         
  -3  -3   3         64.48         61.66         0.97 o                         
  -2  -3   3        318.65        353.61         2.46 o                         
  -1  -3   3       2638.91       2900.67        14.84 o                         
   0  -3   3          9.96          9.32         0.69 o                         
   1  -3   3       2790.80       2939.42        18.83 o                         
   2  -3   3        877.54        875.56         6.96 o                         
   3  -3   3        760.30        845.23         7.56 o                         
   4  -3   3          0.55          0.59         0.53 o                         
   5  -3   3        181.58        192.95         2.20 o                         
   6  -3   3        566.94        541.41         6.36 o                         
   7  -3   3          6.79          9.98         0.81 o                         
   8  -3   3          1.49          1.10         0.84 o                         
   9  -3   3         61.72         58.23         2.83 o                         
  10  -3   3        191.22        186.94         4.34 o                         
  11  -3   3         16.18          0.74         2.23 o                         
 -11  -2   3          3.28          0.56         3.19 o                         
 -10  -2   3         14.82         11.36         2.90 o                         
  -9  -2   3         34.31         30.91         3.72 o                         
  -8  -2   3         10.73         13.23         4.31 o                         
  -7  -2   3        184.48        201.30         3.71 o                         
  -6  -2   3         28.99         29.16         0.90 o                         
  -5  -2   3         51.72         53.61         1.56 o                         
  -4  -2   3         41.95         42.67         0.73 o                         
  -3  -2   3          0.33          0.79         0.38 o                         
  -2  -2   3         23.08         33.20         0.69 o                         
  -1  -2   3        735.54        699.88         3.82 o                         
   0  -2   3        248.67        282.70         1.76 o                         
   1  -2   3        270.75        259.77         1.79 o                         
   2  -2   3        786.11        757.19         4.88 o                         
   3  -2   3        592.97        604.36         6.78 o                         
   4  -2   3        222.78        220.22         2.18 o                         
   5  -2   3        120.20        118.69         1.42 o                         
   6  -2   3        327.56        318.26         2.13 o                         
   7  -2   3        151.74        169.31         3.87 o                         
   8  -2   3        241.00        235.07         2.64 o                         
   9  -2   3         33.71         30.28         1.39 o                         
  10  -2   3         12.70          0.35         1.78 o                         
  11  -2   3          3.46         -0.20         2.45 o                         
 -11  -1   3          7.02          6.67         3.01 o                         
 -10  -1   3        111.28        131.08         4.79 o                         
  -9  -1   3         16.77         21.27         2.69 o                         
  -8  -1   3         25.84         30.29         5.30 o                         
  -7  -1   3         89.18        100.36         2.71 o                         
  -6  -1   3          0.05         -0.02         1.33 o                         
  -5  -1   3        358.09        345.71         3.41 o                         
  -4  -1   3        177.31        186.27         1.92 o                         
  -3  -1   3          3.40          2.90         0.42 o                         
  -2  -1   3       1290.97       1206.19         7.81 o                         
  -1  -1   3        197.64        210.50         1.34 o                         
   0  -1   3       1202.28       1257.01        12.37 o                         
   1  -1   3       1372.51       1405.05        21.50 o                         
   2  -1   3        726.97        779.47         5.85 o                         
   3  -1   3        862.40        853.03         8.45 o                         
   4  -1   3        156.78        135.67         1.15 o                         
   5  -1   3         58.05         57.23         1.09 o                         
   6  -1   3         28.72         28.18         1.00 o                         
   7  -1   3         39.43         41.19         1.32 o                         
   8  -1   3         87.67         81.44         2.74 o                         
   9  -1   3         22.24         12.23         1.61 o                         
  10  -1   3         19.19          7.68         6.21 o                         
 -11   0   3          0.75          3.22         3.41 o                         
 -10   0   3         57.48         60.88         3.35 o                         
  -9   0   3        109.14        118.40         3.57 o                         
  -8   0   3          3.01          4.05         2.88 o                         
  -7   0   3          0.43          0.97         1.41 o                         
  -6   0   3         60.70         64.83         2.25 o                         
  -5   0   3        183.79        186.35         2.66 o                         
  -4   0   3        459.28        483.07         3.89 o                         
  -3   0   3         39.78         25.50         0.52 o                         
  -2   0   3         19.04         19.07         0.48 o                         
  -1   0   3         83.83         84.05         1.24 o                         
   0   0   3        163.28        152.37         0.83 o                         
   1   0   3       2298.98       2419.86        17.61 o                         
   2   0   3        351.25        364.56         2.92 o                         
   3   0   3        279.72        305.69         2.49 o                         
   4   0   3         10.56         10.79         0.80 o                         
   5   0   3        130.61        130.44         1.58 o                         
   6   0   3         40.67         36.78         1.11 o                         
   7   0   3          8.34          6.39         1.09 o                         
   8   0   3         16.83         15.12         2.64 o                         
   9   0   3         13.36          9.09         1.69 o                         
  10   0   3          1.90         -0.39         1.84 o                         
 -11   1   3         11.40         13.06         3.73 o                         
 -10   1   3         59.60         66.05         3.85 o                         
  -9   1   3        275.23        292.15         9.67 o                         
  -8   1   3         20.09         19.41         2.07 o                         
  -7   1   3        120.99        126.77         3.25 o                         
  -6   1   3          7.98         10.81         1.74 o                         
  -5   1   3        139.91        126.64         3.39 o                         
  -4   1   3       2390.38       2657.05        29.58 o                         
  -3   1   3        452.17        421.64         2.64 o                         
  -2   1   3          2.66          5.44         0.35 o                         
  -1   1   3        114.67        130.39         0.89 o                         
   0   1   3        113.89        103.45         0.91 o                         
   1   1   3        411.88        433.04         2.78 o                         
   2   1   3         16.06         16.82         0.49 o                         
   3   1   3        185.58        175.29         1.89 o                         
   4   1   3         65.61         75.86         1.14 o                         
   5   1   3         18.13         16.00         1.02 o                         
   6   1   3        174.87        176.44         2.20 o                         
   7   1   3          0.82          1.78         1.39 o                         
   8   1   3          0.25          0.24         0.98 o                         
   9   1   3         18.37         13.74         2.53 o                         
 -12   2   3         11.11         12.23         3.39 o                         
 -11   2   3          1.44          0.47         2.31 o                         
 -10   2   3         50.03         54.42         4.23 o                         
  -9   2   3          0.12          1.50         1.90 o                         
  -8   2   3          2.46          3.46         1.76 o                         
  -7   2   3        201.35        217.91         3.11 o                         
  -6   2   3        759.01        757.04         7.61 o                         
  -5   2   3        447.70        440.27         2.43 o                         
  -4   2   3         18.28         17.62         0.76 o                         
  -3   2   3         38.60         58.42         0.91 o                         
  -2   2   3        417.94        415.54         3.41 o                         
  -1   2   3       1643.01       1716.03        10.46 o                         
   0   2   3        151.80        143.26         1.23 o                         
   1   2   3       1312.08       1433.96        16.39 o                         
   2   2   3        629.46        608.11         3.83 o                         
   3   2   3        404.13        393.32         2.63 o                         
   4   2   3        122.88        135.12         1.44 o                         
   5   2   3         26.48         26.52         1.15 o                         
   6   2   3        193.70        184.81         2.28 o                         
   7   2   3         23.94         23.76         1.43 o                         
   8   2   3         31.39         29.10         4.20 o                         
   9   2   3         10.68          7.90         2.74 o                         
 -12   3   3          0.37          2.05         3.36 o                         
 -11   3   3          0.37         -0.47         4.63 o                         
 -10   3   3          4.94          7.07         3.04 o                         
  -9   3   3          7.05         10.27         2.73 o                         
  -8   3   3         36.84         41.48         2.08 o                         
  -7   3   3         32.01         27.92         1.03 o                         
  -6   3   3        154.51        147.85         1.76 o                         
  -5   3   3        380.36        363.22         2.66 o                         
  -4   3   3         53.64         46.33         0.94 o                         
  -3   3   3        164.23        157.61         1.92 o                         
  -2   3   3        118.46        136.15         1.82 o                         
  -1   3   3        556.33        545.84         3.36 o                         
   0   3   3         16.47         19.79         1.34 o                         
   1   3   3        165.24        151.83         3.60 o                         
   2   3   3          0.41          1.79         0.67 o                         
   3   3   3        114.65        132.18         1.54 o                         
   4   3   3        393.26        383.65         3.26 o                         
   5   3   3        147.49        137.11         2.28 o                         
   6   3   3        329.83        341.01         3.30 o                         
   7   3   3         37.32         41.20         1.76 o                         
   8   3   3          7.82          6.47         1.54 o                         
 -12   4   3         27.75         33.29         6.01 o                         
 -11   4   3          2.99          4.31         3.21 o                         
 -10   4   3          0.81          1.97         2.63 o                         
  -9   4   3         17.64         24.16         2.53 o                         
  -8   4   3          4.68          3.40         0.95 o                         
  -7   4   3         53.56         51.82         2.80 o                         
  -6   4   3        335.79        347.89         3.33 o                         
  -5   4   3        451.29        440.45         5.01 o                         
  -4   4   3        348.46        338.12         3.46 o                         
  -3   4   3        196.21        182.94         2.62 o                         
  -2   4   3          6.88          9.52         1.00 o                         
  -1   4   3        204.82        213.01         2.09 o                         
   0   4   3         36.36         33.52         0.94 o                         
   1   4   3         96.73         97.84         1.35 o                         
   2   4   3         31.53         27.35         2.27 o                         
   3   4   3        164.85        161.17         2.12 o                         
   4   4   3          0.91          0.89         0.86 o                         
   5   4   3          6.39          6.92         1.07 o                         
   6   4   3         12.76         12.03         2.38 o                         
   7   4   3         24.23         22.58         4.44 o                         
 -11   5   3          2.24         -0.06         3.58 o                         
 -10   5   3         73.24        102.02         4.50 o                         
  -9   5   3          0.02          0.46         2.04 o                         
  -8   5   3          9.11          8.18         1.90 o                         
  -7   5   3          0.26          1.17         1.01 o                         
  -6   5   3        664.46        616.21         6.02 o                         
  -5   5   3         92.70         87.34         1.73 o                         
  -4   5   3          2.30          1.89         1.01 o                         
  -3   5   3        112.47        105.11         2.09 o                         
  -2   5   3         95.05         96.19         1.61 o                         
  -1   5   3        103.97         91.50         1.60 o                         
   0   5   3          0.36          1.46         0.77 o                         
   1   5   3         21.54         24.71         1.24 o                         
   2   5   3         23.71         23.65         1.31 o                         
   3   5   3        124.91        129.94         2.19 o                         
   4   5   3         33.11         33.27         1.57 o                         
   5   5   3         30.59         31.12         1.37 o                         
   6   5   3          0.08         -0.29         1.29 o                         
   7   5   3         23.74          6.79         4.89 o                         
 -11   6   3         12.44         16.37         3.42 o                         
 -10   6   3          9.94          6.56         2.46 o                         
  -9   6   3          0.01         -0.50         3.07 o                         
  -8   6   3         44.55         43.43         3.10 o                         
  -7   6   3        101.90         90.71         2.00 o                         
  -6   6   3         58.73         60.52         1.95 o                         
  -5   6   3         18.49         14.43         1.83 o                         
  -4   6   3        136.81        122.91         2.13 o                         
  -3   6   3        112.96        108.07         1.95 o                         
  -2   6   3          0.86          3.03         1.05 o                         
  -1   6   3        780.67        759.16         7.74 o                         
   0   6   3         80.25         78.47         1.97 o                         
   1   6   3          0.21         -0.58         1.06 o                         
   2   6   3        237.04        240.03         3.08 o                         
   3   6   3          3.70          5.28         1.42 o                         
   4   6   3         50.54         54.24         2.69 o                         
   5   6   3         67.73         69.90         2.33 o                         
   6   6   3         11.88          4.83         3.86 o                         
 -11   7   3          0.00         -0.87         2.38 o                         
 -10   7   3         78.73        101.68         4.82 o                         
  -9   7   3         44.16         38.05         6.93 o                         
  -8   7   3         44.43         41.48         3.50 o                         
  -7   7   3         14.72          8.80         1.53 o                         
  -6   7   3          2.43          1.65         1.31 o                         
  -5   7   3        275.53        244.37         5.07 o                         
  -4   7   3        195.77        196.78         3.29 o                         
  -3   7   3         74.49         77.21         2.27 o                         
  -2   7   3         94.13         95.17         1.89 o                         
  -1   7   3          5.14          5.72         1.54 o                         
   0   7   3         31.66         33.83         1.68 o                         
   1   7   3        254.53        259.87         3.49 o                         
   2   7   3         11.20          9.96         1.74 o                         
   3   7   3          2.96          2.41         1.70 o                         
   4   7   3          4.88          1.88         2.04 o                         
 -10   8   3          0.28         -0.08         2.22 o                         
  -9   8   3          7.55          6.58         2.08 o                         
  -8   8   3         22.77         25.15         5.46 o                         
  -7   8   3          4.32          3.79         1.67 o                         
  -6   8   3         93.47         97.79         2.85 o                         
  -5   8   3        117.72        105.38         2.40 o                         
  -4   8   3         47.71         49.25         2.13 o                         
  -3   8   3         11.72         12.73         2.08 o                         
  -2   8   3        178.47        174.65         2.90 o                         
  -1   8   3         97.54         98.53         2.29 o                         
   0   8   3         52.22         49.23         2.61 o                         
   1   8   3         23.89         28.25         2.11 o                         
   2   8   3         26.55         22.43         3.10 o                         
   3   8   3         34.45         34.33         3.26 o                         
  -9   9   3         20.12         17.11         2.28 o                         
  -8   9   3          6.27          8.81         2.43 o                         
  -7   9   3          1.80          1.76         1.64 o                         
  -6   9   3          6.28          1.71         1.50 o                         
  -5   9   3          8.05          4.78         1.73 o                         
  -4   9   3          8.72         10.15         1.70 o                         
  -3   9   3          0.00          0.81         1.56 o                         
  -2   9   3          5.02          4.72         2.07 o                         
  -1   9   3         31.04         32.14         2.40 o                         
   0   9   3         23.14         20.16         2.69 o                         
   1   9   3          0.70          2.42         1.94 o                         
  -7  10   3          6.60          3.30         2.48 o                         
  -6  10   3         36.57         41.77         2.34 o                         
  -5  10   3          0.12          0.23         1.63 o                         
  -4  10   3         45.68         45.97         2.74 o                         
  -3  10   3          1.17          1.67         1.83 o                         
  -2  10   3          8.34         10.05         2.15 o                         
   0 -12   4          1.42          2.86         2.09 o                         
   1 -12   4         74.89         77.42         3.55 o                         
   2 -12   4        143.24        150.80         3.54 o                         
   3 -12   4          7.10          5.29         2.11 o                         
   4 -12   4        133.18        134.57         4.84 o                         
   5 -12   4          8.43          8.96         2.30 o                         
   6 -12   4          3.14          0.35         2.07 o                         
   7 -12   4         21.85         23.44         3.87 o                         
  -2 -11   4         35.86         33.83         2.98 o                         
  -1 -11   4          0.98          1.95         2.25 o                         
   0 -11   4         54.49         55.67         3.04 o                         
   1 -11   4         66.60         71.67         3.52 o                         
   2 -11   4          5.66          6.57         2.05 o                         
   3 -11   4        190.24        188.97         3.52 o                         
   4 -11   4         93.89         93.86         3.35 o                         
   5 -11   4          9.09          7.64         2.03 o                         
   6 -11   4          2.92          2.05         1.87 o                         
   7 -11   4          2.87          3.85         2.32 o                         
   8 -11   4          0.45         -0.65         2.23 o                         
  -4 -10   4          1.03          2.59         1.88 o                         
  -3 -10   4          2.88         -0.23         1.77 o                         
  -2 -10   4          3.94          4.10         2.46 o                         
  -1 -10   4          7.46          7.98         2.44 o                         
   0 -10   4         28.01         29.60         2.64 o                         
   1 -10   4        270.78        266.23         3.76 o                         
   2 -10   4          0.80          1.86         1.57 o                         
   3 -10   4         91.94         87.94         2.78 o                         
   4 -10   4          4.92          6.95         1.79 o                         
   5 -10   4        110.00        103.97         2.88 o                         
   6 -10   4        247.70        255.23         3.69 o                         
   7 -10   4          8.09          6.77         1.63 o                         
   8 -10   4         11.91         12.92         2.06 o                         
   9 -10   4          0.35          3.47         1.82 o                         
  -5  -9   4         51.92         52.78         2.87 o                         
  -4  -9   4        154.57        154.55         3.33 o                         
  -3  -9   4        150.14        153.44         3.28 o                         
  -2  -9   4          8.10          9.03         2.16 o                         
  -1  -9   4         24.70         24.41         3.02 o                         
   0  -9   4          5.13          1.97         1.35 o                         
   1  -9   4         28.48         38.35         2.21 o                         
   2  -9   4        128.55        145.04         2.79 o                         
   3  -9   4        121.15        122.77         2.45 o                         
   4  -9   4         85.04         87.86         2.42 o                         
   5  -9   4         32.23         31.99         1.67 o                         
   6  -9   4        107.99        103.63         2.38 o                         
   7  -9   4        100.64        104.22         2.68 o                         
   8  -9   4         13.76         17.84         1.66 o                         
   9  -9   4         19.56         20.25         1.88 o                         
  10  -9   4          1.88          4.74         1.60 o                         
  -7  -8   4         11.50         10.65         2.21 o                         
  -6  -8   4        117.71        112.43         5.80 o                         
  -5  -8   4        153.34        145.98         3.07 o                         
  -4  -8   4          7.33          5.11         1.65 o                         
  -3  -8   4          2.46          1.63         1.51 o                         
  -2  -8   4         55.64         58.43         2.10 o                         
  -1  -8   4        121.73        130.21         2.84 o                         
   0  -8   4         19.49         26.83         1.62 o                         
   1  -8   4          0.10          1.04         1.49 o                         
   2  -8   4         38.58         30.63         1.74 o                         
   3  -8   4        101.93         91.30         1.87 o                         
   4  -8   4        209.32        207.16         3.06 o                         
   5  -8   4         25.71         24.59         1.42 o                         
   6  -8   4        206.96        192.55         2.55 o                         
   7  -8   4        150.09        155.53         2.40 o                         
   8  -8   4         86.87         86.83         2.42 o                         
   9  -8   4          5.01          6.46         1.84 o                         
  10  -8   4          7.79         10.18         1.84 o                         
  -7  -7   4          3.89          0.46         1.52 o                         
  -6  -7   4         84.93         73.10         4.71 o                         
  -5  -7   4          2.97          2.06         1.51 o                         
  -4  -7   4         63.19         69.58         2.06 o                         
  -3  -7   4         26.55         29.34         1.61 o                         
  -2  -7   4         55.82         49.62         1.76 o                         
  -1  -7   4        128.12        115.45         2.26 o                         
   0  -7   4         13.44         11.47         1.21 o                         
   1  -7   4         15.33         10.83         1.15 o                         
   2  -7   4        333.25        326.08         3.00 o                         
   3  -7   4         39.45         37.33         1.58 o                         
   4  -7   4        462.65        443.54         3.80 o                         
   5  -7   4        536.29        513.68         4.23 o                         
   6  -7   4        404.11        398.26         3.82 o                         
   7  -7   4         20.67         22.25         2.61 o                         
   8  -7   4          0.23          0.54         1.26 o                         
   9  -7   4         57.82         60.64         3.06 o                         
  10  -7   4         96.37         90.07         6.17 o                         
  11  -7   4         13.13          4.63         2.48 o                         
  -8  -6   4          0.60          1.32         2.28 o                         
  -7  -6   4         48.87         42.39         3.76 o                         
  -6  -6   4         96.27         99.03         3.24 o                         
  -5  -6   4         42.53         43.01         1.67 o                         
  -4  -6   4        511.52        506.21         4.37 o                         
  -3  -6   4         62.49         71.22         1.70 o                         
  -2  -6   4        196.44        194.21         2.26 o                         
  -1  -6   4         17.25         21.41         1.38 o                         
   0  -6   4          2.67          4.07         1.00 o                         
   1  -6   4        377.09        380.85         3.04 o                         
   2  -6   4        722.32        744.32         4.94 o                         
   3  -6   4        175.22        160.53         1.98 o                         
   4  -6   4          6.29          5.87         1.08 o                         
   5  -6   4         31.42         30.92         1.84 o                         
   6  -6   4        268.09        242.34         2.59 o                         
   7  -6   4          0.35          1.44         0.99 o                         
   8  -6   4         15.42         20.63         1.70 o                         
   9  -6   4          7.39          5.60         1.16 o                         
  10  -6   4          6.94          5.15         1.77 o                         
  11  -6   4          2.14          3.26         1.98 o                         
  -9  -5   4          7.74          4.52         2.89 o                         
  -8  -5   4          2.42          0.33         2.43 o                         
  -7  -5   4         15.05         12.38         1.71 o                         
  -6  -5   4          0.39         -0.33         0.79 o                         
  -5  -5   4          9.92          8.55         1.41 o                         
  -4  -5   4        245.24        242.77         2.98 o                         
  -3  -5   4         90.07         93.96         1.82 o                         
  -2  -5   4        469.77        458.95         4.59 o                         
  -1  -5   4       1391.18       1407.15         8.41 o                         
   0  -5   4        271.70        291.06         2.73 o                         
   1  -5   4         29.69         29.25         1.23 o                         
   2  -5   4         85.62         89.27         1.83 o                         
   3  -5   4        765.59        800.69         5.27 o                         
   4  -5   4        380.94        367.57         2.92 o                         
   5  -5   4         45.04         49.11         1.21 o                         
   6  -5   4        124.17        132.41         1.80 o                         
   7  -5   4         29.79         29.19         1.14 o                         
   8  -5   4         74.24         79.48         1.82 o                         
   9  -5   4         22.37         22.07         1.35 o                         
  10  -5   4          1.85          1.67         1.27 o                         
  11  -5   4          3.73          0.83         2.59 o                         
 -10  -4   4          0.20          0.77         3.23 o                         
  -9  -4   4          1.13          1.73         2.93 o                         
  -8  -4   4         19.33         22.81         2.44 o                         
  -7  -4   4         68.12         60.16         3.84 o                         
  -6  -4   4        107.25        107.49         1.80 o                         
  -5  -4   4        310.84        313.09         2.80 o                         
  -4  -4   4          2.11          4.12         0.85 o                         
  -3  -4   4          7.33         10.24         1.03 o                         
  -2  -4   4         77.46         72.07         1.33 o                         
  -1  -4   4       2913.11       3246.03        17.14 o                         
   0  -4   4         53.37         61.88         1.33 o                         
   1  -4   4        294.41        316.68         2.53 o                         
   2  -4   4         19.86         21.02         0.78 o                         
   3  -4   4         13.90         14.11         0.72 o                         
   4  -4   4         62.69         49.39         1.11 o                         
   5  -4   4          1.74          1.89         0.79 o                         
   6  -4   4         10.56         12.54         0.95 o                         
   7  -4   4         97.08        111.79         1.97 o                         
   8  -4   4          3.65          1.31         0.79 o                         
   9  -4   4          6.22          4.13         0.97 o                         
  10  -4   4         41.51         35.92         3.11 o                         
  11  -4   4         35.19         33.24         3.08 o                         
 -10  -3   4          1.27          1.87         3.14 o                         
  -9  -3   4        104.91        122.15         4.11 o                         
  -8  -3   4        118.09        118.84         3.65 o                         
  -7  -3   4        100.15        106.23         2.88 o                         
  -6  -3   4         15.78         13.66         0.86 o                         
  -5  -3   4        239.01        243.68         2.37 o                         
  -4  -3   4        836.81        835.04         6.83 o                         
  -3  -3   4        673.51        717.77         6.25 o                         
  -2  -3   4        713.29        712.13         5.75 o                         
  -1  -3   4        834.22        854.31         4.80 o                         
   0  -3   4        761.79        746.29         4.34 o                         
   1  -3   4        189.22        177.91         1.48 o                         
   2  -3   4        176.22        205.13         1.85 o                         
   3  -3   4         12.62         17.35         0.66 o                         
   4  -3   4        186.54        198.49         4.02 o                         
   5  -3   4         57.68         54.78         1.27 o                         
   6  -3   4         14.35         20.28         1.32 o                         
   7  -3   4        361.04        339.95         2.55 o                         
   8  -3   4        111.70        108.40         1.97 o                         
   9  -3   4         17.31         16.06         3.22 o                         
  10  -3   4         11.42          0.50         2.13 o                         
  11  -3   4          1.09          5.25         2.37 o                         
 -11  -2   4        108.98        109.51         5.63 o                         
 -10  -2   4          8.19          9.63         2.94 o                         
  -9  -2   4          0.51         -0.03         2.30 o                         
  -8  -2   4         51.54         47.60         2.73 o                         
  -7  -2   4          1.82          2.62         1.75 o                         
  -6  -2   4         71.78         71.20         1.69 o                         
  -5  -2   4        157.39        156.22         1.79 o                         
  -4  -2   4         34.51         38.18         0.84 o                         
  -3  -2   4         60.01         57.10         0.84 o                         
  -2  -2   4        331.10        302.77         2.17 o                         
  -1  -2   4        286.68        288.44         2.07 o                         
   0  -2   4          8.05         11.07         1.67 o                         
   1  -2   4        659.38        688.71         3.85 o                         
   2  -2   4          4.02          6.92         0.71 o                         
   3  -2   4       1209.15       1235.63        11.49 o                         
   4  -2   4        150.95        159.18         1.54 o                         
   5  -2   4          8.12         11.56         0.60 o                         
   6  -2   4         28.77         30.13         1.44 o                         
   7  -2   4        668.40        664.51         5.72 o                         
   8  -2   4        107.64        116.24         3.50 o                         
   9  -2   4        133.95        125.27         2.56 o                         
  10  -2   4         16.94         17.77         2.74 o                         
 -11  -1   4          1.92          3.96         3.56 o                         
 -10  -1   4          6.60          1.32         2.93 o                         
  -9  -1   4        184.51        194.96         4.49 o                         
  -8  -1   4         15.62         18.51         3.13 o                         
  -7  -1   4         48.84         52.39         2.34 o                         
  -6  -1   4        519.43        541.71         6.37 o                         
  -5  -1   4        141.47        155.04         1.70 o                         
  -4  -1   4          3.89          6.08         0.45 o                         
  -3  -1   4          6.18          8.96         0.50 o                         
  -2  -1   4        111.38        110.99         1.32 o                         
  -1  -1   4       1332.74       1403.15         8.56 o                         
   0  -1   4        102.45         75.99         0.84 o                         
   1  -1   4        126.71        124.46         1.22 o                         
   2  -1   4         69.51         85.25         1.07 o                         
   3  -1   4        176.06        192.58         1.38 o                         
   4  -1   4        166.97        148.40         2.29 o                         
   5  -1   4        113.47        117.18         1.43 o                         
   6  -1   4        327.52        321.50         2.76 o                         
   7  -1   4        129.89        129.16         1.86 o                         
   8  -1   4         15.40         16.19         1.28 o                         
   9  -1   4         65.71         63.02         2.06 o                         
  10  -1   4          6.04          3.32         2.05 o                         
 -11   0   4          0.49          0.89         5.43 o                         
 -10   0   4          1.52          5.95         2.56 o                         
  -9   0   4         13.06         15.09         2.51 o                         
  -8   0   4         39.72         43.53         2.98 o                         
  -7   0   4          8.42          8.02         1.71 o                         
  -6   0   4         29.65         35.06         2.81 o                         
  -5   0   4         19.49         25.22         1.28 o                         
  -4   0   4        823.53        853.65         4.77 o                         
  -3   0   4        319.14        294.91         2.07 o                         
  -2   0   4         37.97         41.34         0.64 o                         
  -1   0   4         26.67         27.95         0.43 o                         
   0   0   4       2778.41       3033.31        48.96 o                         
   1   0   4         67.37         62.41         1.37 o                         
   2   0   4        107.43        101.24         1.50 o                         
   3   0   4         42.26         44.31         0.97 o                         
   4   0   4          0.12          0.09         0.65 o                         
   5   0   4         31.01         29.84         1.18 o                         
   6   0   4        137.21        134.71         1.88 o                         
   7   0   4         27.90         28.96         1.42 o                         
   8   0   4         15.84         15.58         1.65 o                         
   9   0   4          4.58          6.89         1.50 o                         
 -11   1   4          0.85          0.65         3.04 o                         
 -10   1   4          1.13          0.70         2.53 o                         
  -9   1   4         27.28         29.52         3.12 o                         
  -8   1   4         72.42         78.54         2.78 o                         
  -7   1   4         15.90         17.56         4.05 o                         
  -6   1   4        122.01        132.27         4.05 o                         
  -5   1   4        193.07        200.18         1.58 o                         
  -4   1   4        126.55        118.24         1.06 o                         
  -3   1   4        207.71        217.01         2.18 o                         
  -2   1   4        228.11        234.54         1.56 o                         
  -1   1   4        220.19        181.35         1.44 o                         
   0   1   4        272.54        301.81         2.24 o                         
   1   1   4         19.70         18.68         1.15 o                         
   2   1   4       1131.73       1195.28         7.71 o                         
   3   1   4         51.99         46.10         1.08 o                         
   4   1   4         43.23         41.44         1.07 o                         
   5   1   4        164.83        177.92         2.16 o                         
   6   1   4         95.18         96.85         1.78 o                         
   7   1   4         84.41         89.48         1.72 o                         
   8   1   4         63.23         53.33         1.79 o                         
   9   1   4          3.44          1.61         2.14 o                         
 -11   2   4         39.05         47.81         3.62 o                         
 -10   2   4         16.93         23.15         5.40 o                         
  -9   2   4          5.09          3.91         3.87 o                         
  -8   2   4        119.56        131.54         3.72 o                         
  -7   2   4        813.36        838.15         9.07 o                         
  -6   2   4        270.86        271.87         1.97 o                         
  -5   2   4         16.76         22.28         0.75 o                         
  -4   2   4          4.80          5.55         0.62 o                         
  -3   2   4        111.36        121.11         1.79 o                         
  -2   2   4         45.57         34.94         0.85 o                         
  -1   2   4        531.72        543.26         5.67 o                         
   0   2   4        305.87        334.42         2.90 o                         
   1   2   4         87.56         89.88         1.36 o                         
   2   2   4          1.81          2.09         0.84 o                         
   3   2   4         23.55         27.86         2.36 o                         
   4   2   4          7.31          9.20         1.22 o                         
   5   2   4         47.56         51.47         1.41 o                         
   6   2   4          4.61          5.37         1.08 o                         
   7   2   4         81.32         76.18         3.17 o                         
   8   2   4          3.21          0.10         0.97 o                         
 -11   3   4         30.10         40.53         4.61 o                         
 -10   3   4         24.98         26.56         2.97 o                         
  -9   3   4         31.60         38.43         5.14 o                         
  -8   3   4        227.17        220.56         3.53 o                         
  -7   3   4         50.84         43.49         2.13 o                         
  -6   3   4         34.14         34.59         0.96 o                         
  -5   3   4          1.46          0.82         0.58 o                         
  -4   3   4        466.88        457.73         4.06 o                         
  -3   3   4        142.23        149.43         1.56 o                         
  -2   3   4        132.20        137.86         1.39 o                         
  -1   3   4         11.81         17.11         0.72 o                         
   0   3   4        206.81        191.66         2.54 o                         
   1   3   4        533.37        532.23         3.55 o                         
   2   3   4        125.31        141.13         1.34 o                         
   3   3   4        253.49        242.33         2.25 o                         
   4   3   4        238.80        226.03         2.71 o                         
   5   3   4        209.05        207.07         2.91 o                         
   6   3   4         22.80         19.49         3.33 o                         
   7   3   4         24.94         22.32         1.73 o                         
   8   3   4         16.48         12.48         2.98 o                         
 -11   4   4          3.43          5.96         2.94 o                         
 -10   4   4          1.21          2.98         2.46 o                         
  -9   4   4          0.14          0.63         1.86 o                         
  -8   4   4          5.38          5.59         0.82 o                         
  -7   4   4          0.96          0.54         0.83 o                         
  -6   4   4         37.51         28.85         1.19 o                         
  -5   4   4          1.25          0.92         0.88 o                         
  -4   4   4         21.99         19.36         1.09 o                         
  -3   4   4         61.81         62.99         1.30 o                         
  -2   4   4        142.77        138.43         1.77 o                         
  -1   4   4        327.97        325.58         2.66 o                         
   0   4   4         55.26         54.35         1.24 o                         
   1   4   4        544.27        523.31         4.13 o                         
   2   4   4        480.19        466.55         3.57 o                         
   3   4   4         23.59         22.17         1.06 o                         
   4   4   4         46.64         43.33         1.35 o                         
   5   4   4         48.49         52.37         1.67 o                         
   6   4   4         14.86          8.32         6.32 o                         
   7   4   4         72.26         75.88         4.09 o                         
 -11   5   4          2.43          1.11         3.46 o                         
 -10   5   4          0.69          2.22         1.93 o                         
  -9   5   4         18.63         23.54         2.09 o                         
  -8   5   4          6.51          3.75         2.11 o                         
  -7   5   4         52.98         46.62         1.91 o                         
  -6   5   4          5.33         10.31         1.20 o                         
  -5   5   4        210.85        197.03         2.93 o                         
  -4   5   4         16.03         18.42         1.13 o                         
  -3   5   4         45.99         48.74         1.68 o                         
  -2   5   4        464.68        436.82         3.85 o                         
  -1   5   4         93.62        100.54         1.74 o                         
   0   5   4          0.88          1.01         0.89 o                         
   1   5   4          0.66          0.86         0.83 o                         
   2   5   4         12.64         13.92         1.17 o                         
   3   5   4          2.75          2.43         1.11 o                         
   4   5   4        181.85        191.76         2.61 o                         
   5   5   4          0.01         -1.18         2.26 o                         
   6   5   4          2.14          0.78         2.26 o                         
 -11   6   4          0.15          1.17         2.19 o                         
 -10   6   4          0.01         -0.10         1.69 o                         
  -9   6   4          0.10         -0.90         2.44 o                         
  -8   6   4         29.50         29.77         3.47 o                         
  -7   6   4          0.71         -0.05         0.75 o                         
  -6   6   4         95.37         90.11         2.07 o                         
  -5   6   4        116.28        111.97         2.03 o                         
  -4   6   4          0.32          0.23         1.02 o                         
  -3   6   4          1.99          2.69         1.11 o                         
  -2   6   4        125.90        114.41         2.08 o                         
  -1   6   4        172.91        161.43         2.28 o                         
   0   6   4        492.79        486.10         4.51 o                         
   1   6   4         13.32         13.84         2.67 o                         
   2   6   4          2.25          2.24         1.23 o                         
   3   6   4          4.85          5.31         1.24 o                         
   4   6   4         36.13         34.90         5.85 o                         
   5   6   4          0.33         -0.23         2.11 o                         
 -10   7   4         35.85         39.42         3.44 o                         
  -9   7   4         55.87         61.82         4.04 o                         
  -8   7   4         18.44          7.91         4.25 o                         
  -7   7   4          4.83          0.89         1.24 o                         
  -6   7   4         11.61          7.96         1.35 o                         
  -5   7   4         63.90         68.01         2.51 o                         
  -4   7   4        179.31        166.17         3.03 o                         
  -3   7   4        156.52        157.76         2.54 o                         
  -2   7   4          4.23          4.31         1.43 o                         
  -1   7   4         21.74         20.83         1.41 o                         
   0   7   4          3.00          3.82         1.37 o                         
   1   7   4          0.12          0.32         1.39 o                         
   2   7   4         52.59         55.28         2.64 o                         
   3   7   4         17.27         16.01         3.89 o                         
  -9   8   4         34.54         38.18         6.68 o                         
  -8   8   4          4.60          4.63         2.13 o                         
  -7   8   4         45.37         38.90         3.77 o                         
  -6   8   4        207.12        215.36         6.42 o                         
  -5   8   4         50.82         44.12         2.06 o                         
  -4   8   4          0.02          0.77         1.30 o                         
  -3   8   4         79.48         82.26         2.14 o                         
  -2   8   4         20.73         24.53         1.81 o                         
  -1   8   4         53.29         55.17         2.22 o                         
   0   8   4         10.31         10.31         2.25 o                         
   1   8   4         20.84         15.55         3.10 o                         
   2   8   4          3.82          2.11         4.02 o                         
  -8   9   4        152.31        159.11        11.97 o                         
  -7   9   4          1.22          1.90         1.72 o                         
  -6   9   4         16.26         18.30         3.65 o                         
  -5   9   4          2.89          1.44         1.61 o                         
  -4   9   4          1.03          4.72         1.73 o                         
  -3   9   4         10.77          7.19         1.71 o                         
  -2   9   4          0.06          1.30         1.56 o                         
  -1   9   4         36.73         33.42         2.39 o                         
   0   9   4          9.84          9.39         3.46 o                         
  -1 -12   5         34.66         35.44         3.16 o                         
   0 -12   5         28.72         28.81         2.78 o                         
   1 -12   5          0.57         -0.40         2.15 o                         
   2 -12   5        207.57        211.22         4.04 o                         
   3 -12   5        188.03        196.68         4.31 o                         
   4 -12   5         19.45         21.34         2.40 o                         
   5 -12   5          3.57          3.47         2.35 o                         
   6 -12   5         12.18          9.55         2.54 o                         
   7 -12   5         26.96         25.00         2.63 o                         
  -3 -11   5         14.61          4.57         2.67 o                         
  -2 -11   5         38.13         38.85         2.66 o                         
  -1 -11   5        176.97        176.30         3.53 o                         
   0 -11   5        112.04        123.47         3.09 o                         
   1 -11   5          0.10          0.18         1.78 o                         
   2 -11   5         44.58         44.50         3.50 o                         
   3 -11   5         18.12         17.94         2.50 o                         
   4 -11   5        110.38        106.13         2.75 o                         
   5 -11   5          2.42          2.91         2.30 o                         
   6 -11   5        179.64        190.55         3.58 o                         
   7 -11   5          2.74          1.40         2.04 o                         
   8 -11   5          6.95          6.70         1.93 o                         
  -4 -10   5         23.17         13.08         6.53 o                         
  -3 -10   5         26.00         22.09         4.68 o                         
  -2 -10   5          2.31          2.62         1.67 o                         
  -1 -10   5          0.68          0.24         1.36 o                         
   0 -10   5         68.14         68.52         2.31 o                         
   1 -10   5        107.64        104.93         2.99 o                         
   2 -10   5        343.05        339.21         4.39 o                         
   3 -10   5         11.57         13.69         1.73 o                         
   4 -10   5         82.55         81.50         2.28 o                         
   5 -10   5          9.48         10.83         1.97 o                         
   6 -10   5         13.17         14.90         1.86 o                         
   7 -10   5         31.97         33.74         2.11 o                         
   8 -10   5         10.20         11.70         2.22 o                         
   9 -10   5         33.62         44.17         2.24 o                         
  -6  -9   5          0.55          1.72         1.72 o                         
  -5  -9   5          9.31          5.63         3.54 o                         
  -4  -9   5        111.85        113.29         3.14 o                         
  -3  -9   5         31.97         37.13         2.01 o                         
  -2  -9   5         22.18         24.03         2.16 o                         
  -1  -9   5         88.17         81.90         2.22 o                         
   0  -9   5         24.25         22.01         2.01 o                         
   1  -9   5         23.61         30.89         2.02 o                         
   2  -9   5        252.86        248.47         3.50 o                         
   3  -9   5          2.08          2.67         1.30 o                         
   4  -9   5         60.08         57.19         1.87 o                         
   5  -9   5          1.22          2.29         1.56 o                         
   6  -9   5         19.16         18.85         1.84 o                         
   7  -9   5        126.03        128.50         3.37 o                         
   8  -9   5         21.04         22.00         1.89 o                         
   9  -9   5          2.91          6.07         2.23 o                         
  10  -9   5          8.95         12.07         2.00 o                         
  -7  -8   5        132.04        116.29        18.09 o                         
  -6  -8   5         50.72         52.03         3.79 o                         
  -5  -8   5         18.35         21.52         6.62 o                         
  -4  -8   5         89.64         87.15         2.41 o                         
  -3  -8   5          8.46         10.02         1.49 o                         
  -2  -8   5        104.52        113.56         2.56 o                         
  -1  -8   5        272.87        287.18         3.34 o                         
   0  -8   5         13.97         18.64         1.44 o                         
   1  -8   5         34.82         33.01         2.44 o                         
   2  -8   5        178.29        158.69         2.30 o                         
   3  -8   5          4.50          4.33         1.35 o                         
   4  -8   5        110.59        109.80         1.99 o                         
   5  -8   5        147.54        138.78         2.69 o                         
   6  -8   5          0.63          1.54         1.32 o                         
   7  -8   5         17.85         23.94         2.01 o                         
   8  -8   5          0.79          1.35         1.32 o                         
   9  -8   5          4.38          5.58         1.54 o                         
  10  -8   5         20.51         23.40         2.00 o                         
  -8  -7   5         40.76         48.09         4.15 o                         
  -7  -7   5          3.55          2.20         1.66 o                         
  -6  -7   5          1.60          1.85         1.40 o                         
  -5  -7   5        361.15        361.35         6.68 o                         
  -4  -7   5          0.45         -0.31         1.34 o                         
  -3  -7   5         30.24         37.25         2.04 o                         
  -2  -7   5        221.86        208.86         2.89 o                         
  -1  -7   5         38.26         51.45         1.83 o                         
   0  -7   5        121.89        106.97         2.18 o                         
   1  -7   5        763.04        736.44         5.45 o                         
   2  -7   5          0.68          1.18         1.02 o                         
   3  -7   5         80.48         77.74         2.07 o                         
   4  -7   5        667.22        649.46         4.97 o                         
   5  -7   5        154.45        147.39         2.43 o                         
   6  -7   5        194.05        192.95         2.69 o                         
   7  -7   5          2.60          2.46         1.17 o                         
   8  -7   5          2.48          3.72         1.27 o                         
   9  -7   5         77.44         84.77         4.14 o                         
  10  -7   5         53.54         50.92         2.73 o                         
  -8  -6   5         42.53         47.94         4.22 o                         
  -7  -6   5         22.03         17.59         3.26 o                         
  -6  -6   5         11.70         11.62         1.30 o                         
  -5  -6   5          7.06          6.84         1.51 o                         
  -4  -6   5         48.89         43.64         1.50 o                         
  -3  -6   5        697.30        689.99         5.99 o                         
  -2  -6   5        406.34        433.59         4.08 o                         
  -1  -6   5        226.36        233.79         2.96 o                         
   0  -6   5        146.40        145.75         2.13 o                         
   1  -6   5          1.34          0.52         0.96 o                         
   2  -6   5        302.24        281.65         3.71 o                         
   3  -6   5        497.13        490.69         3.68 o                         
   4  -6   5        227.86        226.36         2.41 o                         
   5  -6   5         72.12         68.27         1.67 o                         
   6  -6   5        114.04        124.71         2.08 o                         
   7  -6   5        310.57        288.95         4.52 o                         
   8  -6   5        128.72        127.10         2.35 o                         
   9  -6   5         16.12         19.41         1.57 o                         
  10  -6   5          7.50          6.26         1.23 o                         
  -9  -5   5          0.20         -0.21         2.46 o                         
  -8  -5   5          3.29          2.59         2.71 o                         
  -7  -5   5         35.97         34.39         3.54 o                         
  -6  -5   5         55.66         51.90         2.13 o                         
  -5  -5   5         18.80         22.12         1.31 o                         
  -4  -5   5          2.97          3.30         1.20 o                         
  -3  -5   5        290.59        276.58         2.71 o                         
  -2  -5   5         64.67         69.84         1.79 o                         
  -1  -5   5        247.37        255.25         2.29 o                         
   0  -5   5        333.30        344.21         3.34 o                         
   1  -5   5        158.46        154.75         1.85 o                         
   2  -5   5        165.79        169.02         1.93 o                         
   3  -5   5         71.60         64.09         1.18 o                         
   4  -5   5        524.70        501.56         3.58 o                         
   5  -5   5         92.64         79.17         1.37 o                         
   6  -5   5        426.60        389.25         4.28 o                         
   7  -5   5         14.48         10.90         1.25 o                         
   8  -5   5          0.43         -0.19         0.84 o                         
   9  -5   5          2.21          1.86         0.95 o                         
  10  -5   5          3.76          2.25         1.51 o                         
 -10  -4   5          0.44         -1.17         4.55 o                         
  -9  -4   5         48.41         51.51         4.17 o                         
  -8  -4   5          6.70          9.37         2.09 o                         
  -7  -4   5         53.38         50.80         3.67 o                         
  -6  -4   5         24.28         26.02         1.25 o                         
  -5  -4   5         40.52         39.35         1.42 o                         
  -4  -4   5         10.88         11.14         1.11 o                         
  -3  -4   5          0.00         -0.34         0.80 o                         
  -2  -4   5         15.40         16.33         0.80 o                         
  -1  -4   5        132.81        132.64         1.54 o                         
   0  -4   5         89.55         91.94         1.35 o                         
   1  -4   5       1235.82       1269.63         9.22 o                         
   2  -4   5         84.60         96.38         1.33 o                         
   3  -4   5          3.67          4.10         0.71 o                         
   4  -4   5        211.17        198.38         2.54 o                         
   5  -4   5        669.79        677.64         4.72 o                         
   6  -4   5          0.42          0.77         0.87 o                         
   7  -4   5          8.30          6.44         1.25 o                         
   8  -4   5        113.66        110.36         2.14 o                         
   9  -4   5          9.07          5.30         1.55 o                         
  10  -4   5         16.33         16.77         1.75 o                         
 -10  -3   5        139.53        150.13         9.16 o                         
  -9  -3   5         52.33         57.06         4.06 o                         
  -8  -3   5        123.57        132.37         4.38 o                         
  -7  -3   5         47.71         43.72         3.03 o                         
  -6  -3   5         60.67         59.98         1.67 o                         
  -5  -3   5        115.74        115.22         1.59 o                         
  -4  -3   5        577.95        614.57         5.58 o                         
  -3  -3   5        939.09        924.07         7.97 o                         
  -2  -3   5         85.34         83.43         1.22 o                         
  -1  -3   5          5.54          3.11         0.73 o                         
   0  -3   5          2.86          1.96         0.53 o                         
   1  -3   5        108.59        101.01         1.29 o                         
   2  -3   5          0.28          2.58         0.51 o                         
   3  -3   5         32.55         26.44         0.86 o                         
   4  -3   5         25.00         25.04         0.90 o                         
   5  -3   5         85.67         85.48         2.07 o                         
   6  -3   5         26.97         24.71         1.23 o                         
   7  -3   5          6.04          5.67         0.74 o                         
   8  -3   5          3.66          1.69         1.03 o                         
   9  -3   5          7.17          6.77         1.31 o                         
  10  -3   5          0.14          2.25         1.44 o                         
 -11  -2   5          4.29          2.77         3.12 o                         
 -10  -2   5         42.88         48.07         3.64 o                         
  -9  -2   5          1.81          3.79         2.77 o                         
  -8  -2   5          3.76          4.60         2.12 o                         
  -7  -2   5        170.03        179.97         3.69 o                         
  -6  -2   5        524.68        514.85         5.33 o                         
  -5  -2   5         18.30         17.24         1.11 o                         
  -4  -2   5         13.48         14.73         0.78 o                         
  -3  -2   5        388.64        371.33         2.57 o                         
  -2  -2   5        322.14        318.31         2.25 o                         
  -1  -2   5         14.46         19.59         0.69 o                         
   0  -2   5         47.16         40.18         0.64 o                         
   1  -2   5        562.67        592.01         3.44 o                         
   2  -2   5        324.44        352.24         2.27 o                         
   3  -2   5        113.57        103.59         1.41 o                         
   4  -2   5        200.47        188.16         2.64 o                         
   5  -2   5        152.79        157.68         1.88 o                         
   6  -2   5        312.21        307.08         3.54 o                         
   7  -2   5         25.88         28.80         1.32 o                         
   8  -2   5         38.26         36.07         2.20 o                         
   9  -2   5          9.01          8.45         1.39 o                         
  10  -2   5          1.02          2.03         1.91 o                         
 -11  -1   5         31.08         29.00         4.56 o                         
 -10  -1   5         30.49         36.79         3.88 o                         
  -9  -1   5         25.29         29.98         2.85 o                         
  -8  -1   5          2.42          3.40         2.29 o                         
  -7  -1   5          0.41         -0.02         1.68 o                         
  -6  -1   5          0.76          0.78         0.39 o                         
  -5  -1   5         61.45         66.60         0.97 o                         
  -4  -1   5          9.97          7.57         0.62 o                         
  -3  -1   5        121.39        114.62         1.26 o                         
  -2  -1   5          0.38          1.43         0.36 o                         
  -1  -1   5       1822.86       1922.49        16.44 o                         
   0  -1   5        642.07        691.94         4.09 o                         
   1  -1   5         37.96         48.53         1.22 o                         
   2  -1   5         41.50         42.53         0.81 o                         
   3  -1   5         19.89         14.64         0.90 o                         
   4  -1   5         28.12         31.26         1.59 o                         
   5  -1   5       1734.68       1687.45        17.32 o                         
   6  -1   5        115.13        114.75         1.79 o                         
   7  -1   5          0.05          0.06         0.91 o                         
   8  -1   5         46.13         37.39         1.75 o                         
   9  -1   5         41.76         34.90         4.58 o                         
 -11   0   5          1.58          2.82         3.60 o                         
 -10   0   5         26.74         34.55         3.29 o                         
  -9   0   5          2.44          0.81         2.18 o                         
  -8   0   5         25.02         21.63         2.27 o                         
  -7   0   5          5.20          5.12         1.91 o                         
  -6   0   5          6.28          4.36         0.34 o                         
  -5   0   5         84.56         82.36         1.14 o                         
  -4   0   5        238.49        210.91         1.78 o                         
  -3   0   5        626.82        654.33         4.02 o                         
  -2   0   5         30.11         33.55         0.69 o                         
  -1   0   5        758.17        802.90         5.80 o                         
   0   0   5        156.91        183.58         4.56 o                         
   1   0   5        677.65        681.57         6.42 o                         
   2   0   5         91.13         80.50         5.18 o                         
   3   0   5        268.41        258.87         4.24 o                         
   4   0   5          6.83          7.16         1.02 o                         
   5   0   5         18.39         19.14         0.95 o                         
   6   0   5         94.84         78.75         1.66 o                         
   7   0   5        137.72        124.00         5.46 o                         
   8   0   5         19.41          9.74         2.13 o                         
   9   0   5         20.60          7.68         8.93 o                         
 -11   1   5          0.00         -1.64         4.56 o                         
 -10   1   5          3.16          6.90         2.56 o                         
  -9   1   5          4.24          3.31         2.14 o                         
  -8   1   5         13.94         12.78         3.64 o                         
  -7   1   5          1.57          3.44         1.58 o                         
  -6   1   5        263.16        255.26         3.53 o                         
  -5   1   5         33.97         33.77         0.87 o                         
  -4   1   5         31.28         31.95         0.92 o                         
  -3   1   5        289.50        273.73         2.13 o                         
  -2   1   5       1277.97       1301.40         7.03 o                         
  -1   1   5         48.91         47.29         0.82 o                         
   0   1   5         12.55         17.39         1.74 o                         
   1   1   5        798.43        816.30         7.44 o                         
   2   1   5          1.61          3.53         1.49 o                         
   3   1   5         15.90         15.42         0.42 o                         
   4   1   5          7.71          7.22         0.66 o                         
   5   1   5        205.08        197.76         3.68 o                         
   6   1   5        144.84        151.04         5.99 o                         
   7   1   5         22.79         17.18         1.66 o                         
   8   1   5          3.29          2.29         2.38 o                         
 -11   2   5          8.17          8.68         3.06 o                         
 -10   2   5          7.14          8.93         4.19 o                         
  -9   2   5         14.83         21.25         2.48 o                         
  -8   2   5         61.58         61.75         2.64 o                         
  -7   2   5         86.57         67.85         2.73 o                         
  -6   2   5        460.31        460.55         4.35 o                         
  -5   2   5          0.25          1.11         0.64 o                         
  -4   2   5          2.33          4.35         0.56 o                         
  -3   2   5         11.10         11.27         0.83 o                         
  -2   2   5        456.84        467.43         2.82 o                         
  -1   2   5        301.44        276.78         3.10 o                         
   0   2   5         14.41         19.31         0.47 o                         
   1   2   5         71.80         72.86         1.79 o                         
   2   2   5        114.68        107.09         0.93 o                         
   3   2   5         42.65         44.25         1.64 o                         
   4   2   5          0.48         -0.12         0.62 o                         
   5   2   5         87.69         85.89         3.80 o                         
   6   2   5         18.02         11.80         2.97 o                         
   7   2   5          3.38          1.09         2.22 o                         
   8   2   5         18.56         11.93        10.67 o                         
 -11   3   5          0.01         -0.12         2.30 o                         
 -10   3   5        137.77        158.56         4.50 o                         
  -9   3   5        132.94        142.34         4.39 o                         
  -8   3   5         79.74         99.76         3.42 o                         
  -7   3   5        188.92        163.86         3.25 o                         
  -6   3   5        611.64        578.95         4.52 o                         
  -5   3   5         45.18         45.70         1.06 o                         
  -4   3   5        415.04        389.87         3.06 o                         
  -3   3   5          2.95          1.04         0.82 o                         
  -2   3   5          4.79          5.96         0.92 o                         
  -1   3   5         11.09          8.54         1.04 o                         
   0   3   5         90.90         92.58         1.51 o                         
   1   3   5          1.07          1.07         0.56 o                         
   2   3   5         95.43         99.83         1.32 o                         
   3   3   5        247.66        237.00         4.94 o                         
   4   3   5          0.09          0.10         0.63 o                         
   5   3   5          6.95          2.97         3.46 o                         
   6   3   5         15.65          5.14         6.09 o                         
   7   3   5          8.84          2.73         3.82 o                         
 -11   4   5         25.55         22.30         9.72 o                         
 -10   4   5          7.04          4.30         3.03 o                         
  -9   4   5         14.28         26.88         4.09 o                         
  -8   4   5         65.72         68.17         2.79 o                         
  -7   4   5          0.45          0.09         0.62 o                         
  -6   4   5         30.23         25.14         1.03 o                         
  -5   4   5        123.81        123.83         1.92 o                         
  -4   4   5          0.50          1.80         0.94 o                         
  -3   4   5         32.64         29.71         1.13 o                         
  -2   4   5       1442.90       1396.29        13.79 o                         
  -1   4   5        206.21        190.09         2.05 o                         
   0   4   5          2.76          4.36         1.42 o                         
   1   4   5         74.34         67.85         1.63 o                         
   2   4   5        352.57        329.07         4.54 o                         
   3   4   5         55.32         52.64         1.15 o                         
   4   4   5         25.09         17.75        12.34 o                         
   5   4   5         32.63         37.84         5.30 o                         
   6   4   5         55.71         64.88         4.09 o                         
 -11   5   5         12.07         18.14         3.38 o                         
 -10   5   5          2.05          7.07         3.13 o                         
  -9   5   5          0.55          2.29         2.22 o                         
  -8   5   5          1.26          1.60         0.96 o                         
  -7   5   5          8.38          2.72         1.70 o                         
  -6   5   5         84.39         78.26         2.01 o                         
  -5   5   5          0.08         -0.45         1.01 o                         
  -4   5   5        103.81         99.73         2.72 o                         
  -3   5   5          0.12          0.97         0.89 o                         
  -2   5   5          0.61          1.34         1.08 o                         
  -1   5   5         90.13         88.40         2.21 o                         
   0   5   5        417.50        399.96         3.42 o                         
   1   5   5         19.13         16.97         3.60 o                         
   2   5   5         27.58         29.66         1.35 o                         
   3   5   5        146.37        155.83         3.43 o                         
   4   5   5          5.82          6.28         3.70 o                         
   5   5   5         32.59         33.24         6.03 o                         
 -10   6   5          8.97          7.37         3.64 o                         
  -9   6   5         29.65         29.89         8.74 o                         
  -8   6   5          6.50          1.41         1.25 o                         
  -7   6   5          0.08          0.42         1.14 o                         
  -6   6   5         43.15         44.65         1.83 o                         
  -5   6   5         19.41         16.58         1.44 o                         
  -4   6   5         11.68         14.09         1.38 o                         
  -3   6   5        115.50        109.93         2.16 o                         
  -2   6   5          5.75          3.70         1.21 o                         
  -1   6   5        114.12        111.79         3.60 o                         
   0   6   5          6.72          6.08         1.28 o                         
   1   6   5         46.38         47.30         1.62 o                         
   2   6   5          4.48          2.95         2.04 o                         
   3   6   5          0.27          0.05         1.98 o                         
   4   6   5         10.19          4.43         3.38 o                         
  -9   7   5        102.98        137.08         4.33 o                         
  -8   7   5          0.37         -0.42         1.25 o                         
  -7   7   5          4.81          4.19         2.32 o                         
  -6   7   5         28.26         27.80         1.78 o                         
  -5   7   5          0.28          0.02         1.15 o                         
  -4   7   5         70.98         73.25         2.92 o                         
  -3   7   5         30.59         27.10         2.79 o                         
  -2   7   5         10.07          9.70         1.52 o                         
  -1   7   5          2.27          3.23         1.73 o                         
   0   7   5          0.91          0.87         1.31 o                         
   1   7   5         12.80         11.72         3.71 o                         
   2   7   5        105.39        120.41         4.23 o                         
  -8   8   5         68.06         65.12         5.91 o                         
  -7   8   5        115.19        105.23         4.24 o                         
  -6   8   5         41.28         35.44         7.49 o                         
  -5   8   5         22.07         24.78         2.40 o                         
  -4   8   5         79.11         82.31         2.91 o                         
  -3   8   5          0.02          1.02         1.71 o                         
  -2   8   5         10.07          7.44         1.77 o                         
  -1   8   5         24.16         31.89         5.85 o                         
   0   8   5         16.44         17.73         4.23 o                         
   1   8   5          0.12          1.88         4.85 o                         
  -6   9   5          0.94          4.71         2.15 o                         
  -5   9   5         29.35         26.14         3.27 o                         
  -4   9   5         54.26         59.00         3.67 o                         
  -3   9   5          4.12          6.69         1.98 o                         
  -1 -12   6         21.18         18.18         2.94 o                         
   0 -12   6          1.69         -0.53         2.22 o                         
   1 -12   6        220.47        230.65         5.53 o                         
   2 -12   6         39.27         46.28         3.14 o                         
   3 -12   6         54.79         57.59         2.72 o                         
   4 -12   6         44.33         43.36         2.59 o                         
   5 -12   6         20.18         19.83         2.80 o                         
   6 -12   6         89.53         89.27         3.01 o                         
   7 -12   6        138.57        146.42         3.47 o                         
  -3 -11   6          0.58         -0.72         1.81 o                         
  -2 -11   6         37.46         43.10         2.56 o                         
  -1 -11   6        123.98        127.23         3.15 o                         
   0 -11   6         85.16         79.67         3.31 o                         
   1 -11   6          9.44         11.48         2.04 o                         
   2 -11   6         29.37         30.63         2.35 o                         
   3 -11   6         25.50         25.35         2.50 o                         
   4 -11   6         50.47         54.28         3.19 o                         
   5 -11   6        344.51        347.37         4.95 o                         
   6 -11   6          0.65          0.51         1.74 o                         
   7 -11   6         35.33         39.11         2.52 o                         
   8 -11   6          0.14          0.46         1.72 o                         
  -4 -10   6         34.66          8.60         8.60 o                         
  -3 -10   6         77.19         80.25         2.84 o                         
  -2 -10   6          1.01          0.36         1.46 o                         
  -1 -10   6         17.25         18.34         2.27 o                         
   0 -10   6         70.32         64.26         2.73 o                         
   1 -10   6         39.32         44.33         2.24 o                         
   2 -10   6         92.50         93.72         2.71 o                         
   3 -10   6          0.94          2.25         1.72 o                         
   4 -10   6         13.70         16.99         1.75 o                         
   5 -10   6         31.55         31.19         3.66 o                         
   6 -10   6         10.00         10.34         1.86 o                         
   7 -10   6         33.93         34.37         2.46 o                         
   8 -10   6          1.65          0.40         1.55 o                         
   9 -10   6         11.72          5.80         2.06 o                         
  -6  -9   6         71.51         64.15        10.73 o                         
  -5  -9   6         11.83          5.57         1.96 o                         
  -4  -9   6          4.00          0.85         1.91 o                         
  -3  -9   6          3.34          1.31         1.60 o                         
  -2  -9   6        237.09        241.29         3.81 o                         
  -1  -9   6        143.05        140.98         2.84 o                         
   0  -9   6          5.01          5.17         1.57 o                         
   1  -9   6          3.04          5.67         1.93 o                         
   2  -9   6         94.34         92.80         2.46 o                         
   3  -9   6        122.14        115.06         2.62 o                         
   4  -9   6         85.39         88.73         2.24 o                         
   5  -9   6         10.17         10.82         1.48 o                         
   6  -9   6         32.65         36.33         1.78 o                         
   7  -9   6        127.40        135.91         2.96 o                         
   8  -9   6         49.03         52.55         2.20 o                         
   9  -9   6          8.58          7.08         1.90 o                         
  -7  -8   6         13.86         15.97         3.64 o                         
  -6  -8   6         88.79         79.95         4.12 o                         
  -5  -8   6         89.93         84.44         2.87 o                         
  -4  -8   6         64.26         66.13         2.08 o                         
  -3  -8   6         82.09         76.00         2.23 o                         
  -2  -8   6         46.91         52.92         1.82 o                         
  -1  -8   6         11.24         14.31         1.59 o                         
   0  -8   6        178.13        186.03         3.15 o                         
   1  -8   6         41.28         46.31         1.90 o                         
   2  -8   6         15.21         14.72         1.45 o                         
   3  -8   6         24.44         24.64         1.43 o                         
   4  -8   6          1.93          1.24         1.17 o                         
   5  -8   6         77.21         70.20         1.92 o                         
   6  -8   6         29.24         25.15         1.85 o                         
   7  -8   6          6.08          5.35         1.83 o                         
   8  -8   6          8.45          7.18         1.96 o                         
   9  -8   6          2.36          3.96         1.47 o                         
  10  -8   6         18.91         24.30         2.46 o                         
  -8  -7   6         29.99         24.43         6.12 o                         
  -7  -7   6          1.01          1.84         1.71 o                         
  -6  -7   6          2.17          2.92         1.50 o                         
  -5  -7   6          4.85          4.84         1.51 o                         
  -4  -7   6         22.12         27.64         2.33 o                         
  -3  -7   6        261.65        270.81         3.55 o                         
  -2  -7   6         50.98         59.34         1.81 o                         
  -1  -7   6        598.93        581.28         4.64 o                         
   0  -7   6        348.35        327.89         3.48 o                         
   1  -7   6         42.73         42.77         1.57 o                         
   2  -7   6          2.74          1.32         1.05 o                         
   3  -7   6        458.16        444.14         4.49 o                         
   4  -7   6        340.40        330.13         4.84 o                         
   5  -7   6          0.28          2.83         1.24 o                         
   6  -7   6          8.22          8.75         1.30 o                         
   7  -7   6         38.92         38.72         2.32 o                         
   8  -7   6         14.91         11.86         1.87 o                         
   9  -7   6         12.42         13.78         1.54 o                         
  10  -7   6         43.43         45.08         2.81 o                         
  -8  -6   6         12.75         10.84         2.59 o                         
  -7  -6   6         15.69         11.55         1.90 o                         
  -6  -6   6          4.24          5.59         1.46 o                         
  -5  -6   6         16.98         14.30         2.32 o                         
  -4  -6   6         25.86         25.44         2.58 o                         
  -3  -6   6        173.25        163.31         2.46 o                         
  -2  -6   6        252.38        245.39         6.06 o                         
  -1  -6   6          0.99          2.50         1.02 o                         
   0  -6   6         15.79         15.82         1.10 o                         
   1  -6   6        526.83        513.99         4.13 o                         
   2  -6   6        712.83        689.91         4.91 o                         
   3  -6   6        495.34        478.11         3.69 o                         
   4  -6   6          1.82          3.99         0.93 o                         
   5  -6   6          2.25          3.13         1.13 o                         
   6  -6   6         59.54         53.32         1.46 o                         
   7  -6   6        101.18        113.40         2.20 o                         
   8  -6   6         82.25         77.72         1.98 o                         
   9  -6   6         44.74         41.94         1.87 o                         
  10  -6   6         18.88         24.51         1.83 o                         
  -9  -5   6          0.52          0.28         2.48 o                         
  -8  -5   6          6.77          5.70         3.55 o                         
  -7  -5   6        103.52         94.73         7.39 o                         
  -6  -5   6        189.38        183.03         4.20 o                         
  -5  -5   6         12.27         11.85         1.16 o                         
  -4  -5   6         87.47         83.97         3.33 o                         
  -3  -5   6          3.26          5.73         0.96 o                         
  -2  -5   6        246.80        242.31         2.60 o                         
  -1  -5   6        109.26         97.69         1.47 o                         
   0  -5   6        268.27        248.58         3.48 o                         
   1  -5   6         12.74         13.20         1.18 o                         
   2  -5   6          4.45          4.65         0.93 o                         
   3  -5   6        123.84        116.08         2.06 o                         
   4  -5   6         11.59         12.30         1.01 o                         
   5  -5   6         91.14         90.61         1.88 o                         
   6  -5   6        425.40        400.32         7.34 o                         
   7  -5   6          8.36          7.16         1.22 o                         
   8  -5   6          2.96          2.81         1.17 o                         
   9  -5   6         80.27         77.09         2.35 o                         
  10  -5   6          3.24          6.47         2.78 o                         
 -10  -4   6          4.33          0.93         4.53 o                         
  -9  -4   6         24.69         32.64         4.78 o                         
  -8  -4   6          2.18          0.86         1.78 o                         
  -7  -4   6          5.14          4.38         1.15 o                         
  -6  -4   6         14.30         15.69         1.19 o                         
  -5  -4   6         53.63         53.59         1.16 o                         
  -4  -4   6         36.73         38.19         1.46 o                         
  -3  -4   6         20.42         18.73         1.09 o                         
  -2  -4   6         77.31         80.25         1.26 o                         
  -1  -4   6        214.30        212.18         1.94 o                         
   0  -4   6        273.49        280.86         2.33 o                         
   1  -4   6        121.18        108.59         1.43 o                         
   2  -4   6        380.06        379.71         2.82 o                         
   3  -4   6        261.88        253.56         3.05 o                         
   4  -4   6         36.13         40.17         1.14 o                         
   5  -4   6         34.21         38.69         1.44 o                         
   6  -4   6         91.61         92.03         2.07 o                         
   7  -4   6         23.50         17.77         1.11 o                         
   8  -4   6          0.00          0.99         1.02 o                         
   9  -4   6         31.37         27.95         1.72 o                         
  10  -4   6          7.04          6.00         1.71 o                         
 -10  -3   6          0.44          3.28         2.96 o                         
  -9  -3   6         46.15         53.68         3.53 o                         
  -8  -3   6         23.96         27.49         2.76 o                         
  -7  -3   6         44.11         40.84         3.25 o                         
  -6  -3   6        114.49        106.70         1.81 o                         
  -5  -3   6         36.22         32.08         1.09 o                         
  -4  -3   6        152.06        151.51         1.94 o                         
  -3  -3   6        231.72        231.67         2.82 o                         
  -2  -3   6          3.68          2.45         0.83 o                         
  -1  -3   6          0.37          0.75         0.53 o                         
   0  -3   6        425.51        480.00         3.64 o                         
   1  -3   6          1.74          2.04         0.65 o                         
   2  -3   6        713.56        734.57         4.46 o                         
   3  -3   6        734.41        696.77         6.64 o                         
   4  -3   6        130.61        116.63         1.41 o                         
   5  -3   6         29.38         30.09         1.22 o                         
   6  -3   6         18.99         19.36         1.21 o                         
   7  -3   6         39.37         44.28         1.55 o                         
   8  -3   6         32.86         29.46         1.81 o                         
   9  -3   6          1.42          0.31         1.30 o                         
  10  -3   6          0.37          3.09         1.89 o                         
 -10  -2   6         42.45         57.61         3.87 o                         
  -9  -2   6          2.85          7.54         3.49 o                         
  -8  -2   6         66.92         79.61         3.62 o                         
  -7  -2   6        142.57        146.86         5.81 o                         
  -6  -2   6        203.06        198.74         3.59 o                         
  -5  -2   6        109.80        116.89         1.52 o                         
  -4  -2   6        146.19        149.53         2.13 o                         
  -3  -2   6        191.88        177.92         1.75 o                         
  -2  -2   6         29.14         33.78         0.92 o                         
  -1  -2   6        523.28        497.51         3.24 o                         
   0  -2   6        221.73        248.87         1.82 o                         
   1  -2   6         20.00         24.37         0.74 o                         
   2  -2   6        484.00        476.79         2.87 o                         
   3  -2   6         25.46         27.68         0.80 o                         
   4  -2   6         41.70         38.76         0.93 o                         
   5  -2   6        144.90        126.20         2.72 o                         
   6  -2   6         45.66         43.64         2.34 o                         
   7  -2   6         73.92         73.59         6.59 o                         
   8  -2   6         21.50         17.07         1.89 o                         
   9  -2   6         17.30         24.15         2.83 o                         
 -11  -1   6          2.12          0.82         4.48 o                         
 -10  -1   6         12.84         11.47         3.52 o                         
  -9  -1   6         37.06         37.75         3.50 o                         
  -8  -1   6         50.16         57.19         3.40 o                         
  -7  -1   6         16.30         14.69         2.36 o                         
  -6  -1   6          2.64          4.81         0.52 o                         
  -5  -1   6        249.79        248.73         2.23 o                         
  -4  -1   6         68.61         66.44         0.97 o                         
  -3  -1   6        364.15        377.90         2.37 o                         
  -2  -1   6         76.14         83.75         2.33 o                         
  -1  -1   6        159.37        147.13         1.46 o                         
   0  -1   6         22.03         22.32         0.67 o                         
   1  -1   6        478.27        493.00         4.28 o                         
   2  -1   6         18.45         18.30         1.30 o                         
   3  -1   6        161.67        155.46         4.08 o                         
   4  -1   6       1861.39       1828.94        42.33 o                         
   5  -1   6         21.07         14.10         1.03 o                         
   6  -1   6         39.47         43.71         3.54 o                         
   7  -1   6         31.37         28.56         2.92 o                         
   8  -1   6          5.61          0.03         1.43 o                         
   9  -1   6          4.63          4.27         2.43 o                         
 -11   0   6          1.78          0.43         2.53 o                         
 -10   0   6          8.13          9.78         2.83 o                         
  -9   0   6         15.58         18.57         3.19 o                         
  -8   0   6         53.50         61.28         2.81 o                         
  -7   0   6         30.55         34.77         2.58 o                         
  -6   0   6         14.08         15.16         0.72 o                         
  -5   0   6         24.43         23.17         0.88 o                         
  -4   0   6        272.19        275.85         2.23 o                         
  -3   0   6          0.57          0.95         0.62 o                         
  -2   0   6         72.47         83.56         1.64 o                         
  -1   0   6         13.82         14.85         0.69 o                         
   0   0   6          0.61          0.55         1.22 o                         
   1   0   6        259.07        247.91         4.48 o                         
   2   0   6        463.74        473.69         6.07 o                         
   3   0   6        403.76        387.55         8.59 o                         
   4   0   6        103.60        100.17         3.00 o                         
   5   0   6         43.70         43.40         2.17 o                         
   6   0   6        213.92        209.95        15.59 o                         
   7   0   6         40.16         48.76         2.63 o                         
   8   0   6          6.79          0.04         1.58 o                         
 -11   1   6          0.07          0.55         2.50 o                         
 -10   1   6          0.38          0.88         2.86 o                         
  -9   1   6          9.79          8.68         2.74 o                         
  -8   1   6        187.24        197.11         3.99 o                         
  -7   1   6         89.76         72.98         4.71 o                         
  -6   1   6         90.68         86.52         1.47 o                         
  -5   1   6         33.25         37.63         1.22 o                         
  -4   1   6          1.07          2.25         0.83 o                         
  -3   1   6        138.43        133.52         1.54 o                         
  -2   1   6        375.02        366.69         3.23 o                         
  -1   1   6         62.41         61.18         0.99 o                         
   0   1   6         23.38         21.67         1.88 o                         
   1   1   6         35.48         30.37         2.12 o                         
   2   1   6          0.24          0.52         1.32 o                         
   3   1   6         53.84         50.12         3.02 o                         
   4   1   6         70.94         72.30         2.53 o                         
   5   1   6         21.28         12.51         1.86 o                         
   6   1   6          0.00         -0.12         1.79 o                         
   7   1   6         13.66          0.46         2.15 o                         
   8   1   6          4.99          3.15         3.38 o                         
 -11   2   6          1.55          1.12         2.96 o                         
 -10   2   6         12.73         14.52         2.84 o                         
  -9   2   6         48.90         43.39         3.43 o                         
  -8   2   6          5.56          6.88         3.12 o                         
  -7   2   6         60.91         53.59         1.97 o                         
  -6   2   6         62.06         61.70         1.16 o                         
  -5   2   6        220.60        222.33         2.18 o                         
  -4   2   6        256.53        246.54         1.99 o                         
  -3   2   6        721.82        720.71         5.90 o                         
  -2   2   6         93.86         91.21         1.12 o                         
  -1   2   6        116.55        117.09         1.57 o                         
   0   2   6        381.94        383.19         5.18 o                         
   1   2   6         10.25          8.49         2.74 o                         
   2   2   6         23.59         23.00         2.06 o                         
   3   2   6         25.69         27.86         2.95 o                         
   4   2   6        129.97        133.56         3.41 o                         
   5   2   6          3.46          2.80         2.37 o                         
   6   2   6          6.14          2.58         2.62 o                         
   7   2   6         22.91         29.20         2.95 o                         
 -11   3   6         14.25          9.28         5.01 o                         
 -10   3   6         32.43         34.67         3.19 o                         
  -9   3   6        115.86        109.39         6.46 o                         
  -8   3   6         59.23         47.04         6.29 o                         
  -7   3   6         17.69         12.02         1.24 o                         
  -6   3   6         18.22         20.49         1.17 o                         
  -5   3   6         44.73         45.35         1.15 o                         
  -4   3   6         40.61         42.52         1.13 o                         
  -3   3   6        491.95        476.29         4.14 o                         
  -2   3   6          1.39          4.06         0.60 o                         
  -1   3   6        257.62        260.93         3.56 o                         
   0   3   6        129.61        123.57         2.69 o                         
   1   3   6         27.59         30.27         4.56 o                         
   2   3   6        100.25         90.56         3.43 o                         
   3   3   6        158.95        151.50         8.66 o                         
   4   3   6          0.42         -0.44         2.95 o                         
   5   3   6         23.01         27.77         2.79 o                         
   6   3   6         18.56          8.12         6.38 o                         
 -11   4   6         48.30         57.17         8.80 o                         
 -10   4   6          4.98          6.46         2.75 o                         
  -9   4   6          0.17         -0.47         1.95 o                         
  -8   4   6         41.80         37.96         3.34 o                         
  -7   4   6         72.33         67.23         2.33 o                         
  -6   4   6         92.54         95.44         2.01 o                         
  -5   4   6         19.34         18.36         1.25 o                         
  -4   4   6        157.78        143.17         1.66 o                         
  -3   4   6        159.91        153.05         1.69 o                         
  -2   4   6         39.31         34.49         1.06 o                         
  -1   4   6         85.11         82.02         2.15 o                         
   0   4   6        179.46        164.50         2.34 o                         
   1   4   6         53.92         47.51         1.54 o                         
   2   4   6         85.74         90.99         3.94 o                         
   3   4   6          5.95          5.53         5.79 o                         
   4   4   6          1.93          1.45         2.35 o                         
   5   4   6          2.62          3.66         3.05 o                         
 -10   5   6          3.72          0.13         2.48 o                         
  -9   5   6          0.04         -0.19         1.53 o                         
  -8   5   6          1.40          0.28         0.91 o                         
  -7   5   6          3.30          1.24         0.92 o                         
  -6   5   6         24.68         32.00         1.67 o                         
  -5   5   6          2.96          3.44         1.00 o                         
  -4   5   6         11.57         15.16         1.20 o                         
  -3   5   6         21.76         20.82         2.03 o                         
  -2   5   6         60.57         58.12         1.57 o                         
  -1   5   6        187.35        175.95         5.38 o                         
   0   5   6        126.86        127.17         2.97 o                         
   1   5   6          2.13          5.14         2.12 o                         
   2   5   6          8.31          5.23         2.41 o                         
   3   5   6          7.29          4.73         5.68 o                         
   4   5   6        141.70        159.65         6.66 o                         
 -10   6   6         63.85         84.01         3.96 o                         
  -9   6   6          0.72          1.20         2.87 o                         
  -8   6   6          0.00          0.88         1.23 o                         
  -7   6   6          0.04          0.03         1.13 o                         
  -6   6   6         44.55         49.80         1.64 o                         
  -5   6   6          0.02          0.83         1.13 o                         
  -4   6   6         77.81         90.76         1.91 o                         
  -3   6   6         28.72         26.09         1.42 o                         
  -2   6   6         10.78          5.88         1.12 o                         
  -1   6   6         25.37         25.23         1.43 o                         
   0   6   6         43.56         54.76         2.73 o                         
   1   6   6          9.80          3.77         2.86 o                         
   2   6   6         13.86          9.99         4.22 o                         
   3   6   6         16.74          8.02         6.34 o                         
  -9   7   6         60.37         73.83         3.08 o                         
  -8   7   6         69.74         76.58         8.20 o                         
  -7   7   6         26.00         28.50         1.93 o                         
  -6   7   6          2.00          1.29         1.55 o                         
  -5   7   6         24.48         27.06         1.90 o                         
  -4   7   6         10.69         13.20         2.28 o                         
  -3   7   6          3.53          2.76         1.44 o                         
  -2   7   6         46.54         51.51         4.10 o                         
  -1   7   6          2.54          2.97         3.39 o                         
   0   7   6         13.94         13.68         2.66 o                         
   1   7   6          6.57          4.48         3.33 o                         
  -7   8   6         26.15         25.21         2.45 o                         
  -6   8   6          2.77         -0.24         1.42 o                         
  -5   8   6          3.02          4.77         1.61 o                         
  -4   8   6          0.59          0.03         1.82 o                         
  -3   8   6         10.07          3.29         2.92 o                         
  -2   8   6         27.98         22.71         5.66 o                         
  -1   8   6          0.22          1.14         2.61 o                         
  -1 -12   7          0.10          2.42         2.82 o                         
   0 -12   7          4.54          4.29         2.15 o                         
   1 -12   7          8.26          9.81         2.43 o                         
   2 -12   7         83.22         81.18         3.57 o                         
   3 -12   7         74.21         76.72         3.10 o                         
   4 -12   7          1.33          0.56         2.13 o                         
   5 -12   7          1.63          2.56         2.71 o                         
   6 -12   7         31.71         29.40         2.65 o                         
  -3 -11   7         15.34          7.79         2.93 o                         
  -2 -11   7         49.40         53.38        11.48 o                         
  -1 -11   7         63.41         65.95         3.24 o                         
   0 -11   7        117.19        120.15         3.22 o                         
   1 -11   7        130.61        134.56         3.26 o                         
   2 -11   7          6.77          5.47         2.03 o                         
   3 -11   7         24.46         30.07         2.38 o                         
   4 -11   7        224.81        230.87         4.60 o                         
   5 -11   7        133.52        134.94         3.49 o                         
   6 -11   7         60.57         56.53         2.67 o                         
   7 -11   7          0.84          0.45         1.70 o                         
  -4 -10   7         89.32         91.03         2.87 o                         
  -3 -10   7         74.20         72.54         2.62 o                         
  -2 -10   7         39.14         42.25         2.53 o                         
  -1 -10   7         38.78         36.69         2.28 o                         
   0 -10   7         59.17         59.13         2.41 o                         
   1 -10   7         47.24         47.00         2.56 o                         
   2 -10   7          8.09         10.70         2.07 o                         
   3 -10   7        219.86        225.55         3.27 o                         
   4 -10   7         10.24          9.46         1.82 o                         
   5 -10   7         29.68         28.81         2.61 o                         
   6 -10   7         70.16         73.29         2.54 o                         
   7 -10   7         11.04          9.21         2.32 o                         
   8 -10   7         13.33          9.00         2.42 o                         
  -6  -9   7         72.74         64.72         6.29 o                         
  -5  -9   7          0.81          0.88         2.51 o                         
  -4  -9   7         11.36          7.01         2.13 o                         
  -3  -9   7        369.73        358.98         4.68 o                         
  -2  -9   7          0.15          1.32         1.42 o                         
  -1  -9   7         37.42         41.09         2.02 o                         
   0  -9   7         10.27         11.97         1.74 o                         
   1  -9   7         36.58         35.93         1.92 o                         
   2  -9   7          4.62          3.83         1.51 o                         
   3  -9   7         91.33         87.83         2.68 o                         
   4  -9   7         49.44         48.19         2.02 o                         
   5  -9   7         17.45         12.79         3.22 o                         
   6  -9   7        109.20        105.93         2.49 o                         
   7  -9   7         32.17         37.28         2.14 o                         
   8  -9   7         35.73         41.72         2.74 o                         
   9  -9   7          0.19          0.46         1.53 o                         
  -7  -8   7         25.87         34.92         8.93 o                         
  -6  -8   7         10.36          8.64         2.22 o                         
  -5  -8   7         23.22         26.83         2.25 o                         
  -4  -8   7         66.33         69.39         2.29 o                         
  -3  -8   7         57.50         59.65         2.17 o                         
  -2  -8   7         60.97         56.37         2.01 o                         
  -1  -8   7        200.35        203.62         2.90 o                         
   0  -8   7         22.97         26.34         1.82 o                         
   1  -8   7         85.05         81.67         1.90 o                         
   2  -8   7         13.79         15.92         1.75 o                         
   3  -8   7          0.61          1.84         1.32 o                         
   4  -8   7         30.16         32.51         2.06 o                         
   5  -8   7        295.05        303.89         3.48 o                         
   6  -8   7         88.75         80.47         2.08 o                         
   7  -8   7          0.06         -0.11         1.10 o                         
   8  -8   7         80.48         76.06         2.34 o                         
   9  -8   7        132.45        149.35         7.19 o                         
  -8  -7   7         18.56         16.71         2.98 o                         
  -7  -7   7          2.04          3.78         4.84 o                         
  -6  -7   7          2.42          2.60         1.73 o                         
  -5  -7   7          3.95          4.36         1.28 o                         
  -4  -7   7         95.15        105.55         2.84 o                         
  -3  -7   7         14.09         11.65         1.61 o                         
  -2  -7   7         64.60         70.53         2.03 o                         
  -1  -7   7        107.54        102.63         1.91 o                         
   0  -7   7          9.19          9.87         1.33 o                         
   1  -7   7          1.75          2.38         1.05 o                         
   2  -7   7         51.27         44.72         1.44 o                         
   3  -7   7         70.02         69.61         1.83 o                         
   4  -7   7          0.03          0.51         0.92 o                         
   5  -7   7        493.99        467.99         5.24 o                         
   6  -7   7          3.61          1.32         1.29 o                         
   7  -7   7         18.39         20.71         1.58 o                         
   8  -7   7         24.98         25.32         5.98 o                         
   9  -7   7          2.03          2.33         1.40 o                         
  -8  -6   7         18.23         21.18         3.55 o                         
  -7  -6   7          1.90          2.93         2.68 o                         
  -6  -6   7         15.27         16.56         1.34 o                         
  -5  -6   7          0.10          0.76         1.12 o                         
  -4  -6   7          6.82          6.76         1.15 o                         
  -3  -6   7        230.99        227.56         3.89 o                         
  -2  -6   7        238.76        240.26         2.73 o                         
  -1  -6   7          0.14         -0.09         0.81 o                         
   0  -6   7         40.62         34.32         1.38 o                         
   1  -6   7       1217.36       1199.47         7.60 o                         
   2  -6   7        236.55        227.59         2.65 o                         
   3  -6   7        241.79        230.16         2.78 o                         
   4  -6   7          3.09          4.37         1.20 o                         
   5  -6   7        220.93        216.42         2.41 o                         
   6  -6   7          9.04         10.14         1.42 o                         
   7  -6   7        186.91        180.41         2.92 o                         
   8  -6   7         15.51         18.29         1.45 o                         
   9  -6   7          4.34          6.47         1.38 o                         
  -9  -5   7          1.52          1.87         2.90 o                         
  -8  -5   7         83.13         91.79         3.61 o                         
  -7  -5   7          1.66          0.06         0.70 o                         
  -6  -5   7         65.84         62.08         1.69 o                         
  -5  -5   7         35.98         34.53         1.91 o                         
  -4  -5   7          5.07          3.78         0.92 o                         
  -3  -5   7         24.36         22.99         1.28 o                         
  -2  -5   7         44.77         36.67         1.29 o                         
  -1  -5   7        778.02        771.47         5.45 o                         
   0  -5   7        703.85        712.20         6.66 o                         
   1  -5   7          1.42          2.34         1.02 o                         
   2  -5   7        130.78        124.76         1.84 o                         
   3  -5   7          2.41          2.84         0.81 o                         
   4  -5   7        147.01        141.49         2.88 o                         
   5  -5   7        254.62        238.81         3.84 o                         
   6  -5   7         79.16         69.92         1.50 o                         
   7  -5   7          0.51          0.61         1.05 o                         
   8  -5   7         27.18         23.64         1.20 o                         
   9  -5   7         33.92         28.86         2.89 o                         
  -9  -4   7          1.70          1.09         4.10 o                         
  -8  -4   7         36.31         34.59         5.83 o                         
  -7  -4   7          1.85          1.07         0.76 o                         
  -6  -4   7         96.53         93.58         3.25 o                         
  -5  -4   7         21.36         21.47         1.27 o                         
  -4  -4   7        142.55        143.56         2.01 o                         
  -3  -4   7        143.51        138.28         1.82 o                         
  -2  -4   7         51.85         52.02         2.43 o                         
  -1  -4   7          6.96          9.18         0.93 o                         
   0  -4   7        371.15        361.85         3.38 o                         
   1  -4   7         30.31         31.38         1.15 o                         
   2  -4   7         78.79         71.09         1.17 o                         
   3  -4   7         74.38         66.63         1.30 o                         
   4  -4   7        146.35        150.62         2.80 o                         
   5  -4   7          7.24          7.24         1.08 o                         
   6  -4   7         22.78         22.11         1.81 o                         
   7  -4   7          9.20          7.03         0.92 o                         
   8  -4   7         39.02         40.54         4.55 o                         
   9  -4   7         35.03         31.58         4.69 o                         
 -10  -3   7         18.26         17.22         3.57 o                         
  -9  -3   7          2.18          3.12         3.23 o                         
  -8  -3   7          7.59         11.22         3.14 o                         
  -7  -3   7          5.34          4.06         1.89 o                         
  -6  -3   7          5.59          6.25         0.70 o                         
  -5  -3   7         20.19         20.81         1.34 o                         
  -4  -3   7         17.75         17.93         1.04 o                         
  -3  -3   7         35.37         30.78         1.02 o                         
  -2  -3   7        855.42        877.72         9.61 o                         
  -1  -3   7        292.89        302.85         2.46 o                         
   0  -3   7         93.26         97.27         1.33 o                         
   1  -3   7        560.21        532.15         4.58 o                         
   2  -3   7        362.66        369.43         3.37 o                         
   3  -3   7        211.01        188.94         2.39 o                         
   4  -3   7        177.46        174.06         1.76 o                         
   5  -3   7         87.63         91.61         2.21 o                         
   6  -3   7          0.31          0.55         0.91 o                         
   7  -3   7        159.96        144.29        14.91 o                         
   8  -3   7         45.17         52.60         3.03 o                         
   9  -3   7          3.16          7.08         2.19 o                         
 -10  -2   7          0.02         -0.12         2.22 o                         
  -9  -2   7          5.15          5.31         3.23 o                         
  -8  -2   7         55.07         49.83         5.91 o                         
  -7  -2   7         34.69         27.56         3.67 o                         
  -6  -2   7        126.95        122.95         2.24 o                         
  -5  -2   7          0.09          0.85         0.78 o                         
  -4  -2   7         51.84         55.15         1.29 o                         
  -3  -2   7         25.00         25.86         0.98 o                         
  -2  -2   7        122.81        117.67         1.44 o                         
  -1  -2   7         18.80         24.77         0.72 o                         
   0  -2   7        221.45        213.15         1.75 o                         
   1  -2   7          0.14          0.34         0.32 o                         
   2  -2   7          4.76          5.53         1.03 o                         
   3  -2   7        282.70        262.38         8.60 o                         
   4  -2   7         18.13         16.88         1.08 o                         
   5  -2   7         47.02         39.38         3.66 o                         
   6  -2   7         37.71         26.56         2.11 o                         
   7  -2   7          0.35          0.44         2.55 o                         
   8  -2   7          1.00          0.69         2.88 o                         
   9  -2   7        118.16        109.51         4.45 o                         
 -10  -1   7         56.62         59.68         3.87 o                         
  -9  -1   7          1.93          1.63         3.59 o                         
  -8  -1   7        130.30        128.71         3.71 o                         
  -7  -1   7         17.00         13.33         1.83 o                         
  -6  -1   7        192.96        187.13         2.18 o                         
  -5  -1   7         79.02         78.38         1.55 o                         
  -4  -1   7         81.01         76.43         1.34 o                         
  -3  -1   7         55.63         59.22         1.03 o                         
  -2  -1   7        238.26        248.87         2.05 o                         
  -1  -1   7        106.99        101.41         1.21 o                         
   0  -1   7        381.45        388.04         3.07 o                         
   1  -1   7          5.60          9.60         1.19 o                         
   2  -1   7        109.56        106.65         3.99 o                         
   3  -1   7        450.76        452.51         5.87 o                         
   4  -1   7          0.08          0.23         1.32 o                         
   5  -1   7         73.13         84.48         2.71 o                         
   6  -1   7          0.37         -0.12         1.81 o                         
   7  -1   7          9.54          0.22         1.72 o                         
   8  -1   7          0.00         -0.14         2.06 o                         
 -11   0   7          3.98          5.89         3.35 o                         
 -10   0   7          4.04          1.71         4.00 o                         
  -9   0   7          3.09          6.03         2.43 o                         
  -8   0   7         83.25         84.57         3.69 o                         
  -7   0   7         83.56         74.32         5.86 o                         
  -6   0   7        197.88        191.69         2.72 o                         
  -5   0   7        174.76        181.33         2.02 o                         
  -4   0   7         27.35         26.81         1.02 o                         
  -3   0   7        470.13        478.64         3.58 o                         
  -2   0   7        125.46        119.59         1.43 o                         
  -1   0   7         19.09         19.27         1.10 o                         
   0   0   7        306.32        318.89         6.17 o                         
   1   0   7         96.28         90.17         3.92 o                         
   2   0   7        800.63        799.45         8.16 o                         
   3   0   7         32.20         31.01         5.03 o                         
   4   0   7         50.31         48.74         2.42 o                         
   5   0   7        135.38        158.96         4.15 o                         
   6   0   7         50.63         51.29         2.79 o                         
   7   0   7         23.49         28.93         2.77 o                         
   8   0   7         36.54         38.56         4.24 o                         
 -11   1   7         33.64         38.32         3.78 o                         
 -10   1   7          1.06          1.20         2.66 o                         
  -9   1   7          8.13          8.77         3.00 o                         
  -8   1   7          1.64          0.62         1.93 o                         
  -7   1   7        208.24        194.63         6.99 o                         
  -6   1   7          0.38          0.66         0.62 o                         
  -5   1   7        177.87        171.84         2.03 o                         
  -4   1   7        503.24        469.55         4.13 o                         
  -3   1   7         51.65         55.76         1.77 o                         
  -2   1   7          0.32          1.70         0.68 o                         
  -1   1   7          4.53          3.00         1.55 o                         
   0   1   7        279.24        292.23         5.25 o                         
   1   1   7        750.96        698.81        11.15 o                         
   2   1   7        293.43        274.14         4.99 o                         
   3   1   7         31.28         34.63         2.76 o                         
   4   1   7         82.14         85.31         3.05 o                         
   5   1   7          6.05          7.43         2.74 o                         
   6   1   7         11.11         -0.01         1.68 o                         
   7   1   7          6.94          0.10         1.93 o                         
 -11   2   7          0.09          1.52         3.87 o                         
 -10   2   7          2.15          4.79         3.48 o                         
  -9   2   7          4.52          5.57         2.29 o                         
  -8   2   7          7.00          4.45         4.22 o                         
  -7   2   7         31.43         31.31         1.44 o                         
  -6   2   7         16.21         16.20         1.31 o                         
  -5   2   7          6.94          7.50         0.93 o                         
  -4   2   7          4.01          4.03         0.77 o                         
  -3   2   7        467.37        443.18         3.44 o                         
  -2   2   7        424.70        397.06         3.50 o                         
  -1   2   7          4.60          2.72         0.96 o                         
   0   2   7        137.34        136.63         3.55 o                         
   1   2   7         23.94         24.03         2.73 o                         
   2   2   7         13.73         14.68         4.43 o                         
   3   2   7          0.45         -0.45         2.73 o                         
   4   2   7         76.11         74.24         3.25 o                         
   5   2   7          9.27          2.62         2.67 o                         
   6   2   7          0.06          0.25         3.31 o                         
 -10   3   7         14.94          7.03         6.30 o                         
  -9   3   7          3.58          1.89         3.11 o                         
  -8   3   7          4.29          3.73         3.76 o                         
  -7   3   7          6.53          3.98         1.88 o                         
  -6   3   7          2.07          2.22         1.11 o                         
  -5   3   7        114.03        116.93         2.14 o                         
  -4   3   7         17.61         19.17         0.97 o                         
  -3   3   7         39.29         37.75         0.94 o                         
  -2   3   7          0.77          1.66         0.67 o                         
  -1   3   7          6.12          1.94         0.85 o                         
   0   3   7          0.20         -0.27         1.62 o                         
   1   3   7         59.06         63.70         3.41 o                         
   2   3   7        194.30        192.01         4.29 o                         
   3   3   7          0.01          1.55         2.15 o                         
   4   3   7         16.26         11.87        10.21 o                         
   5   3   7         18.92          9.30         7.39 o                         
 -10   4   7         10.14          5.39         4.27 o                         
  -9   4   7          6.29          1.34         2.60 o                         
  -8   4   7         31.26         33.58         2.57 o                         
  -7   4   7         65.46         58.65         2.23 o                         
  -6   4   7         37.57         41.88         1.34 o                         
  -5   4   7          0.17          0.76         0.77 o                         
  -4   4   7          4.12          2.61         0.94 o                         
  -3   4   7        118.21        107.30         1.93 o                         
  -2   4   7          2.83          2.84         0.76 o                         
  -1   4   7         15.40         10.26         1.14 o                         
   0   4   7         14.74         10.75         2.40 o                         
   1   4   7          2.36          0.37         1.98 o                         
   2   4   7         16.85         12.07        12.17 o                         
   3   4   7         20.65         12.66         7.46 o                         
   4   4   7          2.06          0.90         2.56 o                         
  -9   5   7          1.85          0.14         2.23 o                         
  -8   5   7          4.67          1.23         1.43 o                         
  -7   5   7          2.63          1.16         1.39 o                         
  -6   5   7          6.98          6.36         1.15 o                         
  -5   5   7         64.69         67.56         1.62 o                         
  -4   5   7         11.58         10.92         1.85 o                         
  -3   5   7         39.54         33.22         1.63 o                         
  -2   5   7        183.35        171.30         9.58 o                         
  -1   5   7         56.75         53.90         2.85 o                         
   0   5   7         21.33         20.75         3.09 o                         
   1   5   7          8.01          5.29         3.77 o                         
   2   5   7         48.10         52.05         5.15 o                         
   3   5   7         50.32         57.68         4.07 o                         
  -9   6   7          1.89          1.10         1.87 o                         
  -8   6   7          0.59          0.35         1.54 o                         
  -7   6   7          6.94          8.98         2.73 o                         
  -6   6   7          1.62          4.19         1.58 o                         
  -5   6   7        129.94        124.14         2.89 o                         
  -4   6   7          5.06          3.04         1.41 o                         
  -3   6   7         28.29         25.68         4.55 o                         
  -2   6   7         31.88         34.23         3.33 o                         
  -1   6   7         10.94         11.15         2.41 o                         
   0   6   7         30.09         38.66         2.94 o                         
   1   6   7         51.45         60.13         4.08 o                         
  -7   7   7          5.29          6.59         1.81 o                         
  -6   7   7          0.90          0.42         1.73 o                         
  -5   7   7         28.00         33.13         6.17 o                         
  -4   7   7         12.29         17.65         3.68 o                         
  -3   7   7         46.87         36.29         5.50 o                         
  -2   7   7          9.80          4.80         3.73 o                         
  -1   7   7          9.16          9.12         2.69 o                         
  -1 -12   8          0.18          1.88         2.04 o                         
   0 -12   8          0.09         -0.89         2.02 o                         
   1 -12   8         10.12          7.13         2.19 o                         
   2 -12   8         58.62         62.13         3.31 o                         
   3 -12   8          0.05          0.29         1.70 o                         
   4 -12   8         41.47         41.11         2.76 o                         
   5 -12   8          2.77          2.58         2.70 o                         
  -3 -11   8          6.50          3.87         2.07 o                         
  -2 -11   8         23.44         27.77         3.12 o                         
  -1 -11   8        121.81        123.14         3.96 o                         
   0 -11   8         74.46         78.75         3.20 o                         
   1 -11   8         83.02         79.70         2.90 o                         
   2 -11   8          7.70         11.61         2.18 o                         
   3 -11   8        117.63        116.63         6.27 o                         
   4 -11   8        160.99        162.08         3.45 o                         
   5 -11   8         38.60         44.93         2.58 o                         
   6 -11   8         11.04          7.68         1.99 o                         
   7 -11   8          0.00          1.77         1.90 o                         
  -4 -10   8          2.59          2.71         2.08 o                         
  -3 -10   8        173.18        177.38         3.66 o                         
  -2 -10   8          6.34          7.61         2.15 o                         
  -1 -10   8         19.98         16.34         2.14 o                         
   0 -10   8         24.47         26.95         2.22 o                         
   1 -10   8        179.39        186.80         3.31 o                         
   2 -10   8        224.10        226.29         3.82 o                         
   3 -10   8        174.76        179.57         3.26 o                         
   4 -10   8          1.65          1.57         1.75 o                         
   5 -10   8        118.75        108.40         2.83 o                         
   6 -10   8         22.51         23.47         2.39 o                         
   7 -10   8         11.80          9.15         2.66 o                         
   8 -10   8         19.68         22.86         5.43 o                         
  -5  -9   8          0.05          2.09         1.94 o                         
  -4  -9   8          9.48          5.66         2.02 o                         
  -3  -9   8        138.92        135.80         3.88 o                         
  -2  -9   8        106.54        102.05         2.61 o                         
  -1  -9   8         20.02         22.26         1.91 o                         
   0  -9   8         12.15         11.65         1.74 o                         
   1  -9   8          4.92          5.52         1.58 o                         
   2  -9   8        115.69        113.82         3.57 o                         
   3  -9   8        105.01        103.76         2.63 o                         
   4  -9   8         73.65         72.45         2.29 o                         
   5  -9   8          4.65          4.09         1.44 o                         
   6  -9   8          0.42         -0.17         1.44 o                         
   7  -9   8          0.01         -0.11         1.40 o                         
   8  -9   8         43.15         46.50         7.98 o                         
  -6  -8   8         27.66         25.88         4.59 o                         
  -5  -8   8        100.35        100.45         2.56 o                         
  -4  -8   8         50.80         53.49         4.45 o                         
  -3  -8   8          3.28          3.04         1.74 o                         
  -2  -8   8         55.03         52.61         2.09 o                         
  -1  -8   8         83.60         84.68         2.04 o                         
   0  -8   8         41.44         38.40         1.78 o                         
   1  -8   8         80.36         84.86         2.11 o                         
   2  -8   8          0.00          0.30         1.40 o                         
   3  -8   8         80.50         85.95         2.25 o                         
   4  -8   8         34.91         35.34         1.73 o                         
   5  -8   8        189.25        193.71         2.89 o                         
   6  -8   8          6.21          4.25         1.64 o                         
   7  -8   8         18.99         18.29         4.17 o                         
   8  -8   8         10.59         10.27         2.21 o                         
   9  -8   8          3.53          7.02         1.85 o                         
  -7  -7   8          6.28          5.20         3.81 o                         
  -6  -7   8          6.21          3.44         1.81 o                         
  -5  -7   8         21.96         25.68         1.75 o                         
  -4  -7   8         10.57         13.42         1.82 o                         
  -3  -7   8         55.45         58.73         2.36 o                         
  -2  -7   8          5.47          4.72         1.20 o                         
  -1  -7   8          0.25         -0.02         1.03 o                         
   0  -7   8          2.27          2.13         1.17 o                         
   1  -7   8         20.52         22.39         1.45 o                         
   2  -7   8        167.39        156.98         2.64 o                         
   3  -7   8         47.32         46.82         1.70 o                         
   4  -7   8          9.43          9.66         1.28 o                         
   5  -7   8         24.77         27.26         1.70 o                         
   6  -7   8        156.32        149.55         3.60 o                         
   7  -7   8         18.67         22.19         1.65 o                         
   8  -7   8         29.89         28.83         1.88 o                         
   9  -7   8          1.41         -0.34         1.36 o                         
  -8  -6   8         14.59         15.06         3.71 o                         
  -7  -6   8          3.80          4.53         2.83 o                         
  -6  -6   8         12.88         14.42         1.37 o                         
  -5  -6   8          7.51          7.70         2.09 o                         
  -4  -6   8         76.24         72.42         3.07 o                         
  -3  -6   8         24.06         23.43         1.43 o                         
  -2  -6   8         64.97         64.17         1.58 o                         
  -1  -6   8        133.48        128.30         2.22 o                         
   0  -6   8         22.58         21.11         1.44 o                         
   1  -6   8         94.09         93.21         2.11 o                         
   2  -6   8        328.93        322.83         3.07 o                         
   3  -6   8         10.98         10.40         1.08 o                         
   4  -6   8          5.77          5.26         1.04 o                         
   5  -6   8         17.53         18.72         2.58 o                         
   6  -6   8         61.29         59.78         2.54 o                         
   7  -6   8         70.71         79.42         3.59 o                         
   8  -6   8         12.06          9.88         1.56 o                         
   9  -6   8          0.56          1.78         1.24 o                         
  -9  -5   8          0.33         -0.64         2.77 o                         
  -8  -5   8          1.22          3.25         2.20 o                         
  -7  -5   8         20.66         19.90         2.30 o                         
  -6  -5   8          7.19          4.87         2.23 o                         
  -5  -5   8        122.00        128.11         3.56 o                         
  -4  -5   8        118.90        116.74         3.20 o                         
  -3  -5   8        290.81        277.24         3.29 o                         
  -2  -5   8        549.69        543.76         4.32 o                         
  -1  -5   8        301.08        281.51         3.26 o                         
   0  -5   8         86.46         86.01         1.76 o                         
   1  -5   8         33.35         32.57         1.41 o                         
   2  -5   8        115.93        111.16         2.97 o                         
   3  -5   8        702.92        664.03         8.50 o                         
   4  -5   8        233.18        211.93         3.33 o                         
   5  -5   8        299.28        290.78         3.86 o                         
   6  -5   8          8.50          6.86         1.05 o                         
   7  -5   8         38.35         44.48         2.05 o                         
   8  -5   8          7.22          2.92         1.33 o                         
   9  -5   8          1.29          3.17         2.24 o                         
  -9  -4   8          8.49          6.13         3.64 o                         
  -8  -4   8         17.91         10.28         3.31 o                         
  -7  -4   8          1.41          0.49         1.16 o                         
  -6  -4   8          4.93          4.96         0.84 o                         
  -5  -4   8        193.26        189.62         2.20 o                         
  -4  -4   8         95.07         89.10         1.83 o                         
  -3  -4   8          1.71          3.91         1.04 o                         
  -2  -4   8        281.34        274.06         4.41 o                         
  -1  -4   8         81.09         78.12         1.73 o                         
   0  -4   8         35.20         32.45         1.34 o                         
   1  -4   8        439.98        428.76         5.07 o                         
   2  -4   8         25.52         32.29         1.15 o                         
   3  -4   8         50.58         46.00         1.01 o                         
   4  -4   8        251.57        227.41         3.43 o                         
   5  -4   8         63.21         58.66         1.53 o                         
   6  -4   8        137.43        130.98         5.78 o                         
   7  -4   8         77.73         72.60         6.87 o                         
   8  -4   8         77.56         90.39         3.97 o                         
 -10  -3   8          2.51          1.84         4.70 o                         
  -9  -3   8          8.08         10.38         3.01 o                         
  -8  -3   8         53.36         60.26         3.36 o                         
  -7  -3   8          0.75          0.49         0.77 o                         
  -6  -3   8         22.07         22.81         1.64 o                         
  -5  -3   8          8.94          7.86         1.00 o                         
  -4  -3   8         58.33         57.25         1.46 o                         
  -3  -3   8         45.82         44.66         1.37 o                         
  -2  -3   8        276.42        275.45         2.61 o                         
  -1  -3   8         54.47         58.79         1.21 o                         
   0  -3   8         14.59         13.42         0.83 o                         
   1  -3   8         14.84         20.54         0.89 o                         
   2  -3   8          0.46          0.81         0.45 o                         
   3  -3   8        250.68        248.74         4.84 o                         
   4  -3   8         20.74         24.26         1.08 o                         
   5  -3   8          0.20         -0.14         0.51 o                         
   6  -3   8        130.79        151.64         4.11 o                         
   7  -3   8         17.69         15.39        10.82 o                         
   8  -3   8          3.34          2.56         2.57 o                         
 -10  -2   8          0.29         -0.79         4.04 o                         
  -9  -2   8          8.52          9.03         2.80 o                         
  -8  -2   8        141.47        146.56         4.10 o                         
  -7  -2   8          8.32          6.19         1.26 o                         
  -6  -2   8          1.21          0.94         0.68 o                         
  -5  -2   8        230.67        240.60         2.25 o                         
  -4  -2   8          1.44          2.26         0.73 o                         
  -3  -2   8         12.09         14.85         0.79 o                         
  -2  -2   8         60.92         58.87         1.18 o                         
  -1  -2   8         46.67         39.05         0.91 o                         
   0  -2   8        427.81        444.10         3.38 o                         
   1  -2   8          0.86          1.28         1.12 o                         
   2  -2   8          9.31         10.12         1.74 o                         
   3  -2   8        180.17        183.23         2.82 o                         
   4  -2   8         47.97         46.31         2.37 o                         
   5  -2   8         45.59         61.93         6.90 o                         
   6  -2   8         16.17         14.99        10.40 o                         
   7  -2   8         38.11         42.74         2.90 o                         
   8  -2   8         32.99         34.27         3.71 o                         
 -10  -1   8         14.20         12.57         3.91 o                         
  -9  -1   8        104.98        101.79         3.97 o                         
  -8  -1   8         40.64         42.16         4.29 o                         
  -7  -1   8         41.53         35.42         4.42 o                         
  -6  -1   8        166.14        158.98         2.70 o                         
  -5  -1   8         64.34         63.02         1.61 o                         
  -4  -1   8          0.02          1.20         1.11 o                         
  -3  -1   8         37.75         37.50         1.09 o                         
  -2  -1   8         38.41         37.49         1.14 o                         
  -1  -1   8         57.87         61.46         1.03 o                         
   0  -1   8        599.72        556.28         6.15 o                         
   1  -1   8        103.21         93.85         4.07 o                         
   2  -1   8         26.21         29.95         2.42 o                         
   3  -1   8          8.84         12.25         1.97 o                         
   4  -1   8          2.88          2.88         1.87 o                         
   5  -1   8         11.49         13.85         2.28 o                         
   6  -1   8         24.20         23.21        14.03 o                         
   7  -1   8          1.56         -0.07         2.83 o                         
 -10   0   8          1.42          1.19         2.49 o                         
  -9   0   8          0.01         -1.30         3.51 o                         
  -8   0   8          3.92          4.89         3.72 o                         
  -7   0   8         35.45         35.00         3.07 o                         
  -6   0   8         28.52         29.96         1.15 o                         
  -5   0   8          2.05          3.60         0.96 o                         
  -4   0   8       1058.18       1061.62         6.83 o                         
  -3   0   8          7.73          6.10         0.82 o                         
  -2   0   8        157.29        156.88         1.58 o                         
  -1   0   8         68.25         64.50         2.21 o                         
   0   0   8        445.42        470.83         8.07 o                         
   1   0   8        287.80        287.79         4.94 o                         
   2   0   8        199.42        208.87         4.32 o                         
   3   0   8          2.22          2.59         1.89 o                         
   4   0   8         77.06         82.54         4.14 o                         
   5   0   8          5.65          6.18         2.67 o                         
   6   0   8         15.18         -0.01         2.06 o                         
   7   0   8          2.58         -0.05         3.05 o                         
 -10   1   8         10.56          8.57         2.88 o                         
  -9   1   8          0.29         -0.16         2.23 o                         
  -8   1   8         56.40         54.21         2.82 o                         
  -7   1   8        104.94         94.79         4.59 o                         
  -6   1   8          3.44          2.36         0.90 o                         
  -5   1   8          2.12          1.83         0.79 o                         
  -4   1   8         26.16         27.09         1.01 o                         
  -3   1   8         19.03         18.37         1.27 o                         
  -2   1   8        268.35        263.29         2.36 o                         
  -1   1   8        590.73        582.40         6.65 o                         
   0   1   8         52.64         52.70         2.39 o                         
   1   1   8         25.70         22.41         2.30 o                         
   2   1   8          0.13          0.94         2.87 o                         
   3   1   8         93.84         90.23         3.81 o                         
   4   1   8         54.29         66.85         4.80 o                         
   5   1   8          2.20          2.27         2.32 o                         
   6   1   8         23.81         23.24        15.93 o                         
 -10   2   8          6.92          3.68         4.48 o                         
  -9   2   8         27.38         17.31        13.59 o                         
  -8   2   8          0.26          0.87         1.79 o                         
  -7   2   8          3.10          2.34         1.27 o                         
  -6   2   8         28.29         28.82         1.60 o                         
  -5   2   8        141.53        129.26         1.91 o                         
  -4   2   8          0.21          0.60         0.93 o                         
  -3   2   8          5.20          3.05         1.02 o                         
  -2   2   8         23.51         19.49         1.64 o                         
  -1   2   8          4.62          8.41         1.94 o                         
   0   2   8          3.73          3.73         1.95 o                         
   1   2   8         38.83         40.40         5.10 o                         
   2   2   8          0.41          1.28         2.08 o                         
   3   2   8          0.75          2.90         2.73 o                         
   4   2   8          7.04          6.37         2.64 o                         
   5   2   8          0.01         -0.27         2.77 o                         
 -10   3   8          0.21         -1.38         2.48 o                         
  -9   3   8          0.04          0.28         2.60 o                         
  -8   3   8          0.29          1.97         1.95 o                         
  -7   3   8         70.47         75.07         3.11 o                         
  -6   3   8         12.37          8.29         1.78 o                         
  -5   3   8         32.64         28.04         2.47 o                         
  -4   3   8         46.57         49.68         1.98 o                         
  -3   3   8          1.27          0.53         0.95 o                         
  -2   3   8         50.92         56.36         3.09 o                         
  -1   3   8          8.14          7.68         2.49 o                         
   0   3   8         94.74        112.20         5.14 o                         
   1   3   8         27.39         30.68         7.40 o                         
   2   3   8         24.14         22.10        14.78 o                         
   3   3   8          3.90         -0.40         2.77 o                         
   4   3   8         30.21         39.27         3.55 o                         
  -9   4   8          0.60          2.97         2.75 o                         
  -8   4   8         50.33         56.00         2.97 o                         
  -7   4   8         67.20         75.01         4.79 o                         
  -6   4   8         25.16         31.10         1.48 o                         
  -5   4   8         20.94         29.57         1.66 o                         
  -4   4   8          0.14         -0.06         0.79 o                         
  -3   4   8          9.55          4.05         1.67 o                         
  -2   4   8          9.02          6.61         2.85 o                         
  -1   4   8          6.36          8.04         3.00 o                         
   0   4   8          0.80          0.70         2.24 o                         
   1   4   8          0.01         -0.83         2.40 o                         
   2   4   8         11.34          6.57         5.45 o                         
   3   4   8         32.61         44.34         3.80 o                         
  -8   5   8          2.78          1.13         2.34 o                         
  -7   5   8          5.73          6.66         1.87 o                         
  -6   5   8         58.31         61.10         2.45 o                         
  -5   5   8         16.49          6.41         2.92 o                         
  -4   5   8         31.60         24.52        13.14 o                         
  -3   5   8         24.99         29.18         2.85 o                         
  -2   5   8         64.67         66.47         4.04 o                         
  -1   5   8          6.67          7.59         3.25 o                         
   0   5   8          1.72          3.66         4.44 o                         
   1   5   8         15.05         13.48         9.62 o                         
  -7   6   8          3.94          5.91         2.00 o                         
  -6   6   8          8.85          4.49         2.02 o                         
  -5   6   8         39.28         27.16         7.05 o                         
  -4   6   8         31.67         13.51         4.29 o                         
  -3   6   8         37.97         44.07         5.15 o                         
  -2   6   8          5.64          7.13         4.49 o                         
  -1   6   8          9.77          9.80         4.95 o                         
   0 -12   9          8.56          9.92         2.34 o                         
   1 -12   9          0.03         -0.35         1.98 o                         
   2 -12   9          0.02          0.69         2.44 o                         
   3 -12   9         65.85         63.19         3.35 o                         
   4 -12   9          1.02         -1.17         2.05 o                         
  -2 -11   9          2.75          2.24         2.70 o                         
  -1 -11   9         38.37         37.55         4.74 o                         
   0 -11   9         47.77         50.38         4.87 o                         
   1 -11   9          2.53          3.75         2.00 o                         
   2 -11   9         15.34         17.72         2.35 o                         
   3 -11   9          0.19          0.82         2.01 o                         
   4 -11   9          1.69          2.34         1.76 o                         
   5 -11   9         78.08         75.59         2.92 o                         
   6 -11   9         51.55         53.65         3.10 o                         
  -4 -10   9         72.19         73.88         3.48 o                         
  -3 -10   9          3.45          4.91         2.17 o                         
  -2 -10   9        122.32        120.62         2.93 o                         
  -1 -10   9          0.10         -0.38         1.48 o                         
   0 -10   9         54.76         57.10         2.95 o                         
   1 -10   9        233.54        235.58         4.08 o                         
   2 -10   9        175.10        177.07         3.31 o                         
   3 -10   9         51.06         50.41         2.65 o                         
   4 -10   9          0.05         -0.06         1.80 o                         
   5 -10   9         44.93         51.01         2.83 o                         
   6 -10   9          0.23          1.16         1.82 o                         
   7 -10   9         18.71         13.37         2.62 o                         
  -5  -9   9         11.29          8.84         2.37 o                         
  -4  -9   9         13.62         12.40         2.40 o                         
  -3  -9   9          6.80          6.75         2.08 o                         
  -2  -9   9        132.06        131.83         3.25 o                         
  -1  -9   9         59.54         60.19         2.58 o                         
   0  -9   9        207.36        211.95         3.79 o                         
   1  -9   9          1.35          2.98         1.72 o                         
   2  -9   9          2.02          0.18         1.19 o                         
   3  -9   9         96.14         92.26         2.62 o                         
   4  -9   9        138.86        133.78         2.73 o                         
   5  -9   9         25.34         26.96         2.45 o                         
   6  -9   9          1.81          0.61         1.46 o                         
   7  -9   9        105.75        117.10         4.35 o                         
   8  -9   9          2.45          3.74         1.83 o                         
  -6  -8   9         33.21         22.49         5.44 o                         
  -5  -8   9         24.31         22.21         4.66 o                         
  -4  -8   9         69.01         67.89         2.41 o                         
  -3  -8   9          0.09          0.47         1.40 o                         
  -2  -8   9          3.43          3.55         1.70 o                         
  -1  -8   9         67.02         66.04         2.58 o                         
   0  -8   9        188.69        190.86         3.08 o                         
   1  -8   9          6.45          7.46         1.50 o                         
   2  -8   9         17.91         18.32         1.62 o                         
   3  -8   9        105.61        102.23         2.76 o                         
   4  -8   9        178.11        179.80         3.30 o                         
   5  -8   9          0.70          0.87         1.41 o                         
   6  -8   9          5.90          8.14         1.88 o                         
   7  -8   9          0.56          0.74         1.41 o                         
   8  -8   9          2.23          4.08         1.69 o                         
  -7  -7   9         46.92         45.15        13.06 o                         
  -6  -7   9          0.03          0.79         1.42 o                         
  -5  -7   9         58.68         56.33         2.03 o                         
  -4  -7   9         13.14         12.35         1.79 o                         
  -3  -7   9          5.16          5.66         1.45 o                         
  -2  -7   9         89.36         88.33         2.16 o                         
  -1  -7   9         85.90         90.86         2.42 o                         
   0  -7   9         38.69         39.72         1.83 o                         
   1  -7   9        498.69        493.99         5.74 o                         
   2  -7   9         27.98         31.86         3.07 o                         
   3  -7   9         13.60         16.07         1.28 o                         
   4  -7   9         44.20         44.85         2.53 o                         
   5  -7   9         10.64         12.45         1.53 o                         
   6  -7   9         31.53         28.01         2.88 o                         
   7  -7   9         34.87         39.62         4.72 o                         
   8  -7   9         37.02         36.89         5.13 o                         
  -8  -6   9          4.20          5.91         3.29 o                         
  -7  -6   9         31.60         32.13         4.09 o                         
  -6  -6   9          4.01          2.65         1.72 o                         
  -5  -6   9          0.03          0.82         1.35 o                         
  -4  -6   9          1.74          1.25         1.07 o                         
  -3  -6   9         51.99         49.10         1.60 o                         
  -2  -6   9          2.35          3.30         1.29 o                         
  -1  -6   9          0.48          0.96         1.04 o                         
   0  -6   9        197.92        197.91         2.83 o                         
   1  -6   9        178.64        175.62         2.20 o                         
   2  -6   9          0.21          0.70         0.96 o                         
   3  -6   9        336.15        327.11         3.21 o                         
   4  -6   9         57.93         62.21         1.76 o                         
   5  -6   9         27.81         26.93         1.83 o                         
   6  -6   9         19.85         21.19         2.22 o                         
   7  -6   9          8.48          9.38         1.82 o                         
   8  -6   9         37.05         42.63         2.85 o                         
  -8  -5   9          0.49          1.53         2.74 o                         
  -7  -5   9         22.39         25.13         3.19 o                         
  -6  -5   9         41.54         39.85         2.20 o                         
  -5  -5   9          9.17         10.60         2.99 o                         
  -4  -5   9          0.08          0.69         1.04 o                         
  -3  -5   9        118.12        114.58         3.39 o                         
  -2  -5   9        172.25        164.54         2.37 o                         
  -1  -5   9        154.41        161.02         2.77 o                         
   0  -5   9        224.01        220.33         2.70 o                         
   1  -5   9         26.41         28.78         1.25 o                         
   2  -5   9        392.37        373.93         4.70 o                         
   3  -5   9         30.96         29.06         1.50 o                         
   4  -5   9        207.31        202.89         4.72 o                         
   5  -5   9         29.42         30.56         2.29 o                         
   6  -5   9         53.97         51.90         9.44 o                         
   7  -5   9          0.56         -0.29         2.01 o                         
   8  -5   9          8.57          4.88         3.94 o                         
  -9  -4   9          0.04          1.82         4.34 o                         
  -8  -4   9         14.11         15.10         4.71 o                         
  -7  -4   9         48.92         51.80         2.84 o                         
  -6  -4   9         79.07         77.30         1.83 o                         
  -5  -4   9         44.76         44.48         1.87 o                         
  -4  -4   9        353.44        343.72         4.13 o                         
  -3  -4   9        164.42        156.24         2.14 o                         
  -2  -4   9         15.56         18.19         1.16 o                         
  -1  -4   9         17.28         18.47         1.24 o                         
   0  -4   9        151.10        144.59         2.10 o                         
   1  -4   9        131.80        120.83         1.72 o                         
   2  -4   9        305.37        285.88         2.74 o                         
   3  -4   9         50.58         45.30         1.73 o                         
   4  -4   9         20.84         22.05         2.24 o                         
   5  -4   9         89.31         97.99         2.88 o                         
   6  -4   9         35.47         35.65         2.19 o                         
   7  -4   9         11.87          8.72         9.46 o                         
   8  -4   9          0.60         -0.80         2.17 o                         
  -9  -3   9         10.16          8.06         7.18 o                         
  -8  -3   9         60.50         60.85         5.19 o                         
  -7  -3   9         16.19         14.45         3.00 o                         
  -6  -3   9         68.28         62.24         1.59 o                         
  -5  -3   9         19.42         20.90         1.05 o                         
  -4  -3   9        114.65        117.79         2.10 o                         
  -3  -3   9        192.63        193.06         1.86 o                         
  -2  -3   9          8.20          7.58         0.85 o                         
  -1  -3   9         25.15         23.73         1.16 o                         
   0  -3   9          1.15          0.14         0.47 o                         
   1  -3   9         57.04         52.85         0.99 o                         
   2  -3   9         25.90         32.61         3.22 o                         
   3  -3   9          5.54          5.64         1.73 o                         
   4  -3   9         53.65         49.76         2.16 o                         
   5  -3   9          4.02         11.03         2.33 o                         
   6  -3   9         12.46          8.47         9.06 o                         
   7  -3   9         38.18         48.68         5.44 o                         
  -9  -2   9         21.44         15.11         7.35 o                         
  -8  -2   9          0.01          2.17         3.57 o                         
  -7  -2   9        193.43        194.66         4.80 o                         
  -6  -2   9         63.33         63.44         1.66 o                         
  -5  -2   9         36.52         39.89         1.33 o                         
  -4  -2   9        130.73        130.28         1.56 o                         
  -3  -2   9         39.64         42.02         1.50 o                         
  -2  -2   9         91.13         92.76         1.35 o                         
  -1  -2   9         88.92         85.06         1.79 o                         
   0  -2   9          0.19          0.15         0.27 o                         
   1  -2   9          7.50          6.48         1.44 o                         
   2  -2   9         84.04         86.73         5.73 o                         
   3  -2   9         10.03         10.74         2.10 o                         
   4  -2   9        228.71        250.60         5.76 o                         
   5  -2   9         23.79         24.18         6.72 o                         
   6  -2   9          5.85         -0.04         2.15 o                         
   7  -2   9          4.74          2.93         2.94 o                         
 -10  -1   9         29.50         29.92         8.50 o                         
  -9  -1   9          3.35          1.35         3.74 o                         
  -8  -1   9          1.55          0.85         1.98 o                         
  -7  -1   9          1.21          1.11         1.07 o                         
  -6  -1   9         90.31         86.11         2.16 o                         
  -5  -1   9        149.02        146.46         2.01 o                         
  -4  -1   9         13.84         15.13         1.19 o                         
  -3  -1   9         16.18         16.61         1.35 o                         
  -2  -1   9         97.08         86.57         1.55 o                         
  -1  -1   9         31.03         38.36         2.41 o                         
   0  -1   9         66.51         51.39         3.44 o                         
   1  -1   9        326.35        298.03         5.19 o                         
   2  -1   9          7.11          7.35         2.49 o                         
   3  -1   9         41.17         43.67         2.71 o                         
   4  -1   9         10.66          8.75         2.79 o                         
   5  -1   9         71.69         74.01         5.12 o                         
   6  -1   9         96.73        113.00         4.56 o                         
 -10   0   9          1.66         -0.39         3.84 o                         
  -9   0   9          4.60          1.34         2.31 o                         
  -8   0   9          8.88          8.11         6.65 o                         
  -7   0   9          0.23         -0.29         0.85 o                         
  -6   0   9         45.24         41.38         1.72 o                         
  -5   0   9         29.29         31.35         1.38 o                         
  -4   0   9         14.46         11.34         1.08 o                         
  -3   0   9        168.91        157.74         3.83 o                         
  -2   0   9         18.64         16.85         1.09 o                         
  -1   0   9          3.74          3.77         2.69 o                         
   0   0   9        195.25        186.76         4.22 o                         
   1   0   9        107.66        111.18         3.28 o                         
   2   0   9          1.55          2.15         2.38 o                         
   3   0   9          7.94         11.98         3.86 o                         
   4   0   9          0.51          0.16         1.95 o                         
   5   0   9          0.00          0.29         2.77 o                         
   6   0   9         15.65          0.12         2.25 o                         
 -10   1   9          0.60         -1.89         3.05 o                         
  -9   1   9          0.94          0.42         2.54 o                         
  -8   1   9         34.74         37.09         3.31 o                         
  -7   1   9         29.49         26.11         1.38 o                         
  -6   1   9         42.89         43.57         1.48 o                         
  -5   1   9          1.04          0.91         0.92 o                         
  -4   1   9         39.94         39.14         1.42 o                         
  -3   1   9        222.02        215.42         5.95 o                         
  -2   1   9        363.04        390.37         5.86 o                         
  -1   1   9        160.97        159.63         3.60 o                         
   0   1   9         44.08         49.20         4.88 o                         
   1   1   9          3.95          3.60         2.54 o                         
   2   1   9         97.31        105.19         5.64 o                         
   3   1   9         39.05         50.01         3.28 o                         
   4   1   9         18.87         15.76         2.97 o                         
   5   1   9         61.78         87.18         4.70 o                         
  -9   2   9          1.64          1.86         2.25 o                         
  -8   2   9          0.38         -0.71         2.25 o                         
  -7   2   9          7.02          6.75         1.32 o                         
  -6   2   9         16.36         18.70         1.27 o                         
  -5   2   9         62.54         61.26         1.50 o                         
  -4   2   9         93.76         90.50         3.75 o                         
  -3   2   9         26.54         27.23         1.88 o                         
  -2   2   9         11.48         13.94         2.23 o                         
  -1   2   9          6.47          6.54         2.18 o                         
   0   2   9         28.18         33.48         2.77 o                         
   1   2   9         99.36        110.65         3.87 o                         
   2   2   9          1.68          0.58         3.47 o                         
   3   2   9          2.09          1.86         2.55 o                         
   4   2   9          9.74         11.68         4.94 o                         
  -9   3   9         14.40         11.34         8.15 o                         
  -8   3   9         10.26          5.86         7.23 o                         
  -7   3   9          4.94          5.24         1.51 o                         
  -6   3   9          0.49          0.96         1.56 o                         
  -5   3   9          0.09          0.34         1.06 o                         
  -4   3   9          6.16          3.06         1.35 o                         
  -3   3   9         14.48          9.16         9.23 o                         
  -2   3   9          3.93          3.51         3.41 o                         
  -1   3   9          9.01         14.75         3.07 o                         
   0   3   9         42.28         51.77         5.42 o                         
   1   3   9         28.11         20.82         3.10 o                         
   2   3   9          0.27         -0.86         2.55 o                         
   3   3   9         15.61         11.66         9.91 o                         
  -8   4   9          3.56         14.26         5.23 o                         
  -7   4   9         15.03         15.11         4.72 o                         
  -6   4   9         27.54         22.44         1.79 o                         
  -5   4   9          0.29         -0.16         1.01 o                         
  -4   4   9          1.71         -0.41         2.84 o                         
  -3   4   9          0.49          0.00         3.77 o                         
  -2   4   9        106.11        125.02         4.88 o                         
  -1   4   9          7.85          8.36         2.82 o                         
   0   4   9          1.65          1.49         2.59 o                         
   1   4   9          8.78          8.99         3.22 o                         
  -7   5   9          2.10          3.41         2.11 o                         
  -6   5   9          1.10          0.55         2.95 o                         
  -5   5   9         19.72          1.26         3.44 o                         
  -4   5   9          8.40         -0.30         5.12 o                         
  -3   5   9          1.48          0.79         3.63 o                         
  -2   5   9          0.29         -0.41         5.75 o                         
  -1   5   9         15.97          4.45         7.32 o                         
   2 -12  10          1.82          1.04         1.94 o                         
  -2 -11  10          0.32          1.90         2.23 o                         
  -1 -11  10         25.46         22.19         3.09 o                         
   0 -11  10          1.21          1.45         1.83 o                         
   1 -11  10         26.20         24.38         2.53 o                         
   2 -11  10          6.08          5.92         2.17 o                         
   3 -11  10         31.78         28.72         2.50 o                         
   4 -11  10          8.12          7.03         2.39 o                         
   5 -11  10         40.12         42.73         2.46 o                         
  -3 -10  10         50.18         54.47         3.13 o                         
  -2 -10  10          3.39          6.09         2.12 o                         
  -1 -10  10         40.12         48.38         2.81 o                         
   0 -10  10         32.58         37.34         2.22 o                         
   1 -10  10        153.32        157.79         3.07 o                         
   2 -10  10         18.12         15.19         2.09 o                         
   3 -10  10          2.69          3.19         1.79 o                         
   4 -10  10         62.38         63.03         2.57 o                         
   5 -10  10          0.78          1.25         1.76 o                         
   6 -10  10         11.65         13.61         2.54 o                         
  -5  -9  10          9.60          6.50         2.54 o                         
  -4  -9  10         10.29          6.19         2.09 o                         
  -3  -9  10         28.17         29.72         2.06 o                         
  -2  -9  10        190.15        206.51         5.25 o                         
  -1  -9  10        176.43        175.12         4.15 o                         
   0  -9  10          0.37         -0.79         1.63 o                         
   1  -9  10         22.11         18.23         1.96 o                         
   2  -9  10         16.48         16.51         2.09 o                         
   3  -9  10         12.33         10.06         1.90 o                         
   4  -9  10         86.27         84.00         2.78 o                         
   5  -9  10         16.17         13.56         1.95 o                         
   6  -9  10         12.16         14.45         2.30 o                         
   7  -9  10         19.18         19.56         2.17 o                         
  -6  -8  10         19.07         14.99         3.74 o                         
  -5  -8  10         35.85         38.26         2.61 o                         
  -4  -8  10         10.19          5.55         2.72 o                         
  -3  -8  10         13.86         10.21         2.89 o                         
  -2  -8  10          9.67          6.65         2.02 o                         
  -1  -8  10         50.80         49.59         2.05 o                         
   0  -8  10        198.19        201.27         3.57 o                         
   1  -8  10        112.61        110.24         2.46 o                         
   2  -8  10         51.63         55.51         2.36 o                         
   3  -8  10         32.88         39.35         1.90 o                         
   4  -8  10          0.02          0.01         1.22 o                         
   5  -8  10         22.44         17.66         1.98 o                         
   6  -8  10         80.39         86.45         5.41 o                         
   7  -8  10          0.76          1.60         1.84 o                         
  -7  -7  10          4.57          3.22         3.77 o                         
  -6  -7  10          4.75          2.50         1.76 o                         
  -5  -7  10          1.52          0.09         1.32 o                         
  -4  -7  10         92.70         89.01         3.09 o                         
  -3  -7  10         63.54         63.97         2.08 o                         
  -2  -7  10         68.30         66.04         2.07 o                         
  -1  -7  10         35.17         42.03         2.23 o                         
   0  -7  10        133.46        131.18         2.42 o                         
   1  -7  10          6.61          7.56         1.41 o                         
   2  -7  10        169.35        164.89         3.02 o                         
   3  -7  10          7.75          8.91         1.30 o                         
   4  -7  10         57.02         59.87         3.13 o                         
   5  -7  10        147.31        154.40         7.25 o                         
   6  -7  10         52.67         57.54         5.59 o                         
   7  -7  10         17.06         14.29         4.43 o                         
  -7  -6  10          0.19          2.09         3.16 o                         
  -6  -6  10         32.40         27.92         2.63 o                         
  -5  -6  10          0.80          1.13         1.66 o                         
  -4  -6  10          1.17          1.23         1.19 o                         
  -3  -6  10         37.02         35.10         1.78 o                         
  -2  -6  10         34.49         36.50         1.53 o                         
  -1  -6  10         40.15         43.02         2.02 o                         
   0  -6  10        180.35        177.96         3.07 o                         
   1  -6  10         79.24         76.25         1.64 o                         
   2  -6  10         63.48         59.46         2.06 o                         
   3  -6  10         40.80         43.00         1.63 o                         
   4  -6  10         38.33         35.08         3.18 o                         
   5  -6  10          4.15          3.63         1.09 o                         
   6  -6  10         14.77         15.38         3.17 o                         
   7  -6  10         43.21         50.59         2.74 o                         
  -8  -5  10          2.53          2.42         4.34 o                         
  -7  -5  10         15.56         13.97         3.50 o                         
  -6  -5  10         38.87         41.11         1.48 o                         
  -5  -5  10          7.90          7.88         1.46 o                         
  -4  -5  10         84.44         77.97         2.08 o                         
  -3  -5  10          2.91          2.80         1.18 o                         
  -2  -5  10         58.18         58.57         1.81 o                         
  -1  -5  10          2.83          1.42         1.10 o                         
   0  -5  10         74.94         79.95         1.69 o                         
   1  -5  10          0.35          0.14         0.85 o                         
   2  -5  10          6.41         10.91         0.88 o                         
   3  -5  10         66.65         64.58         1.90 o                         
   4  -5  10         20.62         13.44         1.99 o                         
   5  -5  10         45.45         55.53         3.56 o                         
   6  -5  10          5.86          6.37         2.04 o                         
   7  -5  10          0.12         -1.07         3.65 o                         
  -8  -4  10         37.94         43.42         5.48 o                         
  -7  -4  10          1.52         -3.08         5.67 o                         
  -6  -4  10          4.67          4.70         1.43 o                         
  -5  -4  10        204.34        199.74         2.77 o                         
  -4  -4  10        129.96        126.01         2.26 o                         
  -3  -4  10        141.42        143.47         2.62 o                         
  -2  -4  10          2.53          1.97         1.04 o                         
  -1  -4  10          4.06          5.21         1.28 o                         
   0  -4  10        297.94        296.80         3.47 o                         
   1  -4  10        127.81        117.06         2.54 o                         
   2  -4  10        387.98        359.86         9.63 o                         
   3  -4  10         40.11         43.95         3.09 o                         
   4  -4  10         33.04         29.75         2.16 o                         
   5  -4  10         15.04         18.14         2.42 o                         
   6  -4  10          4.75          5.55         2.50 o                         
   7  -4  10         14.19          5.80         7.02 o                         
  -9  -3  10          5.02         14.77         4.96 o                         
  -8  -3  10          1.54          0.60         3.50 o                         
  -7  -3  10        313.14        325.41         8.56 o                         
  -6  -3  10          3.51          2.91         1.17 o                         
  -5  -3  10         11.56          9.21         1.21 o                         
  -4  -3  10          7.19          6.24         0.97 o                         
  -3  -3  10         16.74         14.55         1.13 o                         
  -2  -3  10        154.48        152.51         1.74 o                         
  -1  -3  10        616.33        572.60         6.22 o                         
   0  -3  10         26.75         23.83         0.74 o                         
   1  -3  10          0.09         -0.47         1.33 o                         
   2  -3  10        105.51        110.40         3.25 o                         
   3  -3  10         44.47         57.09         2.49 o                         
   4  -3  10          1.82          2.05         2.14 o                         
   5  -3  10         33.04         44.35         6.19 o                         
   6  -3  10         17.70         19.73         4.67 o                         
  -9  -2  10          0.31         -1.84         3.93 o                         
  -8  -2  10          3.95          2.55         3.58 o                         
  -7  -2  10          0.09         -1.59         2.98 o                         
  -6  -2  10         22.29         23.86         1.94 o                         
  -5  -2  10        266.70        267.48         3.28 o                         
  -4  -2  10         45.19         44.60         1.53 o                         
  -3  -2  10          2.62          2.37         1.11 o                         
  -2  -2  10        197.98        193.10         3.37 o                         
  -1  -2  10          2.88          5.29         0.68 o                         
   0  -2  10         19.63         23.35         3.42 o                         
   1  -2  10         18.65         20.67         2.29 o                         
   2  -2  10          7.74         14.66         2.39 o                         
   3  -2  10         52.72         53.75         3.62 o                         
   4  -2  10         42.39         51.68         4.79 o                         
   5  -2  10         21.55         29.33         3.10 o                         
   6  -2  10          0.67          2.71         3.17 o                         
  -9  -1  10         12.38          9.13         2.88 o                         
  -8  -1  10         20.21         16.77         2.67 o                         
  -7  -1  10          0.00          0.98         2.17 o                         
  -6  -1  10          1.98          1.00         1.06 o                         
  -5  -1  10         88.76         92.70         2.00 o                         
  -4  -1  10         16.27         15.33         3.03 o                         
  -3  -1  10         13.19         14.01         1.41 o                         
  -2  -1  10          6.18          4.04         0.81 o                         
  -1  -1  10         34.70         35.29         2.84 o                         
   0  -1  10         37.22         37.70         2.57 o                         
   1  -1  10         28.75         38.91         5.43 o                         
   2  -1  10         71.07         71.84         3.25 o                         
   3  -1  10          1.04          1.87         2.59 o                         
   4  -1  10         88.89        113.04         4.74 o                         
   5  -1  10          1.42          1.73         2.56 o                         
  -9   0  10          2.35          1.18         2.37 o                         
  -8   0  10          1.21          0.90         2.45 o                         
  -7   0  10          3.15          1.23         1.43 o                         
  -6   0  10          0.00         -0.05         0.97 o                         
  -5   0  10         21.21         18.41         1.60 o                         
  -4   0  10          2.39          1.56         1.04 o                         
  -3   0  10          0.55          1.10         0.77 o                         
  -2   0  10          1.22          0.95         1.67 o                         
  -1   0  10          0.00         -0.39         1.67 o                         
   0   0  10          8.27         13.65         2.34 o                         
   1   0  10          0.78          2.20         2.56 o                         
   2   0  10          0.60          1.15         2.23 o                         
   3   0  10         95.53        107.91         4.07 o                         
   4   0  10          6.19          4.05         2.80 o                         
   5   0  10          1.37         -0.04         3.89 o                         
  -9   1  10         12.49          4.15         4.89 o                         
  -8   1  10          3.25          1.41         2.47 o                         
  -7   1  10         45.95         44.75         2.31 o                         
  -6   1  10         30.71         24.95         3.28 o                         
  -5   1  10          3.47          4.17         1.27 o                         
  -4   1  10         68.71         65.96         2.00 o                         
  -3   1  10         57.46         62.25         3.23 o                         
  -2   1  10        189.07        211.05         4.27 o                         
  -1   1  10         38.34         39.86         2.80 o                         
   0   1  10          9.76          9.68         2.44 o                         
   1   1  10          0.00          1.34         2.30 o                         
   2   1  10          0.33          0.53         2.81 o                         
   3   1  10         43.64         57.96         5.08 o                         
   4   1  10         26.73         31.42         3.98 o                         
  -8   2  10          5.84          4.58         2.68 o                         
  -7   2  10         43.10         42.73         1.83 o                         
  -6   2  10          0.00          1.60         1.29 o                         
  -5   2  10         90.52         97.51         7.29 o                         
  -4   2  10        162.56        163.36         3.88 o                         
  -3   2  10         17.08          7.94         6.37 o                         
  -2   2  10          2.01          2.47         2.54 o                         
  -1   2  10         42.42         48.80         3.65 o                         
   0   2  10         28.47         29.58         3.63 o                         
   1   2  10         47.02         54.33         4.33 o                         
   2   2  10         23.41         28.82         4.40 o                         
   3   2  10          1.34          5.06         3.16 o                         
  -8   3  10          5.33          4.80         3.51 o                         
  -7   3  10         18.83         15.46         1.88 o                         
  -6   3  10          4.23          3.51         1.48 o                         
  -5   3  10          0.11         -0.35         4.26 o                         
  -4   3  10          0.12          0.13         2.67 o                         
  -3   3  10         46.43         51.88         4.74 o                         
  -2   3  10          0.02          0.49         3.31 o                         
  -1   3  10          1.68          4.38         4.04 o                         
   0   3  10          7.84          9.43         3.80 o                         
   1   3  10          4.89          3.22         3.77 o                         
  -6   4  10          1.69         -2.12         3.22 o                         
  -5   4  10          0.85         -0.60         3.17 o                         
  -4   4  10          1.23          0.28         3.25 o                         
  -3   4  10         24.01         41.02         5.07 o                         
  -2   4  10          4.64         11.77         7.40 o                         
  -1   4  10         63.50         84.24         9.69 o                         
  -1 -11  11         14.57         10.52         3.17 o                         
   0 -11  11         59.55         58.71         3.59 o                         
   1 -11  11         35.71         38.22         2.77 o                         
   2 -11  11         86.07         88.25         3.10 o                         
   3 -11  11          0.01          0.15         1.78 o                         
  -3 -10  11          1.34          3.31         2.21 o                         
  -2 -10  11         41.19         39.27         2.58 o                         
  -1 -10  11         13.80         14.72         2.27 o                         
   0 -10  11         83.63         80.09         2.87 o                         
   1 -10  11          2.03          1.29         1.94 o                         
   2 -10  11         17.29         12.62         1.95 o                         
   3 -10  11         69.81         65.70         3.24 o                         
   4 -10  11         16.84         17.26         2.55 o                         
   5 -10  11          0.02          0.22         2.30 o                         
  -4  -9  11          6.81          4.44         1.94 o                         
  -3  -9  11         83.44         88.84         2.83 o                         
  -2  -9  11         54.55         51.49         3.50 o                         
  -1  -9  11         65.86         70.77         2.78 o                         
   0  -9  11         76.83         74.68         3.07 o                         
   1  -9  11         14.75         13.83         1.90 o                         
   2  -9  11          0.98          0.34         1.31 o                         
   3  -9  11        104.59        106.83         4.03 o                         
   4  -9  11          2.90          4.75         1.59 o                         
   5  -9  11          0.50         -0.10         1.63 o                         
   6  -9  11          1.21          1.88         1.91 o                         
  -5  -8  11          7.79          6.79         2.26 o                         
  -4  -8  11        122.69        122.61         4.19 o                         
  -3  -8  11         46.10         50.52         2.14 o                         
  -2  -8  11          1.24          1.08         1.40 o                         
  -1  -8  11        156.46        152.70         2.95 o                         
   0  -8  11          9.21          5.75         1.50 o                         
   1  -8  11         19.63         13.17         1.88 o                         
   2  -8  11         26.95         25.98         2.09 o                         
   3  -8  11          0.30         -1.32         1.32 o                         
   4  -8  11         51.60         53.99         2.34 o                         
   5  -8  11         82.26         81.40         6.42 o                         
   6  -8  11          1.13          0.35         2.34 o                         
  -6  -7  11          1.81          0.90         2.01 o                         
  -5  -7  11          1.72          2.10         2.21 o                         
  -4  -7  11         62.35         60.52         2.24 o                         
  -3  -7  11         20.12         23.40         1.69 o                         
  -2  -7  11         11.06         11.49         3.11 o                         
  -1  -7  11          1.77          1.86         1.26 o                         
   0  -7  11         22.85         23.49         2.46 o                         
   1  -7  11        125.30        135.36         3.86 o                         
   2  -7  11          7.29          7.44         1.27 o                         
   3  -7  11         16.22         19.00         1.42 o                         
   4  -7  11         25.42         27.79         1.98 o                         
   5  -7  11          2.44          2.11         2.94 o                         
   6  -7  11         51.93         54.78         4.27 o                         
  -7  -6  11         68.44         70.84         4.72 o                         
  -6  -6  11          8.56          7.48         2.71 o                         
  -5  -6  11         47.60         45.28         2.10 o                         
  -4  -6  11          2.58          3.00         1.48 o                         
  -3  -6  11          3.81          5.13         1.60 o                         
  -2  -6  11        167.40        163.75         2.63 o                         
  -1  -6  11         81.96         79.37         2.44 o                         
   0  -6  11          4.20          5.05         1.36 o                         
   1  -6  11         79.81         84.72         2.00 o                         
   2  -6  11         15.66         13.46         1.64 o                         
   3  -6  11         22.56         26.20         2.28 o                         
   4  -6  11         46.62         53.79         3.25 o                         
   5  -6  11         24.06         32.07         3.12 o                         
   6  -6  11          3.33          5.71         2.58 o                         
  -7  -5  11          6.20          5.45         4.18 o                         
  -6  -5  11          1.51          0.36         1.61 o                         
  -5  -5  11          0.10          0.12         1.16 o                         
  -4  -5  11         31.51         36.31         1.91 o                         
  -3  -5  11          0.08         -0.03         1.17 o                         
  -2  -5  11        111.65        111.52         2.13 o                         
  -1  -5  11          0.19          0.85         0.94 o                         
   0  -5  11          1.51          1.92         0.96 o                         
   1  -5  11         33.31         35.32         1.61 o                         
   2  -5  11          0.26         -1.67         2.07 o                         
   3  -5  11          3.31          2.41         2.19 o                         
   4  -5  11         11.78         11.48         2.45 o                         
   5  -5  11         33.88         27.09         3.24 o                         
   6  -5  11         32.34         38.37         2.85 o                         
  -8  -4  11         24.95         20.63         5.06 o                         
  -7  -4  11         15.51         10.02         4.08 o                         
  -6  -4  11        181.78        161.71         3.92 o                         
  -5  -4  11         18.26         15.60         2.61 o                         
  -4  -4  11         89.17         85.38         1.84 o                         
  -3  -4  11          3.42          3.06         1.17 o                         
  -2  -4  11          0.05         -0.04         0.62 o                         
  -1  -4  11          2.19          1.96         0.78 o                         
   0  -4  11         62.80         59.56         1.77 o                         
   1  -4  11        136.52        129.32         4.98 o                         
   2  -4  11          2.99          3.79         2.05 o                         
   3  -4  11         28.50         33.29         3.02 o                         
   4  -4  11          6.41          8.79         2.38 o                         
   5  -4  11         18.56         29.16         5.36 o                         
   6  -4  11         11.63         13.14         3.16 o                         
  -8  -3  11         17.42          9.25         4.46 o                         
  -7  -3  11         20.41         16.81         4.16 o                         
  -6  -3  11         55.12         48.83         3.06 o                         
  -5  -3  11          5.55          7.62         2.06 o                         
  -4  -3  11          0.00         -0.19         0.93 o                         
  -3  -3  11        157.49        152.30         2.87 o                         
  -2  -3  11         35.85         35.55         1.63 o                         
  -1  -3  11        118.40        122.59         5.33 o                         
   0  -3  11         94.18         74.90         2.44 o                         
   1  -3  11         94.58         97.06         2.74 o                         
   2  -3  11         25.13         33.88         4.23 o                         
   3  -3  11          5.00          2.80         2.37 o                         
   4  -3  11         15.44         15.42         3.29 o                         
   5  -3  11          1.32          2.51         4.20 o                         
  -8  -2  11          0.05         -2.03         3.69 o                         
  -7  -2  11          7.60          8.97         3.60 o                         
  -6  -2  11          5.17          3.65         1.69 o                         
  -5  -2  11          0.42          0.31         1.29 o                         
  -4  -2  11         35.15         35.67         2.44 o                         
  -3  -2  11          2.71          2.62         1.14 o                         
  -2  -2  11         17.20         11.33         1.92 o                         
  -1  -2  11         30.86         28.43         4.37 o                         
   0  -2  11         58.81         64.43         3.45 o                         
   1  -2  11         18.76         26.39         6.47 o                         
   2  -2  11         15.06         19.79         2.81 o                         
   3  -2  11         74.06         96.02         4.49 o                         
   4  -2  11         43.81         48.21         3.64 o                         
   5  -2  11          5.18          4.72         3.58 o                         
  -8  -1  11          8.55          6.89         2.48 o                         
  -7  -1  11          0.10         -1.37         2.51 o                         
  -6  -1  11         13.06          5.58         1.66 o                         
  -5  -1  11          0.19         -0.56         1.10 o                         
  -4  -1  11        100.05        100.62         4.80 o                         
  -3  -1  11          0.19          1.35         1.72 o                         
  -2  -1  11          0.08          0.03         1.54 o                         
  -1  -1  11          4.21          4.74         2.14 o                         
   0  -1  11         65.87         77.05         3.94 o                         
   1  -1  11         97.33        100.11         5.46 o                         
   2  -1  11          3.20          3.76         3.09 o                         
   3  -1  11          4.78          5.36         2.81 o                         
   4  -1  11          2.79          3.68         2.92 o                         
  -8   0  11         12.48         14.08         3.16 o                         
  -7   0  11         19.19         21.05         2.38 o                         
  -6   0  11         13.86          6.86         1.95 o                         
  -5   0  11          0.47          0.84         1.08 o                         
  -4   0  11          0.94         -0.16         1.79 o                         
  -3   0  11         10.96          6.33         7.24 o                         
  -2   0  11          4.22          5.71         5.09 o                         
  -1   0  11         26.81         35.95         3.52 o                         
   0   0  11         15.35         13.52         3.33 o                         
   1   0  11         45.80         51.08         4.22 o                         
   2   0  11         28.38         21.96         5.11 o                         
   3   0  11          9.69          9.77         3.24 o                         
  -8   1  11          9.61         10.22         3.03 o                         
  -7   1  11          6.10          5.88         3.12 o                         
  -6   1  11          0.19          0.84         1.29 o                         
  -5   1  11          0.46         -0.31         2.01 o                         
  -4   1  11         54.63         53.65         2.97 o                         
  -3   1  11         11.09         10.80         7.42 o                         
  -2   1  11          0.28          1.61         2.55 o                         
  -1   1  11         30.86         42.20         3.85 o                         
   0   1  11          1.67          2.97         4.05 o                         
   1   1  11         27.63         24.36         5.34 o                         
   2   1  11         49.15         71.25         4.23 o                         
  -7   2  11          5.44          6.91         2.26 o                         
  -6   2  11         32.08         26.15         2.51 o                         
  -5   2  11         64.49         72.27         3.24 o                         
  -4   2  11         41.96         42.00         4.54 o                         
  -3   2  11         80.65        105.98         6.72 o                         
  -2   2  11         55.44         64.84         3.69 o                         
  -1   2  11         28.37         36.96         3.52 o                         
   0   2  11         34.09         41.93         3.79 o                         
   1   2  11          2.42         -0.11         2.36 o                         
  -5   3  11         13.96          8.50         5.55 o                         
  -4   3  11          2.29          1.34         2.36 o                         
  -3   3  11         12.48          0.16         5.39 o                         
  -2   3  11          8.82          9.06         7.40 o                         
  -1 -10  12         96.61        100.01         3.45 o                         
   0 -10  12          8.94          9.28         2.40 o                         
   1 -10  12         27.08         19.73         2.17 o                         
   2 -10  12        112.54        115.40         3.45 o                         
   3 -10  12         30.59         32.74         2.56 o                         
  -3  -9  12         14.72          8.32         2.55 o                         
  -2  -9  12         69.58         66.78         2.74 o                         
  -1  -9  12         32.68         31.06         4.46 o                         
   0  -9  12          0.05          0.79         1.76 o                         
   1  -9  12         10.22          9.95         2.09 o                         
   2  -9  12          3.25          4.09         1.79 o                         
   3  -9  12         19.28         20.42         2.21 o                         
   4  -9  12        121.13        105.80         8.31 o                         
  -4  -8  12         43.50         43.28         2.77 o                         
  -3  -8  12         23.43         19.09         4.20 o                         
  -2  -8  12          5.02          3.04         1.74 o                         
  -1  -8  12          0.91          1.68         1.47 o                         
   0  -8  12         23.81         25.06         2.08 o                         
   1  -8  12         24.93         25.80         1.87 o                         
   2  -8  12         13.81          9.38         2.03 o                         
   3  -8  12          5.03          3.56         1.42 o                         
   4  -8  12         49.38         54.86         4.50 o                         
   5  -8  12          3.50          2.83         3.34 o                         
  -5  -7  12          7.85          8.76         2.06 o                         
  -4  -7  12          1.32          1.74         1.61 o                         
  -3  -7  12          3.09          4.86         2.08 o                         
  -2  -7  12          0.15          2.00         1.63 o                         
  -1  -7  12         36.20         38.43         2.63 o                         
   0  -7  12         22.65         23.50         1.80 o                         
   1  -7  12          4.55          3.56         1.68 o                         
   2  -7  12         90.48         92.86         3.36 o                         
   3  -7  12         26.49         29.15         6.00 o                         
   4  -7  12          0.38          1.29         3.04 o                         
   5  -7  12         45.09         65.10         5.94 o                         
  -6  -6  12         31.62         30.75         3.58 o                         
  -5  -6  12          6.39          5.90         1.96 o                         
  -4  -6  12          7.39          5.30         1.49 o                         
  -3  -6  12         70.91         68.98         2.24 o                         
  -2  -6  12         46.79         49.14         2.13 o                         
  -1  -6  12         79.86         80.74         2.62 o                         
   0  -6  12         18.44         17.29         2.45 o                         
   1  -6  12         21.20         17.66         4.24 o                         
   2  -6  12        109.25        120.10         4.03 o                         
   3  -6  12          9.96          9.10         3.32 o                         
   4  -6  12        117.73        144.69         4.62 o                         
   5  -6  12         22.80         25.54         5.96 o                         
  -6  -5  12          0.98          2.27         1.73 o                         
  -5  -5  12         41.75         45.09         1.89 o                         
  -4  -5  12          0.24          2.30         1.39 o                         
  -3  -5  12         65.35         62.82         2.91 o                         
  -2  -5  12          1.20          1.46         1.56 o                         
  -1  -5  12        223.10        212.27         4.69 o                         
   0  -5  12          2.57          3.04         3.39 o                         
   1  -5  12         59.48         63.46         3.65 o                         
   2  -5  12          7.20          4.19         2.92 o                         
   3  -5  12          7.71          7.94         2.32 o                         
   4  -5  12         32.01         36.14         3.63 o                         
   5  -5  12          4.21          7.14         3.67 o                         
  -7  -4  12         10.32          1.89         3.71 o                         
  -6  -4  12          1.58          1.46         1.78 o                         
  -5  -4  12         42.81         42.51         1.86 o                         
  -4  -4  12          1.05          1.77         1.67 o                         
  -3  -4  12         84.95         81.63         1.82 o                         
  -2  -4  12          7.48          4.50         1.10 o                         
  -1  -4  12         40.54         38.86         2.53 o                         
   0  -4  12          2.93          4.16         1.86 o                         
   1  -4  12         13.24         20.73         3.53 o                         
   2  -4  12          0.04         -0.55         2.03 o                         
   3  -4  12         19.86         19.58         4.88 o                         
   4  -4  12         22.49         20.84         4.07 o                         
  -7  -3  12         14.77          8.28         3.88 o                         
  -6  -3  12         74.94         73.76         3.42 o                         
  -5  -3  12         21.55         20.80         6.63 o                         
  -4  -3  12          8.49          6.61         2.20 o                         
  -3  -3  12         86.47         79.03         4.49 o                         
  -2  -3  12         82.08         85.04         7.12 o                         
  -1  -3  12          8.01          6.98         2.72 o                         
   0  -3  12          2.90          1.51         2.59 o                         
   1  -3  12          0.56          0.93         2.26 o                         
   2  -3  12          0.12         -0.29         2.52 o                         
   3  -3  12         26.90         34.11         3.48 o                         
   4  -3  12         24.81         18.28         6.46 o                         
  -7  -2  12          7.98         10.21         2.42 o                         
  -6  -2  12         10.49          6.68         1.71 o                         
  -5  -2  12         18.77         18.85         1.63 o                         
  -4  -2  12         27.56         30.65         2.97 o                         
  -3  -2  12         26.11         27.38         2.93 o                         
  -2  -2  12          0.04          2.50         2.12 o                         
  -1  -2  12         88.12        104.65         4.31 o                         
   0  -2  12          1.64          1.20         2.25 o                         
   1  -2  12          0.59         -2.34         2.95 o                         
   2  -2  12          0.85          1.66         2.61 o                         
   3  -2  12         45.83         61.66         4.67 o                         
  -7  -1  12          0.03          1.16         1.94 o                         
  -6  -1  12          1.38          1.58         1.35 o                         
  -5  -1  12          0.01          2.80         2.11 o                         
  -4  -1  12          0.85          0.68         2.16 o                         
  -3  -1  12         40.27         50.76         2.97 o                         
  -2  -1  12          2.07          1.64         2.58 o                         
  -1  -1  12         15.93         15.96         2.83 o                         
   0  -1  12         37.65         50.04         3.44 o                         
   1  -1  12          3.28          2.71         2.72 o                         
   2  -1  12         28.87         38.38         4.33 o                         
  -6   0  12         23.10         21.41         3.99 o                         
  -5   0  12          0.53         -0.04         2.63 o                         
  -4   0  12         44.00         60.68         7.99 o                         
  -3   0  12          1.85         -1.32         2.52 o                         
  -2   0  12         28.69         18.24        14.05 o                         
  -1   0  12          2.21          2.65         2.95 o                         
   0   0  12         20.84         28.98         4.01 o                         
   1   0  12         16.64         10.39         3.84 o                         
  -5   1  12          6.80          9.91         2.47 o                         
  -4   1  12          8.47          6.08         5.65 o                         
  -3   1  12          0.36         -0.72         2.30 o                         
  -2   1  12          0.25          0.31         2.76 o                         
  -1   1  12         25.57         26.25         4.18 o                         
   0   1  12         20.93         19.22         3.55 o                         
  -1  -9  13          9.22          6.00         2.31 o                         
   0  -9  13         65.92         65.01         2.61 o                         
   1  -9  13          5.62          4.19         1.73 o                         
   2  -9  13          0.61          0.36         1.64 o                         
  -3  -8  13         13.99         13.62         2.12 o                         
  -2  -8  13          4.22          2.81         2.63 o                         
  -1  -8  13          0.10         -0.36         1.47 o                         
   0  -8  13         50.40         47.44         2.27 o                         
   1  -8  13          0.56          0.93         1.65 o                         
   2  -8  13         10.17          7.45         3.07 o                         
   3  -8  13          2.47          3.27         2.96 o                         
  -4  -7  13         18.14         17.78         2.61 o                         
  -3  -7  13         54.54         53.13         3.56 o                         
  -2  -7  13          8.62          7.89         1.80 o                         
  -1  -7  13          5.51          6.08         1.51 o                         
   0  -7  13          0.55          1.14         1.71 o                         
   1  -7  13         39.31         44.22         4.22 o                         
   2  -7  13          9.75         10.52         3.63 o                         
   3  -7  13          2.67          2.61         4.60 o                         
  -5  -6  13          4.91          9.43         1.84 o                         
  -4  -6  13         44.54         42.88         2.70 o                         
  -3  -6  13          3.12          4.07         1.59 o                         
  -2  -6  13          0.55          0.52         1.45 o                         
  -1  -6  13         20.58         21.32         3.41 o                         
   0  -6  13         20.73         13.44         3.42 o                         
   1  -6  13          1.39          2.02         3.03 o                         
   2  -6  13          6.32         13.45         3.11 o                         
   3  -6  13        159.61        186.72         4.40 o                         
  -5  -5  13         25.91         25.32         2.43 o                         
  -4  -5  13         28.16         28.74         2.26 o                         
  -3  -5  13          0.24          1.08         1.20 o                         
  -2  -5  13          0.94          2.02         2.03 o                         
  -1  -5  13         15.13         21.80         3.46 o                         
   0  -5  13         92.91         99.96         3.56 o                         
   1  -5  13         26.98         39.64         2.82 o                         
   2  -5  13          1.18          1.38         2.75 o                         
   3  -5  13         17.90         22.13         3.08 o                         
  -5  -4  13          1.66          4.78         3.36 o                         
  -4  -4  13         15.94          9.86         2.04 o                         
  -3  -4  13         14.37         14.88         2.06 o                         
  -2  -4  13          3.43          3.05         1.86 o                         
  -1  -4  13          7.41          8.69         2.43 o                         
   0  -4  13          0.15         -0.61         1.83 o                         
   1  -4  13         18.55         18.04         3.82 o                         
   2  -4  13         39.37         52.20         3.86 o                         
  -5  -3  13          5.27          3.60         4.65 o                         
  -4  -3  13         58.66         64.10         5.26 o                         
  -3  -3  13         14.91         13.57         3.14 o                         
  -2  -3  13          9.95         12.32         3.16 o                         
  -1  -3  13          2.21          1.99         2.84 o                         
   0  -3  13         15.22         17.75         3.06 o                         
   1  -3  13          0.42          0.13         2.90 o                         
   2  -3  13          0.59         -2.50         3.50 o                         
  -5  -2  13         15.21         19.55         5.31 o                         
  -4  -2  13         40.17         43.35         3.42 o                         
  -3  -2  13          0.01          3.13         2.32 o                         
  -2  -2  13          0.09          2.17         2.92 o                         
  -1  -2  13         53.77         73.12         3.73 o                         
   0  -2  13          8.53          6.93         2.95 o                         
   1  -2  13         26.38         26.67         5.62 o                         
  -5  -1  13          8.37         17.33         3.12 o                         
  -4  -1  13          0.99          0.37         2.47 o                         
  -3  -1  13          9.27          4.36         4.12 o                         
  -2  -1  13          0.03          1.39         2.88 o                         
  -1  -1  13         16.84         20.57         3.91 o                         
   0  -1  13          4.77          7.96         3.97 o                         
  -2  -6  14         16.23          9.95         4.27 o                         
  -1  -6  14         11.74          7.13         3.19 o                         
   0  -6  14         17.10         13.73         2.95 o                         
  -2  -5  14          0.08          0.95         1.93 o                         
  -1  -5  14         22.21         24.89         2.85 o                         
   0  -5  14         19.83         20.86         3.07 o                         
  -2  -4  14         11.01          9.26         3.84 o                         
  -1  -4  14          0.26          1.11         3.75 o                         
                                                                                
